# Supplementary material for: Transcriptome profiling of wheat glumes in wild emmer, hulled landraces and modern cultivars
Source: BMC Genomics. 2015 Oct 13;16:777. doi: 10.1186/s12864-015-1996-0 (PMC4603339; doi:10.1186/s12864-015-1996-0)
Supplement: Additional file 2: Table S1. — DEGs in cultivar compared to wild wheat. (XLSX 246 kb) [file 12864_2015_1996_MOESM2_ESM.xlsx]

## Sheet: Down-regulated DEGs in C
id	baseMean	baseMeanA(W)	baseMeanB(C)	foldChange(C/W)	log2FoldChange(C/W)	pval	padj	Putative annotaiton
Ta1alLoc000864.1	79.2261	124.314	34.1381	0.274611	-1.86454	0.000272528	0.0294285
Ta1alLoc001369.1	15.0094	29.563	0.455847	0.0154195	-6.0191	0.000143762	0.0176759
Ta1alLoc002071.1	81.5003	145.227	17.7741	0.122388	-3.03046	3.22e-07	9.66e-05
Ta1alLoc002480.1	22.6013	39.0718	6.13069	0.156908	-2.67201	0.000651968	0.0581343
Ta1alLoc002646.1	14.0691	28.1383	0	0	-Inf	4.38e-05	0.00670748
Ta1alLoc003386.1	20.6172	41.2345	0	0	-Inf	1.05e-05	0.00197613
Ta1alLoc003734.1	13.5571	27.1143	0	0	-Inf	1.74e-06	0.000417652	HAT dimerisation domain-containing protein-like
Ta1alLoc003924.2	21.4018	40.9801	1.82339	0.0444944	-4.49023	0.000678193	0.0598792
Ta1alLoc004144.1	13.0548	26.1095	0	0	-Inf	0.000595336	0.0542191	Unknown protein
Ta1alLoc004802.1	50.4633	84.8098	16.1168	0.190035	-2.39567	0.000378628	0.0381997
Ta1alLoc005410.1	171.083	291.332	50.8343	0.174489	-2.51879	2.42e-08	9.39e-06	O-methyltransferase-like protein
Ta1alLoc005673.1	137.178	250.575	23.7811	0.0949062	-3.39735	2.34e-05	0.00390007
Ta1alLoc006392.1	478.389	733.674	223.105	0.304092	-1.71742	1.41e-05	0.00253918
Ta1alLoc006393.1	407.533	660.771	154.296	0.233509	-2.09845	1.08e-06	0.00027717
Ta1alLoc006585.1	442.827	629.685	255.968	0.406502	-1.29867	0.000862044	0.0712917	Tocopherol cyclase
Ta1alLoc007623.1	13.1819	26.3639	0	0	-Inf	0.00017625	0.020832	Cinnamoyl CoA reductase-like
Ta1alLoc007897.1	19.4564	38.9129	0	0	-Inf	1.96e-05	0.00336884
Ta1alLoc008265.1	8.93951	17.879	0	0	-Inf	0.000364849	0.0371257
Ta1alLoc008552.1	20.2738	40.5476	0	0	-Inf	1.52e-06	0.000375264
Ta1alLoc008688.1	64.1897	105.634	22.7458	0.215328	-2.21539	0.000531389	0.0494618	CASP-like protein
Ta1alLoc010868.1	49.7156	90.5655	8.86577	0.0978934	-3.35264	3.97e-06	0.000855132	Protein of unknown function (DUF1645) LENGTH=295
Ta1alLoc010869.1	112.565	223.472	1.65726	0.00741597	-7.07515	8.47e-20	1.76e-16	Laccase, putative
Ta1alLoc012315.1	14.3332	25.9313	2.73508	0.105474	-3.24504	0.000149693	0.0182389
Ta1alLoc012728.1	776.483	1199.92	353.044	0.294222	-1.76502	7.07e-06	0.00141047	Cytochrome P450
Ta1alLoc013550.1	12.3487	24.6973	0	0	-Inf	0.00100305	0.0801686	Ferulate-5-hydroxylase
Ta1alLoc013709.1	19.4247	38.8493	0	0	-Inf	7.2e-07	0.000193877
Ta1alLoc013888.1	62.5	116.3	8.69965	0.0748033	-3.74076	6.79e-12	5.44e-09
Ta1alLoc013989.1	16.7597	33.5193	0	0	-Inf	8.38e-05	0.0114654
Ta1alLoc014384.1	525.874	870.271	181.476	0.208528	-2.26168	0.0010542	0.0831654
Ta1alLoc014609.1	79.4723	125.471	33.4736	0.266783	-1.90626	5.69e-05	0.00826161	Unknown protein
Ta1alLoc015495.1	21.0367	39.5044	2.56896	0.0650297	-3.94276	0.000840406	0.069845
Ta1alLoc015497.1	19.5848	38.2578	0.911693	0.0238302	-5.39106	0.000186135	0.0216838
Ta1alLoc015724.2	11.0034	22.0068	0	0	-Inf	0.000322867	0.0337298
Ta1alLoc015877.1	556.404	806.709	306.099	0.379442	-1.39805	0.000145967	0.0178791	Retrotransposon protein, putative, LINE subclass, expressed
Ta1alLoc017069.1	38.1681	70.7849	5.55124	0.078424	-3.67256	2.99e-05	0.00478638
Ta1alLoc017393.1	1014.1	1979.24	48.9723	0.024743	-5.33683	1.66e-38	2.14e-34
Ta1alLoc017965.1	108.693	202.471	14.9154	0.0736666	-3.76285	0.000103629	0.0135874
Ta1alLoc018891.1	26.2747	52.5495	0	0	-Inf	2.96e-09	1.41e-06
Ta1alLoc019670.1	359.568	611.579	107.556	0.175866	-2.50745	7.27e-06	0.00144496	Unknown protein
Ta1alLoc020577.1	66.0594	132.119	0	0	-Inf	0.000146708	0.0179563
Ta1alLoc020641.2	185.181	280.996	89.3647	0.318028	-1.65277	0.000105625	0.013749
Ta1alLoc021091.1	216.618	384.677	48.559	0.126233	-2.98584	7.47e-11	4.92e-08
Ta1alLoc022126.1	28.3042	51.513	5.09539	0.0989148	-3.33767	0.000245365	0.0269548
Ta1alLoc023634.1	76.6462	148.776	4.51595	0.0303539	-5.04197	3.43e-10	1.99e-07
Ta1asLoc000977.1	13.3505	26.701	0	0	-Inf	6.45e-05	0.009157	Unknown protein
Ta1asLoc001704.1	104.573	164.69	44.4564	0.269939	-1.88929	0.000180977	0.0212357
Ta1asLoc002151.2	14.1431	26.1731	2.11311	0.0807359	-3.63065	0.000708241	0.0619035
Ta1asLoc002441.1	153.986	234.89	73.0818	0.311133	-1.6844	0.000134859	0.0167336
Ta1asLoc002838.1	42.3986	84.7972	0	0	-Inf	6.08e-06	0.00123981
Ta1asLoc002990.1	124.925	232.199	17.6505	0.0760143	-3.71758	1.21e-10	7.61e-08	Late-embryogenesis-abundant protein
Ta1asLoc003029.1	228.267	406.233	50.3013	0.123824	-3.01364	0.00022752	0.0254082	UDP-Glycosyltransferase superfamily protein LENGTH=495
Ta1asLoc003216.1	11.5886	23.1772	0	0	-Inf	0.000272151	0.0294184
Ta1asLoc003427.1	761.33	1060.5	462.16	0.435794	-1.19828	0.000537509	0.049907
Ta1asLoc005461.1	13.8307	27.6614	0	0	-Inf	0.000164183	0.0196932
Ta1asLoc005505.1	22.449	44.8979	0	0	-Inf	1.6e-07	5.07e-05
Ta1asLoc006020.1	15.2617	30.5234	0	0	-Inf	0.000185976	0.0216808	Unknown protein
Ta1asLoc006403.1	1192.1	1653.49	730.71	0.44192	-1.17814	0.000385745	0.0387727	Beta purothionin
Ta1asLoc008508.1	179.509	280.424	78.5945	0.28027	-1.83511	2.01e-05	0.00343777
Ta1asLoc008919.1	14.8823	29.3087	0.455847	0.0155533	-6.00664	0.000286462	0.0306584	Protein of unknown function (DUF288) LENGTH=771
Ta1asLoc009419.1	36.1747	72.3493	0	0	-Inf	3.35e-12	2.76e-09	Silicon transporter
Ta1asLoc010008.1	12.5808	25.1616	0	0	-Inf	2.71e-05	0.00440383
Ta1asLoc010197.1	49.0768	98.1535	0	0	-Inf	9.35e-12	7.35e-09	O-methyltransferase-like protein
Ta1asLoc010790.1	188.576	295.823	81.3295	0.274927	-1.86288	1.46e-05	0.00261908
Ta1asLoc010820.1	73.6163	136.876	10.3569	0.0756666	-3.7242	1.27e-09	6.56e-07
Ta1asLoc011011.1	28.8793	53.822	3.9365	0.0731391	-3.77321	0.000392211	0.0392037
Ta1asLoc011453.1	16.7572	32.7689	0.745571	0.0227524	-5.45784	0.000184943	0.0216383
Ta1asLoc013747.1	9.38793	18.7759	0	0	-Inf	2.68e-05	0.00437316
Ta1asLoc014204.1	15.1028	30.2055	0	0	-Inf	0.00020967	0.0238759	Protein trichome birefringence-like 33
Ta1asLoc014951.1	24.784	44.3064	5.26152	0.118753	-3.07397	0.000362861	0.0369776
Ta1asLoc016058.1	11.9099	23.8198	0	0	-Inf	4.45e-05	0.00677855
Ta1blLoc000565.1	278.92	469.588	88.2523	0.187935	-2.41169	1.7e-08	6.88e-06	TRICHOME BIREFRINGENCE-LIKE 7 LENGTH=445
Ta1blLoc000884.1	71.8976	124.155	19.64	0.158189	-2.66028	2.83e-05	0.00456786
Ta1blLoc000909.1	12.0211	24.0423	0	0	-Inf	0.00118541	0.0902876
Ta1blLoc001532.1	2960.28	4994.79	925.77	0.185347	-2.4317	1.06e-09	5.59e-07
Ta1blLoc002751.1	52.5662	93.1607	11.9717	0.128505	-2.9601	1.75e-05	0.00304579
Ta1blLoc003132.1	72.6296	141.945	3.31453	0.0233509	-5.42038	8.28e-10	4.41e-07	Unknown protein
Ta1blLoc003452.1	85.6289	162.349	8.90829	0.0548711	-4.18781	3.99e-10	2.27e-07	Subtilase
Ta1blLoc003460.1	91.1351	146.556	35.7142	0.24369	-2.03688	0.000243723	0.0268109
Ta1blLoc003721.1	157.635	298.531	16.7388	0.0560703	-4.15662	9.62e-15	1.16e-11
Ta1blLoc004649.1	744.898	1091.96	397.84	0.364337	-1.45665	0.000185357	0.0216555
Ta1blLoc004710.1	50.9658	97.0024	4.92927	0.050816	-4.29857	2.11e-08	8.31e-06
Ta1blLoc004975.1	15.1066	29.4676	0.745571	0.0253014	-5.30464	0.0009853	0.0790622	NB-ARC domain containing protein, expressed
Ta1blLoc005157.2	65.0957	104.05	26.1415	0.25124	-1.99286	0.000320804	0.0335359	Unknown protein
Ta1blLoc005627.1	489.252	752.614	225.89	0.300141	-1.73629	9.16e-06	0.00176227
Ta1blLoc006283.1	13.1342	26.2685	0	0	-Inf	0.000578729	0.0530767	Unknown protein
Ta1blLoc006395.2	19.2021	38.4043	0	0	-Inf	0.000446743	0.0432565
Ta1blLoc006728.1	9.8084	18.8712	0.745571	0.0395083	-4.6617	0.000740784	0.0638391
Ta1blLoc007155.1	3270.63	5137.83	1403.42	0.273155	-1.87221	2.6e-08	1e-05
Ta1blLoc007286.2	116.934	174.955	58.912	0.336726	-1.57035	0.000697137	0.0611517	Flavonol 4-sulfotransferase
Ta1blLoc007902.1	11.8843	23.7687	0	0	-Inf	0.000157022	0.0189465
Ta1blLoc008506.1	63.4503	103.038	23.8622	0.231586	-2.11038	0.000229363	0.0255325	Fatty acyl-CoA reductase
Ta1blLoc009069.1	366.143	689.32	42.9653	0.0623299	-4.00393	6.3e-21	1.52e-17
Ta1blLoc009083.1	829.819	1202.56	457.079	0.380089	-1.39559	1.74e-05	0.00304229	Amino acid binding protein
Ta1blLoc009773.1	136.921	268.415	5.42764	0.0202211	-5.62799	1.52e-20	3.52e-17	Unknown protein
Ta1blLoc010796.2	335.416	489.865	180.966	0.36942	-1.43666	0.000119267	0.0152308
Ta1blLoc011049.1	23.9449	43.8296	4.0601	0.0926337	-3.43232	0.000233574	0.025782
Ta1blLoc011572.3	61.4212	107.637	15.2051	0.141262	-2.82355	1.54e-06	0.000377547	Defensin
Ta1blLoc011688.1	734.896	1467.39	2.40283	0.00163749	-9.2543	4.26e-61	3.45e-56
Ta1blLoc011884.1	19.9211	36.5277	3.31453	0.0907401	-3.46212	0.000431277	0.0421409
Ta1blLoc012950.4	13.7036	27.4071	0	0	-Inf	2.81e-05	0.00453092
Ta1blLoc013547.1	131.834	196.384	67.2833	0.342611	-1.54536	0.000771283	0.0657328
Ta1blLoc014206.1	767.197	1088.93	445.46	0.409079	-1.28955	0.000993208	0.0796029
Ta1blLoc015094.2	19.2985	35.9045	2.69256	0.0749923	-3.73711	0.00023034	0.0255728
Ta1blLoc016202.1	76.1362	121.986	30.2866	0.24828	-2.00996	0.000407618	0.0404441
Ta1blLoc016950.1	1134.37	1630.87	637.866	0.39112	-1.35432	0.000174759	0.020728
Ta1blLoc017402.1	223.125	444.883	1.36754	0.00307393	-8.3457	9.3e-17	1.38e-13	Protein of unknown function (DUF 3339) LENGTH=69
Ta1blLoc017588.1	10.4534	20.9067	0	0	-Inf	0.000850584	0.070524
Ta1blLoc017590.1	400.8	801.145	0.455847	0.000568994	-10.7793	4.8e-36	4.32e-32	Unknown protein
Ta1blLoc018249.1	12.8184	25.1809	0.455847	0.0181029	-5.78764	0.000844132	0.0700249	IQ domain-containing protein
Ta1blLoc018268.1	98.6733	189.35	7.9966	0.0422318	-4.56553	0.000657253	0.0585089
Ta1blLoc018714.1	661.555	929.593	393.517	0.423322	-1.24017	0.000516633	0.0484128
Ta1blLoc020594.1	75.1615	124.842	25.4809	0.204105	-2.29261	0.000101139	0.0133365
Ta1blLoc020606.3	1667.24	2733.35	601.139	0.219928	-2.1849	1.18e-08	4.91e-06
Ta1blLoc020708.3	18.9848	36.1463	1.82339	0.0504447	-4.30915	0.00124941	0.0937679	Mechanosensitive ion channel
Ta1blLoc020919.2	14.4477	28.8954	0	0	-Inf	0.000959446	0.0774482	3-ketoacyl-CoA synthase
Ta1blLoc021726.1	1358.75	2714.76	2.73508	0.00100748	-9.95503	1.9e-69	3.08e-64
Ta1blLoc022126.1	29.7157	59.4314	0	0	-Inf	9.87e-08	3.26e-05
Ta1blLoc022707.1	27.0285	54.0571	0	0	-Inf	1.08e-08	4.55e-06
Ta1blLoc023235.2	130.577	214.091	47.0639	0.219832	-2.18553	5.64e-06	0.00115851	Cytochrome P450, putative
Ta1blLoc023554.1	822.997	1542.34	103.658	0.0672085	-3.89521	1.53e-23	5.16e-20
Ta1blLoc023963.1	32.9703	63.248	2.69256	0.0425714	-4.55397	7.71e-09	3.36e-06
Ta1blLoc025509.1	24.4685	48.9371	0	0	-Inf	2.68e-06	0.000602078
Ta1blLoc025927.1	50.4009	91.2716	9.53026	0.104416	-3.25958	2.05e-05	0.00349474	Cytochrome P450
Ta1bsLoc000632.1	20.5599	41.1198	0	0	-Inf	7.5e-06	0.00148379
Ta1bsLoc000716.2	33.0261	56.2322	9.81998	0.174633	-2.5176	0.00108423	0.0848152	Glutaminyl-tRNA synthetase
Ta1bsLoc001201.1	73.5584	133.403	13.714	0.102801	-3.28207	8.39e-08	2.82e-05	Fructose-6-phosphate-2-kinase/fructose-2, 6-bisphosphatase
Ta1bsLoc001209.1	2656.38	3903.06	1409.7	0.361177	-1.46922	8.46e-06	0.00164876
Ta1bsLoc001567.1	35.9002	61.8994	9.90106	0.159954	-2.64427	0.00021257	0.0241172	6-phosphofructo-2-kinase/fructose-2, 6-biphosphatase
Ta1bsLoc001667.1	508.169	1001.38	14.9579	0.0149373	-6.06494	3.39e-18	6.09e-15
Ta1bsLoc001769.1	10.8859	21.7718	0	0	-Inf	0.00045993	0.0441206
Ta1bsLoc002321.1	286.348	410.246	162.45	0.395983	-1.33649	0.000634848	0.0568897
Ta1bsLoc003695.1	50.0106	98.1978	1.82339	0.0185685	-5.751	7.34e-05	0.0101959
Ta1bsLoc005453.1	64.7999	129.6	0	0	-Inf	2.7e-23	8.56e-20	RING/U-box superfamily protein LENGTH=368
Ta1bsLoc006806.1	50.0237	95.8637	4.1837	0.0436422	-4.51813	1.35e-09	6.9e-07	F-box domain containing protein
Ta1bsLoc007663.1	15.6624	31.3249	0	0	-Inf	9.1e-06	0.00175149
Ta1bsLoc007706.1	7.41941	14.8388	0	0	-Inf	0.000203694	0.0233596
Ta1bsLoc007958.1	157.348	314.241	0.455847	0.00145063	-9.42911	7.73e-31	4.64e-27
Ta1bsLoc008429.2	101.909	203.819	0	0	-Inf	2.98e-22	8.32e-19
Ta1bsLoc008572.1	16.8826	33.3093	0.455847	0.0136853	-6.19123	1.15e-05	0.00214312	Unknown protein
Ta1bsLoc008573.1	19.9622	39.9244	0	0	-Inf	1.44e-05	0.00257801
Ta1bsLoc009032.1	13.2614	26.5228	0	0	-Inf	0.000390781	0.0391332
Ta1bsLoc009669.1	26.3755	52.2952	0.455847	0.0087168	-6.84199	3.26e-06	0.000712088
Ta1bsLoc009810.1	166.487	249.328	83.6473	0.335492	-1.57565	0.000282272	0.0302796
Ta1bsLoc010072.1	10.3801	20.7603	0	0	-Inf	0.000925592	0.0754319
Ta1bsLoc011659.1	24.5003	49.0007	0	0	-Inf	2.59e-07	7.89e-05	Unknown protein
Ta1bsLoc011926.1	46.1382	92.2764	0	0	-Inf	6.03e-10	3.3e-07
Ta1bsLoc012751.1	38.3055	76.611	0	0	-Inf	1.41e-09	7.19e-07
Ta1bsLoc013653.2	13.6303	27.2607	0	0	-Inf	7.51e-05	0.0104004	Unknown protein
Ta1bsLoc014020.1	14.0311	28.0622	0	0	-Inf	0.000371884	0.0376365	ABC-1 domain-containing protein
Ta1bsLoc014846.1	24.7981	49.1403	0.455847	0.00927642	-6.75222	1.3e-07	4.22e-05
Ta1bsLoc014921.1	213.885	328.292	99.4784	0.303018	-1.72252	2.58e-05	0.00421687	Cyanobacteria-specific enzyme from dihydropteroate synthase family
Ta1bsLoc017087.1	102.551	174.441	30.6614	0.175769	-2.50824	0.000229924	0.0255708	Cytochrome P450
Ta1bsLoc017458.1	8.78057	17.5611	0	0	-Inf	0.000193948	0.0224005
Ta1bsLoc018077.1	17.1349	34.2697	0	0	-Inf	2.2e-05	0.00372503
Ta1bsLoc018634.1	107.239	211.039	3.43813	0.0162914	-5.93974	2.45e-05	0.00404498
Ta1bsLoc018635.1	83.5903	163.742	3.43813	0.0209972	-5.57366	1.19e-14	1.42e-11	Unknown protein
Ta1bsLoc019264.1	181.647	363.295	0	0	-Inf	1.05e-17	1.74e-14
Ta2alLoc001022.1	80.8711	136.138	25.6045	0.188078	-2.4106	1.5e-05	0.00268249
Ta2alLoc001423.1	262.894	448.021	77.7678	0.173581	-2.52632	2.07e-09	1.02e-06
Ta2alLoc002202.1	8617.53	12878.3	4356.74	0.3383	-1.56363	0.000387873	0.0389385
Ta2alLoc002548.1	15.8628	31.7256	0	0	-Inf	2.29e-05	0.0038416
Ta2alLoc002585.1	287.405	446.131	128.679	0.288434	-1.79369	2.88e-06	0.000641439	Alpha amylase inhibitor
Ta2alLoc002834.1	3316.63	4927.87	1705.38	0.346068	-1.53087	4.68e-06	0.000981646	Cellulose synthase
Ta2alLoc003014.1	555.86	814.316	297.404	0.365219	-1.45317	9.63e-05	0.012859	3-beta-glucuronosyltransferase
Ta2alLoc004259.1	10.9654	21.9307	0	0	-Inf	0.00110874	0.0859432
Ta2alLoc005736.2	30.53	55.1764	5.88348	0.10663	-3.22931	0.000305239	0.032117
Ta2alLoc006411.1	13.9897	27.9793	0	0	-Inf	0.000267517	0.0290144	CASP-like protein
Ta2alLoc008701.1	7.4353	14.8706	0	0	-Inf	0.000167038	0.0199765
Ta2alLoc009161.1	35.4657	70.9314	0	0	-Inf	6.68e-11	4.43e-08
Ta2alLoc010293.1	11.0289	22.0579	0	0	-Inf	0.000192878	0.022293
Ta2alLoc010594.2	14.597	29.194	0	0	-Inf	0.000863056	0.0713389	Unknown protein
Ta2alLoc011336.1	58.4599	113.482	3.43813	0.0302968	-5.04469	3.97e-09	1.82e-06	Tocopherol cyclase
Ta2alLoc011480.1	42.284	84.568	0	0	-Inf	2.15e-10	1.3e-07	DCD (Development and Cell Death) domain protein LENGTH=296
Ta2alLoc011686.1	39.8955	79.7909	0	0	-Inf	5.32e-08	1.88e-05	O-acyltransferase (WSD1-like) family protein
Ta2alLoc013264.1	329.527	533.435	125.62	0.235492	-2.08625	1.71e-07	5.38e-05
Ta2alLoc013349.1	36.2855	66.4404	6.13069	0.0922735	-3.43794	0.000837852	0.0697757	Cytochrome P450 superfamily protein LENGTH=513
Ta2alLoc013483.1	62.0128	115.905	8.1202	0.0700588	-3.83529	4.91e-08	1.75e-05	Thioredoxin
Ta2alLoc013765.1	127.622	194.266	60.9786	0.313893	-1.67166	0.00096832	0.0780867	NBS-LRR-like protein
Ta2alLoc014040.1	27.632	51.4937	3.77037	0.0732201	-3.77162	1.42e-05	0.00254677
Ta2alLoc014844.1	11.8685	23.7369	0	0	-Inf	3.18e-05	0.00506689
Ta2alLoc014971.1	323.352	470.327	176.377	0.375009	-1.415	0.000492615	0.0466056
Ta2alLoc015107.1	79.2301	149.139	9.32161	0.062503	-3.99993	4.09e-11	2.85e-08	Unknown protein
Ta2alLoc015913.1	412.656	651.388	173.924	0.267005	-1.90506	3.55e-07	0.000105305
Ta2alLoc016067.1	27.372	54.7439	0	0	-Inf	3.12e-07	9.39e-05	Unknown protein
Ta2alLoc016067.2	48.6106	90.0126	7.2085	0.0800833	-3.64236	1.34e-05	0.00244121	Peroxidase
Ta2alLoc016570.1	13.3409	26.6817	0	0	-Inf	0.000139292	0.0171805	COP9 signalosome complex subunit 1, putative, expressed
Ta2alLoc016785.1	420.332	588.311	252.352	0.428943	-1.22114	0.000841711	0.0698957
Ta2alLoc017030.1	68.0998	135.744	0.455847	0.00335814	-8.21812	7.97e-17	1.22e-13	Unknown protein
Ta2alLoc017202.4	137.107	233.98	40.2341	0.171955	-2.53989	8.18e-07	0.000215415	D-3-phosphoglycerate dehydrogenase
Ta2alLoc018013.1	12.0688	24.1376	0	0	-Inf	0.00116524	0.0892717
Ta2alLoc018943.1	50.4464	97.2885	3.60425	0.0370471	-4.7545	1.08e-08	4.56e-06
Ta2alLoc019013.1	25.6516	48.5681	2.73508	0.0563143	-4.15036	0.000181987	0.0213233	O-methyltransferase-like protein
Ta2alLoc019851.1	387.739	559.156	216.321	0.386871	-1.37007	0.000448199	0.0433325	O-methyltransferase-like protein
Ta2alLoc021641.2	11.8367	23.6733	0	0	-Inf	0.00133101	0.0987755	60 kDa chaperonin
Ta2alLoc022306.1	38.0257	76.0514	0	0	-Inf	1.51e-09	7.57e-07
Ta2alLoc022560.1	45.4461	73.8251	17.067	0.231182	-2.1129	0.00035978	0.0367329
Ta2alLoc022878.1	604.076	829.022	379.131	0.457323	-1.12872	0.00108876	0.0849387	Protein of unknown function (DUF288) LENGTH=771
Ta2alLoc023268.1	793.616	1225.11	362.122	0.295583	-1.75836	6.12e-06	0.00124666	Phenylalanine ammonia-lyase
Ta2alLoc023418.1	13.9579	27.9157	0	0	-Inf	9.93e-05	0.0131547
Ta2alLoc024328.1	40.9228	81.8457	0	0	-Inf	2.94e-10	1.75e-07
Ta2alLoc024784.2	75.6777	145.182	6.17321	0.0425204	-4.5557	5.91e-13	5.53e-10
Ta2alLoc024785.1	22.0323	44.0647	0	0	-Inf	2.96e-05	0.00474927	Subtilase
Ta2alLoc025356.1	9.0763	18.1526	0	0	-Inf	0.000973978	0.0784258
Ta2alLoc025688.1	10.9177	21.8353	0	0	-Inf	0.00135124	0.0997734
Ta2alLoc025898.1	35.7636	67.923	3.60425	0.0530638	-4.23613	4.48e-07	0.000128215
Ta2alLoc026437.1	99.9165	161.179	38.654	0.23982	-2.05997	2.75e-05	0.00446709
Ta2alLoc026946.1	23.421	41.457	5.38512	0.129897	-2.94457	0.00015596	0.0188465	O-methyltransferase-like protein
Ta2alLoc027466.1	92.9573	168.639	17.2757	0.102442	-3.28712	0.00118102	0.0901652
Ta2alLoc027604.1	9.50883	19.0177	0	0	-Inf	0.000742946	0.0639574	O-acyltransferase (WSD1-like) family protein
Ta2alLoc027662.1	128.905	231.83	25.9793	0.112062	-3.15763	1.73e-08	6.94e-06	Kinase family protein
Ta2alLoc028010.1	72.3448	121.445	23.2442	0.191396	-2.38536	5.42e-05	0.00794741
Ta2alLoc029254.1	31.3567	62.7134	0	0	-Inf	4.32e-08	1.55e-05
Ta2alLoc029335.1	10.4057	20.8113	0	0	-Inf	0.00118882	0.0904623
Ta2alLoc029340.1	16.7438	33.4875	0	0	-Inf	7.04e-06	0.00140839
Ta2alLoc030214.1	19.0352	36.4131	1.65726	0.0455129	-4.45758	0.0001338	0.0166652	Subtilase
Ta2alLoc030512.1	8.41162	16.8232	0	0	-Inf	0.000399045	0.0397151	Subtilase
Ta2alLoc031663.1	52.8806	100.666	5.09539	0.0506169	-4.30424	3.05e-09	1.45e-06
Ta2alLoc031769.1	21.5289	41.2345	1.82339	0.04422	-4.49916	0.000264859	0.0288033	Unknown protein
Ta2alLoc031772.1	7.60388	15.2078	0	0	-Inf	0.000349922	0.0360446
Ta2asLoc000383.1	185.865	317.002	54.7283	0.172643	-2.53413	2.89e-08	1.09e-05	Single-stranded nucleic acid binding R3H domain protein
Ta2asLoc001931.1	223.583	375.163	72.004	0.191927	-2.38137	8.53e-06	0.00166014	Receptor-like kinase 2
Ta2asLoc002043.1	25.195	46.1637	4.22622	0.0915486	-3.44932	9.18e-06	0.00176296	6-phosphofructo-2-kinase/fructose-2, 6-biphosphatase
Ta2asLoc003078.1	70.0401	110.709	29.3709	0.265298	-1.91431	0.000289934	0.0308871
Ta2asLoc003803.2	208.968	309.643	108.294	0.349737	-1.51566	0.000106672	0.0138518
Ta2asLoc007664.1	2703.69	4080.56	1326.82	0.325157	-1.62079	9.07e-05	0.0122106
Ta2asLoc008018.1	1944.55	3843.02	46.0751	0.0119893	-6.38211	7.51e-23	2.21e-19
Ta2asLoc008384.1	25.9333	51.4108	0.455847	0.00886674	-6.81738	6.58e-05	0.00930785	Glycogen synthase
Ta2asLoc008851.1	153.483	274.566	32.3997	0.118003	-3.0831	3.17e-11	2.27e-08	Beta-1,3-glucuronyltransferase 2 (Glucuronosyltransferase S)
Ta2asLoc009332.1	16.9141	29.0226	4.80567	0.165584	-2.59437	0.00118958	0.0904774	Disease resistance protein (CC-NBS-LRR class) family LENGTH=907
Ta2asLoc009449.1	246.943	383.679	110.206	0.287235	-1.7997	0.000457006	0.0439182	Major allergen Bet v 1
Ta2asLoc010002.1	5.32999	10.66	0	0	-Inf	0.000446273	0.0432565
Ta2asLoc010902.1	202.871	372.142	33.6011	0.0902912	-3.46927	1.11e-07	3.64e-05	26S proteasome non-ATPase regulatory subunit
Ta2asLoc011189.1	34.8034	65.8364	3.77037	0.0572688	-4.12611	2.39e-05	0.00395933	Unknown protein
Ta2asLoc011635.1	19.1766	38.3532	0	0	-Inf	2.27e-05	0.00380884	Peroxidase
Ta2asLoc011803.1	15.8628	31.7256	0	0	-Inf	4.55e-05	0.00688684
Ta2asLoc012124.1	60.7218	97.1681	24.2756	0.249831	-2.00098	0.000410523	0.040594
Ta2asLoc012308.1	80.0104	133.671	26.3501	0.197127	-2.3428	0.000136459	0.0168934
Ta2asLoc013801.1	18.2293	34.5115	1.94699	0.0564156	-4.14776	0.00101855	0.0810527
Ta2asLoc013814.1	503.886	773.305	234.466	0.3032	-1.72166	0.000347744	0.0358888
Ta2asLoc014247.1	257.993	515.986	0	0	-Inf	2.26e-22	6.42e-19	NBS-LRR type resistance protein
Ta2asLoc015063.1	491.533	688.482	294.584	0.427874	-1.22474	0.00114788	0.0882523	Rp1-like protein
Ta2asLoc015727.1	423.941	669.358	178.525	0.266711	-1.90665	7.06e-05	0.00984626	Rp1-like protein
Ta2asLoc016169.1	13.0133	26.0267	0	0	-Inf	0.000554568	0.0512265
Ta2asLoc016479.1	151.759	231.595	71.9229	0.310555	-1.68708	0.000228233	0.0254527
Ta2asLoc016765.1	2948.95	4417.41	1480.5	0.33515	-1.57712	1.55e-06	0.000379485
Ta2asLoc019153.1	17.5992	35.1984	0	0	-Inf	3.68e-05	0.0057242	unknown protein; BEST Arabidopsis thaliana protein match is: unknown protein . LENGTH=322
Ta2asLoc019197.1	16.3844	32.7689	0	0	-Inf	9.34e-05	0.0125107
Ta2asLoc019991.1	24.1607	47.5759	0.745571	0.0156712	-5.99574	1.1e-06	0.000280875
Ta2asLoc020972.1	9.78867	19.5773	0	0	-Inf	0.000816539	0.0684018
Ta2asLoc021660.1	434.304	602.998	265.61	0.440483	-1.18284	0.00110402	0.0857421
Ta2asLoc021714.1	32.4919	64.9839	0	0	-Inf	2.78e-12	2.35e-09
Ta2blLoc002010.1	38.8808	69.3091	8.45244	0.121953	-3.03561	4.57e-05	0.00691077
Ta2blLoc002033.1	131.021	242.776	19.2652	0.0793538	-3.65556	2.62e-12	2.24e-09
Ta2blLoc003031.1	15.6624	31.3249	0	0	-Inf	3.58e-05	0.00563164
Ta2blLoc004925.1	16.4183	32.3807	0.455847	0.0140777	-6.15044	0.000365461	0.0371257
Ta2blLoc005751.1	508.714	694.745	322.683	0.464462	-1.10637	0.000889982	0.0732519
Ta2blLoc006026.1	12.6285	25.257	0	0	-Inf	0.000488884	0.046349	NBS-LRR disease resistance protein homologue
Ta2blLoc006130.1	15.9795	31.5031	0.455847	0.0144699	-6.1108	0.000501881	0.0473503
Ta2blLoc006237.1	56.4342	91.5327	21.3358	0.233095	-2.10101	0.000741899	0.0639012	Unknown protein
Ta2blLoc007591.2	25.2969	45	5.59376	0.124306	-3.00804	0.00121774	0.0922725	Ankyrin repeat protein family-like protein
Ta2blLoc007846.1	47.4692	78.5319	16.4065	0.208915	-2.25901	0.000482281	0.0459111
Ta2blLoc008034.1	24.4652	48.9303	0	0	-Inf	1.28e-05	0.00235405	Protein kinase
Ta2blLoc008130.1	274.348	432.665	116.031	0.268178	-1.89874	0.000991475	0.0795183
Ta2blLoc009261.1	539.958	789.485	290.431	0.367873	-1.44272	5.29e-05	0.00778719
Ta2blLoc009717.1	21.0083	42.0167	0	0	-Inf	8.24e-06	0.0016145	Phenylalanine ammonia-lyase
Ta2blLoc011937.1	273.073	392.723	153.422	0.390663	-1.356	0.000610789	0.0552535	Glutamyl tRNA reductase
Ta2blLoc012522.1	12.6381	25.2763	0	0	-Inf	8.89e-05	0.0120164	Myb domain protein 11
Ta2blLoc012956.1	42.8846	75.536	10.2333	0.135476	-2.88389	3.66e-05	0.00571818
Ta2blLoc013376.1	14.7815	29.563	0	0	-Inf	0.000258718	0.0282303
Ta2blLoc013382.1	33.0136	66.0271	0	0	-Inf	1.9e-08	7.53e-06
Ta2blLoc014010.1	15.2396	30.4791	0	0	-Inf	0.000190411	0.022055
Ta2blLoc014015.1	10.5805	21.161	0	0	-Inf	0.000481755	0.0459111	myb domain protein 12 LENGTH=371
Ta2blLoc014035.1	15.8407	31.6813	0	0	-Inf	0.00117514	0.0899283	Beta-glucosidase
Ta2blLoc014103.1	78.5452	140.228	16.8624	0.12025	-3.0559	2e-06	0.0004737
Ta2blLoc014122.1	74.3263	120.441	28.212	0.23424	-2.09394	0.000124376	0.0157466	Outer arm dynein light chain 1 protein
Ta2blLoc014498.1	418.522	719	118.044	0.164179	-2.60666	6.99e-11	4.62e-08
Ta2blLoc014974.1	124.3	188.44	60.1599	0.319253	-1.64723	0.000727243	0.0628729
Ta2blLoc015332.1	35.9777	71.9554	0	0	-Inf	3.93e-09	1.8e-06
Ta2blLoc015333.1	11.9258	23.8515	0	0	-Inf	0.00122696	0.092678	Adenosylhomocysteinase
Ta2blLoc016053.1	168.535	277.657	59.4143	0.213985	-2.22442	6.98e-07	0.000190008
Ta2blLoc016117.1	62.7762	103.471	22.0814	0.213406	-2.22833	4.22e-05	0.0064861
Ta2blLoc017061.1	37.3831	74.7663	0	0	-Inf	5.77e-13	5.46e-10
Ta2blLoc017197.1	87.617	172.831	2.40283	0.0139028	-6.16848	2.7e-15	3.45e-12	Family of unknown function (DUF662) LENGTH=174
Ta2blLoc017566.1	357.426	582.237	132.616	0.227769	-2.13435	1.72e-08	6.93e-06	Fasciclin-like arabinogalactan protein 16
Ta2blLoc017567.1	127.158	188.567	65.7497	0.348681	-1.52002	0.000642185	0.0575153	CsAtPR5
Ta2blLoc020219.1	21.4346	42.8692	0	0	-Inf	3.57e-07	0.000105523
Ta2blLoc021131.1	464.369	746.89	181.847	0.243472	-2.03817	1.8e-06	0.000431225
Ta2blLoc022413.1	11.8304	23.6608	0	0	-Inf	7.81e-05	0.0108054
Ta2blLoc023060.1	66.2639	105.475	27.0532	0.25649	-1.96303	0.000303238	0.0320268
Ta2blLoc023221.1	219.183	332.885	105.481	0.316871	-1.65803	0.00107081	0.0841042	Cytochrome P450 family protein, expressed
Ta2blLoc024370.1	1431.54	1941.38	921.705	0.474769	-1.0747	0.00109992	0.0854645
Ta2blLoc024562.1	15.5671	31.1342	0	0	-Inf	0.0001617	0.0194385	Ribonucleoside-diphosphate reductase
Ta2blLoc024709.1	20.2666	36.3495	4.1837	0.115096	-3.11908	0.000933789	0.0759451	Unknown protein
Ta2blLoc024711.1	43.3152	69.5635	17.067	0.245345	-2.02712	0.00101911	0.0810527	CsAtPR5
Ta2blLoc025361.1	55.6299	88.3904	22.8694	0.258732	-1.95047	0.0013394	0.0991252
Ta2blLoc025435.2	51.7834	83.7222	19.8446	0.23703	-2.07686	0.00125985	0.0944468
Ta2blLoc025607.1	43.7439	85.5409	1.94699	0.0227609	-5.4573	2.97e-12	2.47e-09
Ta2blLoc026015.1	13.4141	26.8282	0	0	-Inf	0.000536029	0.0497981
Ta2blLoc026047.1	9.06041	18.1208	0	0	-Inf	0.000578858	0.0530767
Ta2blLoc026212.1	137.931	274.204	1.65726	0.00604391	-7.3703	2.41e-07	7.41e-05	Amino acid permease 6
Ta2blLoc026325.1	162.404	282.503	42.3047	0.14975	-2.73938	1.09e-08	4.57e-06	Amino acid permease-like protein
Ta2blLoc026775.1	26.7453	53.4906	0	0	-Inf	0.000176854	0.0208729
Ta2blLoc026932.1	512.655	826.635	198.675	0.240342	-2.05684	3.41e-05	0.00540266
Ta2blLoc027439.1	14.6799	29.3597	0	0	-Inf	0.000807061	0.0678037	CsAtPR5
Ta2blLoc027507.1	5247.65	7785.6	2709.7	0.34804	-1.52268	0.000419278	0.0412472	Wound induced protein
Ta2blLoc027543.1	49.3545	92.0799	6.62906	0.0719925	-3.79601	4.16e-06	0.000889908	Unknown protein
Ta2blLoc027885.1	3174.46	5381.71	967.199	0.17972	-2.47618	4.25e-14	4.71e-11	Unknown protein
Ta2blLoc028235.1	290.478	418.718	162.238	0.387463	-1.36787	0.000232995	0.0257531
Ta2blLoc029260.1	278.475	436.298	120.652	0.276536	-1.85446	5.52e-06	0.00113823	NBS-LRR disease resistance protein homologue
Ta2blLoc029403.1	20.8812	41.7623	0	0	-Inf	8.54e-06	0.00166014	Pathogenesis-related (PR)-10-related norcoclaurine synthase-like protein
Ta2blLoc029589.1	25.438	48.3071	2.56896	0.0531797	-4.23298	0.000219315	0.0247306	Unknown protein
Ta2blLoc030764.1	118.998	180.324	57.672	0.319825	-1.64465	0.000429197	0.0420188
Ta2blLoc031538.1	75.3463	117.381	33.3114	0.283788	-1.81711	0.00113417	0.0873708	Protein of unknown function, DUF584 LENGTH=201
Ta2blLoc032390.1	14.6384	29.2769	0	0	-Inf	0.000272102	0.0294184	Leucine-rich receptor-like protein kinase family protein LENGTH=980
Ta2blLoc032459.1	11.5409	23.0819	0	0	-Inf	0.000975666	0.0785227
Ta2blLoc034219.1	99.9248	184.146	15.7035	0.0852772	-3.5517	9.99e-10	5.27e-07	Serine hydroxymethyltransferase
Ta2blLoc034464.1	27.6518	55.3036	0	0	-Inf	3.42e-08	1.26e-05
Ta2blLoc034605.1	659.21	1045.89	272.529	0.260571	-1.94025	4.68e-08	1.68e-05	Unknown protein
Ta2blLoc035258.1	61.0709	104.329	17.8126	0.170735	-2.55017	7.41e-06	0.00146778
Ta2blLoc036177.1	173.936	244.017	103.855	0.425605	-1.23241	0.00101104	0.0806656
Ta2bsLoc002186.1	80.5723	134.173	26.9721	0.201025	-2.31455	3.75e-05	0.00581449
Ta2bsLoc002656.1	160.978	318.352	3.60425	0.0113216	-6.46478	1.27e-32	8.59e-29
Ta2bsLoc002657.10	58.9657	113.292	4.63955	0.0409521	-4.60992	3.71e-06	0.000806148
Ta2bsLoc003090.1	615.937	1196.87	35.0072	0.0292491	-5.09547	1.9e-06	0.000452998
Ta2bsLoc003449.1	387.631	597.235	178.026	0.298084	-1.74621	4.26e-06	0.000905756	Kinesin-1
Ta2bsLoc004314.1	86.5354	138.396	34.675	0.250549	-1.99683	0.000111343	0.0143891
Ta2bsLoc004629.1	32.988	65.9761	0	0	-Inf	6.09e-05	0.00874867
Ta2bsLoc006290.3	10.4236	20.3913	0.455847	0.0223549	-5.48326	0.00101734	0.0810306
Ta2bsLoc007018.1	107.598	183.917	31.2794	0.170073	-2.55577	1.41e-07	4.48e-05
Ta2bsLoc007258.1	61.6179	108.61	14.6257	0.134662	-2.89259	1.59e-06	0.000388089
Ta2bsLoc008966.1	80.1532	130.433	29.8733	0.229031	-2.12638	0.000597394	0.0543253
Ta2bsLoc009982.1	67.1003	115.639	18.5621	0.160519	-2.63919	2.54e-05	0.00416489
Ta2bsLoc012164.1	187.064	367.79	6.33933	0.0172363	-5.85841	1.92e-26	8.38e-23
Ta2bsLoc012530.1	234.11	348.811	119.408	0.342328	-1.54655	0.000246724	0.0270491
Ta2bsLoc013324.1	32.1339	56.1051	8.16272	0.14549	-2.78101	0.000720181	0.0625966	Protein of unknown function (DUF579) LENGTH=317
Ta2bsLoc013700.1	54.4771	108.954	0	0	-Inf	0.000134026	0.0166652
Ta2bsLoc013701.1	56.0131	112.026	0	0	-Inf	6.26e-06	0.0012696	Zeaxanthin epoxidase, chloroplastic
Ta2bsLoc013855.1	889.764	1385.54	393.988	0.284357	-1.81423	2.6e-06	0.000587257
Ta2bsLoc014300.1	378.135	531.177	225.094	0.423765	-1.23866	0.000908776	0.0742463	NBS-LRR resistance-like protein
Ta2bsLoc014413.1	41.2779	82.1	0.455847	0.00555234	-7.49269	1.78e-11	1.31e-08
Ta2bsLoc014562.1	111.267	220.877	1.65726	0.0075031	-7.0583	7.97e-14	8.38e-11
Ta2bsLoc015260.1	24.8341	49.6682	0	0	-Inf	1.17e-06	0.000297403
Ta2bsLoc015431.1	366.965	598.66	135.27	0.225954	-2.1459	3.1e-08	1.16e-05	Potassium transporter, putative
Ta2bsLoc015475.1	31.0398	59.3871	2.69256	0.0453392	-4.4631	8.03e-06	0.00157795	Prephenate dehydratase
Ta2bsLoc015487.1	13.6756	26.6056	0.745571	0.028023	-5.15724	0.000831335	0.0693899
Ta2bsLoc016154.1	25.4171	49.9225	0.911693	0.0182622	-5.775	0.000352429	0.0362568
Ta2bsLoc017056.3	36.0891	69.4431	2.73508	0.0393859	-4.66618	6.75e-07	0.000185112	DNAJ heat shock N-terminal domain-containing protein LENGTH=465
Ta2bsLoc017227.3	35.8344	70.3013	1.36754	0.0194525	-5.6839	6.36e-07	0.000175557
Ta2bsLoc017241.1	536.792	895.883	177.702	0.198354	-2.33385	1.43e-08	5.88e-06	BTB/POZ domain-containing protein
Ta2bsLoc017251.4	52.4287	102.122	2.73508	0.0267824	-5.22257	1.4e-08	5.78e-06
Ta2bsLoc017282.1	10.6759	21.3517	0	0	-Inf	0.000782147	0.0663466
Ta2bsLoc018843.1	20.073	38.9447	1.20142	0.0308493	-5.01862	6.35e-05	0.00904706
Ta2bsLoc020291.1	11.0289	22.0579	0	0	-Inf	0.000101374	0.0133566
Ta2bsLoc020935.1	15.7992	31.5985	0	0	-Inf	1.29e-05	0.00237161
Ta2bsLoc022306.3	11.7572	23.5144	0	0	-Inf	1.26e-05	0.00231788	HAT dimerisation domain-containing protein-like
Ta2bsLoc022424.1	212.22	306.488	117.952	0.384848	-1.37764	0.000677317	0.0598344
Ta2bsLoc022615.1	96.3397	144.209	48.47	0.336109	-1.573	0.00122068	0.092409
Ta2bsLoc022628.1	144.887	255.759	34.0145	0.132994	-2.91056	1.77e-09	8.77e-07
Ta2bsLoc022959.1	307.532	531.042	84.0221	0.158221	-2.65998	1.73e-11	1.29e-08
Ta2bsLoc022967.1	286.042	408.599	163.486	0.400113	-1.32152	0.000903753	0.0740351
Ta2bsLoc023135.1	58.2347	108.762	7.70687	0.0708597	-3.81889	2.13e-09	1.04e-06	12-oxophytodienoate reductase
Ta2bsLoc023270.1	15.9392	30.5109	1.36754	0.0448213	-4.47967	0.000504377	0.0474841
Ta2bsLoc024420.1	16.9981	33.9961	0	0	-Inf	0.00072475	0.0627244
Ta2bsLoc025112.1	1335.14	2100.65	569.628	0.271168	-1.88274	0.000456514	0.0439182	Aldo/keto reductase family-like protein
Ta2bsLoc025168.1	13.7257	27.4514	0	0	-Inf	0.000456852	0.0439182
Ta2bsLoc026432.1	31.8563	59.0306	4.68207	0.0793159	-3.65625	0.000150897	0.0183718
Ta2bsLoc026960.1	42.6399	85.2798	0	0	-Inf	6.28e-06	0.00127205
Ta3alLoc000058.1	6.04236	12.0847	0	0	-Inf	0.000672864	0.0595565	Alternative oxidase
Ta3alLoc000558.1	885.578	1332.94	438.213	0.328756	-1.60491	2.49e-06	0.000568712	NBS-LRR disease resistance protein homologue
Ta3alLoc000984.1	102.496	155.15	49.8415	0.321248	-1.63824	0.000836469	0.0697106	Major pollen allergen Bet v 1-D/H
Ta3alLoc001040.1	160.622	230.431	90.8133	0.394101	-1.34336	0.00116134	0.0890406
Ta3alLoc001924.1	23.0438	46.0876	0	0	-Inf	1.59e-05	0.0028044	1,4-alpha-glucan branching enzyme II
Ta3alLoc002151.2	119.366	213.461	25.2723	0.118393	-3.07834	2.16e-08	8.47e-06
Ta3alLoc003045.1	23.6055	46.7552	0.455847	0.00974965	-6.68043	8.04e-07	0.000212498	Blast resistance protein Pi-ta variant 10
Ta3alLoc003230.1	279.815	556.771	2.85868	0.0051344	-7.60559	7.19e-38	7.76e-34
Ta3alLoc003324.1	15.8151	31.6303	0	0	-Inf	1.49e-08	6.1e-06
Ta3alLoc003779.1	9.60419	19.2084	0	0	-Inf	5.55e-05	0.00810346
Ta3alLoc004255.1	35.9363	71.8725	0	0	-Inf	2.19e-12	1.89e-09
Ta3alLoc004628.1	48.2531	96.5063	0	0	-Inf	1.47e-11	1.11e-08
Ta3alLoc004783.1	36.3807	67.2101	5.55124	0.0825953	-3.5978	2e-05	0.00342341	Unknown protein
Ta3alLoc004784.1	10.2371	20.4742	0	0	-Inf	0.00127929	0.0955946
Ta3alLoc004886.1	32.6293	58.7956	6.46293	0.109922	-3.18545	0.000223505	0.0250809
Ta3alLoc007599.1	69.6652	128.684	10.6466	0.0827349	-3.59536	3.33e-10	1.94e-07
Ta3alLoc007691.1	2103.72	3099.15	1108.29	0.35761	-1.48354	1.75e-05	0.00305074	Helicase-like protein
Ta3alLoc007692.1	12.9021	25.8042	0	0	-Inf	0.000647077	0.0579214	Cytochrome P450
Ta3alLoc008606.1	78.87	122.234	35.5056	0.290472	-1.78353	0.000578855	0.0530767
Ta3alLoc008636.1	13.4098	26.3639	0.455847	0.0172906	-5.85387	1.82e-06	0.000435964	alpha/beta-Hydrolases superfamily protein LENGTH=361
Ta3alLoc009935.1	61.1042	122.208	0	0	-Inf	8.74e-19	1.63e-15	UDP-Glycosyltransferase superfamily protein LENGTH=453
Ta3alLoc009937.1	11.6936	23.3872	0	0	-Inf	0.000203452	0.0233484	B12D protein
Ta3alLoc011524.1	1534.1	2242.56	825.638	0.368168	-1.44157	1.52e-05	0.0026998	Nodulin MtN21 /EamA-like transporter family protein
Ta3alLoc012315.1	138.925	269.274	8.57604	0.0318488	-4.97262	1.02e-19	2.09e-16
Ta3alLoc012344.1	17.4561	34.9123	0	0	-Inf	2.44e-06	0.000560553
Ta3alLoc012669.1	54.6644	109.329	0	0	-Inf	8.75e-13	8.05e-10
Ta3alLoc014229.1	19.0971	38.1943	0	0	-Inf	8.52e-07	0.000223168
Ta3alLoc014445.1	3318.95	5421.82	1216.08	0.224294	-2.15654	2.44e-10	1.46e-07	2-oxoglutarate (2OG) and Fe(II)-dependent oxygenase superfamily protein LENGTH=364
Ta3alLoc014724.2	25.5181	51.0361	0	0	-Inf	0.00033049	0.0344151	Chalcone synthase
Ta3alLoc016099.1	157.84	270.025	45.6539	0.169073	-2.56429	9.25e-05	0.0124068	(R)-limonene synthase, putative
Ta3alLoc016627.1	21.4505	42.901	0	0	-Inf	6.56e-06	0.00132303	Flowering promoting factor-like 1
Ta3alLoc016925.1	10.0049	20.0099	0	0	-Inf	2.4e-05	0.00397222
Ta3alLoc017807.1	13.3338	24.2648	2.40283	0.0990256	-3.33606	0.000617615	0.0557154	Chalcone synthase
Ta3alLoc017950.1	12.1483	24.2966	0	0	-Inf	0.000140372	0.0172984
Ta3alLoc018088.5	166.856	255.535	78.1772	0.305935	-1.7087	8.89e-05	0.0120164	TRICHOME BIREFRINGENCE-LIKE 34 LENGTH=410
Ta3alLoc018405.1	41.431	74.1623	8.69965	0.117306	-3.09166	3.6e-05	0.00565244	RING finger family protein
Ta3alLoc018803.1	54.6764	96.1373	13.2156	0.137466	-2.86286	8.32e-06	0.00162708
Ta3alLoc019074.1	129.665	193.249	66.0819	0.341953	-1.54813	0.00120812	0.0917578
Ta3alLoc019483.1	398.672	742.825	54.5196	0.073395	-3.76818	9.9e-09	4.2e-06	Chalcone synthase
Ta3alLoc020112.1	158.039	261.883	54.1953	0.206944	-2.27268	1.37e-06	0.000341145
Ta3alLoc020383.5	38.526	72.9919	4.0601	0.055624	-4.16815	7.05e-06	0.00140907
Ta3alLoc020740.1	26.1419	48.8032	3.48065	0.0713202	-3.80955	0.000343613	0.0355304	HAT family dimerisation domain containing protein, expressed
Ta3alLoc021929.3	27.0158	48.1481	5.88348	0.122196	-3.03274	0.00055076	0.0509038
Ta3alLoc022332.2	184.973	284.927	85.0188	0.298388	-1.74474	9.57e-05	0.0127953	Ascorbate peroxidase
Ta3asLoc000281.1	14.8388	29.6776	0	0	-Inf	0.000182414	0.0213579
Ta3asLoc000673.1	828.198	1152.07	504.329	0.437761	-1.19179	0.000389942	0.0390734
Ta3asLoc001006.1	706.868	1056.63	357.108	0.337969	-1.56504	1.79e-05	0.00309561
Ta3asLoc001020.1	12.6858	25.3716	0	0	-Inf	0.000337178	0.0349991	Calcium-dependent protein kinase
Ta3asLoc001154.1	15.3667	30.7334	0	0	-Inf	0.000130243	0.0163109
Ta3asLoc002318.1	147.447	208.729	86.1658	0.412812	-1.27644	0.00118345	0.0902476
Ta3asLoc003335.1	33.4645	60.4236	6.50545	0.107664	-3.21539	8.38e-05	0.0114654
Ta3asLoc003511.1	552.075	805.71	298.439	0.370405	-1.43282	0.000125629	0.0158805
Ta3asLoc003738.1	146.933	223.523	70.3427	0.3147	-1.66795	6.85e-05	0.00959649
Ta3asLoc004261.1	12.7017	25.4034	0	0	-Inf	0.000800915	0.067512
Ta3asLoc006396.1	6.66562	13.3312	0	0	-Inf	0.000326944	0.0340678
Ta3asLoc007061.1	722.614	1042.3	402.931	0.386579	-1.37116	0.000106076	0.0137855
Ta3asLoc007296.1	19.0494	38.0989	0	0	-Inf	2.56e-06	0.000580032
Ta3asLoc007404.1	121.713	194.578	48.8487	0.25105	-1.99395	0.000426073	0.041768
Ta3asLoc008142.1	1275.34	1715.71	834.974	0.486665	-1.039	0.00116546	0.0892717	Lactosylceramide 4-alpha-galactosyltransferase, putative
Ta3asLoc009098.1	13.5509	27.1017	0	0	-Inf	0.000103404	0.0135689	Chalcone synthase
Ta3asLoc009213.1	16.6802	33.3604	0	0	-Inf	2.3e-05	0.00384348
Ta3asLoc010034.1	255.983	380.389	131.576	0.3459	-1.53157	0.000719813	0.0625966	Terpene synthase 7
Ta3asLoc011048.1	183.213	284.602	81.8239	0.287503	-1.79835	6.18e-06	0.00125536
Ta3asLoc011075.1	1375.78	2154.71	596.851	0.276999	-1.85205	0.00107013	0.0841042
Ta3asLoc011763.1	303	573.682	32.3186	0.0563355	-4.14981	3.7e-19	7.12e-16	Unknown protein
Ta3asLoc012399.1	80.0976	130.446	29.7497	0.228062	-2.1325	0.00012648	0.0159382	10-deacetylbaccatin III 10-O-acetyltransferase
Ta3asLoc014457.1	310.996	471.726	150.266	0.318546	-1.65043	1.57e-05	0.00278288
Ta3asLoc015207.3	15.9276	30.9434	0.911693	0.0294632	-5.08494	0.000775192	0.0659271
Ta3bLoc000029.1	52.0481	101.817	2.27923	0.0223856	-5.48129	7.99e-09	3.48e-06	Cytochrome P450
Ta3bLoc000179.1	18.3964	36.337	0.455847	0.012545	-6.31675	1.36e-05	0.00245695	Thioredoxin superfamily protein LENGTH=233
Ta3bLoc000220.1	25.6038	51.2076	0	0	-Inf	7.59e-07	0.000201844
Ta3bLoc000442.1	20.5474	41.0948	0	0	-Inf	0.000854891	0.0708086	HAT family dimerisation domain containing protein, expressed
Ta3bLoc000641.1	1243.18	1650.6	835.765	0.506341	-0.98182	0.00108518	0.0848431	30S ribosomal protein S3, chloroplastic
Ta3bLoc000679.1	11.2134	22.4268	0	0	-Inf	0.000126868	0.0159747	Unknown protein
Ta3bLoc001060.1	14.3244	27.9032	0.745571	0.0267199	-5.22594	0.000218091	0.024627
Ta3bLoc001169.1	178.339	265.324	91.3542	0.344311	-1.53821	0.000335481	0.0348676
Ta3bLoc002178.2	66.1343	105.296	26.9721	0.256154	-1.96492	0.000465796	0.0446568	HXXXD-type acyl-transferase family protein LENGTH=457
Ta3bLoc003710.1	3563.12	5610.65	1515.59	0.270128	-1.88829	3.62e-07	0.000106449	Unknown protein
Ta3bLoc003755.3	18.4642	36.9285	0	0	-Inf	3.33e-05	0.00528969	Cytochrome P450
Ta3bLoc003780.1	1875.17	2802.59	947.742	0.338167	-1.56419	3.72e-06	0.000807026	Protein of unknown function (DUF1223) LENGTH=278
Ta3bLoc004086.1	299.994	429.181	170.806	0.397981	-1.32923	0.000166683	0.0199559
Ta3bLoc004314.1	27.0444	54.0889	0	0	-Inf	3.63e-07	0.000106553
Ta3bLoc004764.1	46.9166	93.3774	0.455847	0.00488176	-7.67838	0.00030478	0.032117
Ta3bLoc006472.1	12.5013	25.0027	0	0	-Inf	0.000903904	0.0740351
Ta3bLoc007204.1	19.272	38.5439	0	0	-Inf	2.19e-05	0.00370997	Farnesyl pyrophosphate synthase
Ta3bLoc007582.1	188.905	289.894	87.9161	0.303269	-1.72133	4.1e-05	0.00632309	Helicase-like protein
Ta3bLoc008022.1	1054.31	1506.26	602.351	0.399899	-1.32229	6.22e-05	0.00889715	Unknown protein
Ta3bLoc010864.1	181.578	330.67	32.4847	0.0982391	-3.34756	1.01e-11	7.88e-09
Ta3bLoc011348.1	159.401	253.837	64.9655	0.255934	-1.96615	2.1e-05	0.00356821
Ta3bLoc011846.1	14.2156	28.4311	0	0	-Inf	2.05e-05	0.00349474
Ta3bLoc013093.1	16.7872	33.1186	0.455847	0.0137641	-6.18295	0.00017889	0.0210671
Ta3bLoc013196.1	168.695	246.167	91.2227	0.370572	-1.43217	0.000238077	0.0262611	Unknown protein
Ta3bLoc013222.1	124.724	224.675	24.7739	0.110266	-3.18094	4.49e-06	0.000951963	ARGONAUTE 1
Ta3bLoc013702.1	10.66	21.32	0	0	-Inf	0.000880737	0.0726151	Unknown protein
Ta3bLoc013704.1	19.4564	38.9129	0	0	-Inf	1.11e-05	0.00208521
Ta3bLoc013910.1	16.4659	32.476	0.455847	0.0140364	-6.15468	0.000431082	0.0421409
Ta3bLoc013920.1	12.1102	24.2205	0	0	-Inf	0.00109302	0.0851733	Protein of unknown function (DUF581) LENGTH=177
Ta3bLoc014150.1	717.54	1229.71	205.365	0.167002	-2.58206	1.23e-11	9.34e-09
Ta3bLoc014828.4	10.8921	21.7843	0	0	-Inf	0.000408977	0.0405293	Blue copper protein
Ta3bLoc015487.1	501.331	765.469	237.193	0.309867	-1.69028	3.96e-06	0.000854454
Ta3bLoc015621.1	15.5946	30.7334	0.455847	0.0148323	-6.07512	8.76e-05	0.0118896	Outer arm dynein light chain 1 protein
Ta3bLoc016353.1	937.395	1392.81	481.977	0.346046	-1.53096	2.56e-06	0.000579901	Wound induced protein
Ta3bLoc016708.1	38.2527	66.975	9.53026	0.142296	-2.81304	0.000508507	0.0478174	Asparaginase
Ta3bLoc016938.4	10.6441	21.2882	0	0	-Inf	1.22e-05	0.0022596
Ta3bLoc017496.1	117.367	215.179	19.5549	0.0908774	-3.45994	1.46e-07	4.61e-05	unknown protein; FUNCTIONS IN: molecular_function unknown; INVOLVED IN: biological_process unknown; EXPRESSED IN: 24 plant structures; EXPRESSED DURING: 13 growth stages;
Ta3bLoc017497.1	162.221	289.431	35.0112	0.120965	-3.04733	0.000457748	0.0439633	Ascorbate peroxidase
Ta3bLoc017551.1	365.636	578.135	153.137	0.264881	-1.91659	1.18e-06	0.000299557	Peptidyl-prolyl cis-trans isomerase
Ta3bLoc017573.1	25.1457	50.2915	0	0	-Inf	5.29e-10	2.91e-07	Dolichyl-diphosphooligosaccharide-protein glycosyltransferase subunit
Ta3bLoc019806.1	14.2854	28.5708	0	0	-Inf	0.000339781	0.035179
Ta3bLoc019897.1	127.87	219.612	36.1276	0.164506	-2.60379	0.000108116	0.0140281
Ta3bLoc020240.1	556.332	767.833	344.831	0.449096	-1.1549	0.00115458	0.088606
Ta3bLoc020368.1	15.5671	31.1342	0	0	-Inf	1.23e-05	0.00228488
Ta3bLoc021315.2	6.82794	13.6559	0	0	-Inf	0.00105468	0.0831654
Ta3bLoc022276.1	6924.76	11378.2	2471.29	0.217194	-2.20294	6.13e-10	3.33e-07
Ta3bLoc022314.2	930.147	1498.84	361.458	0.241159	-2.05195	1.64e-06	0.000397643	NAC domain-containing protein 21/22
Ta3bLoc022334.1	891.461	1333.29	449.629	0.337232	-1.56819	1.31e-05	0.00240195
Ta3bLoc023542.1	44.4718	87.7421	1.20142	0.0136926	-6.19046	4.8e-10	2.68e-07	Unknown protein
Ta3bLoc023840.5	15.7236	30.7016	0.745571	0.0242844	-5.36383	0.000663906	0.0589069
Ta3bLoc024051.1	188.162	342.101	34.2231	0.100038	-3.32138	5.45e-12	4.41e-09
Ta3bLoc024812.1	56.2627	101.836	10.6892	0.104964	-3.25203	5.04e-06	0.0010526	Kinase-like protein
Ta3bLoc025106.1	70.2345	129.822	10.6466	0.0820093	-3.60807	5.59e-08	1.96e-05	Outer arm dynein light chain 1 protein
Ta3bLoc025668.1	29.0606	58.1213	0	0	-Inf	3.28e-09	1.54e-06
Ta3bLoc025929.1	28.5331	53.7517	3.31453	0.0616637	-4.01944	2.19e-06	0.000508743	Peroxiredoxin
Ta3bLoc026394.1	781.31	1289.97	272.645	0.211357	-2.24225	2.12e-09	1.04e-06	Phenylalanine ammonia-lyase
Ta3bLoc026844.1	23.8419	47.6838	0	0	-Inf	1.71e-06	0.000411317	Nodulin-like / Major Facilitator Superfamily protein LENGTH=526
Ta3bLoc028980.1	2951.03	4678.25	1223.81	0.261595	-1.9346	1.58e-06	0.000384345
Ta3bLoc029007.1	828.189	1138.08	518.301	0.455419	-1.13473	0.000282362	0.0302796
Ta3bLoc030193.1	29.2355	58.4709	0	0	-Inf	1.04e-07	3.41e-05
Ta3bLoc030696.1	19.5518	39.1036	0	0	-Inf	5.23e-07	0.000147189
Ta3bLoc031377.1	25.4179	47.811	3.0248	0.0632659	-3.98243	0.000491008	0.0464959
Ta3bLoc031686.1	11819.3	16024.8	7613.88	0.475131	-1.0736	0.001323	0.0982257	CsAtPR5
Ta3bLoc032077.1	140.012	230.056	49.9691	0.217204	-2.20288	9.64e-06	0.00183648
Ta3bLoc032607.4	22.7963	42.112	3.48065	0.0826522	-3.5968	0.000627933	0.0564261	Endonuclease
Ta3bLoc033457.1	126.583	180.253	72.9117	0.404495	-1.3058	0.00130663	0.0971888	Niemann-Pick C1 protein
Ta3bLoc033586.1	133.016	206.866	59.1671	0.286017	-1.80583	0.000222632	0.0250003	Aldo/keto reductase family-like protein
Ta3bLoc033675.1	24.407	48.3581	0.455847	0.00942647	-6.72907	1.34e-07	4.34e-05
Ta3bLoc034144.1	1134.81	1799.51	470.114	0.261246	-1.93652	7.3e-06	0.00144764
Ta3bLoc034632.1	2509.1	4123.68	894.524	0.216924	-2.20474	4.24e-11	2.95e-08
Ta3bLoc035268.1	60.3978	111.555	9.24053	0.0828338	-3.59364	1.25e-06	0.000314716
Ta3bLoc035842.1	35.6486	66.4915	4.80567	0.072275	-3.79036	1.12e-05	0.00209543
Ta3bLoc035999.1	124.615	190.901	58.3286	0.305544	-1.71055	9.88e-05	0.0131122
Ta3bLoc036242.1	143.221	251.802	34.6404	0.13757	-2.86177	5.66e-06	0.00116263
Ta3bLoc036311.1	264.833	428.902	100.765	0.234937	-2.08966	0.00019898	0.0229164
Ta3bLoc037222.1	132.713	214.384	51.0429	0.238092	-2.07041	3.05e-06	0.000672969	Starch branching enzyme 2
Ta3bLoc037392.1	52.6324	93.4978	11.767	0.125853	-2.99019	2.86e-05	0.00460394
Ta3bLoc038118.1	44.1717	87.8875	0.455847	0.0051867	-7.59097	0.000415337	0.0409341	C2 calcium/lipid-binding plant phosphoribosyltransferase family protein LENGTH=1029
Ta3bLoc038284.1	18.7972	37.1385	0.455847	0.0122742	-6.34822	8.01e-09	3.48e-06
Ta3bLoc038375.1	46.4468	81.6674	11.2261	0.137461	-2.86291	7.92e-05	0.0109255	Glutathione-regulated potassium-efflux system protein
Ta3bLoc038425.1	447.809	772.648	122.97	0.159154	-2.65151	1.15e-11	8.75e-09
Ta3bLoc039378.1	1130.53	1746.1	514.961	0.29492	-1.7616	7.38e-07	0.000197593
Ta3bLoc039584.1	33.3256	58.4074	8.2438	0.141143	-2.82477	0.000499134	0.0471276	Protein of unknown function (DUF579) LENGTH=317
Ta3bLoc040383.1	51.4817	97.2885	5.67484	0.0583301	-4.09962	4.32e-10	2.43e-07
Ta3bLoc041171.1	59.4314	118.863	0	0	-Inf	4.28e-10	2.42e-07	Adenosylhomocysteinase
Ta3bLoc041745.1	11.013	22.0261	0	0	-Inf	0.00113916	0.0876723
Ta3bLoc042891.6	589.613	868.069	311.156	0.358446	-1.48017	0.000120885	0.0153818
Ta3bLoc042892.1	23.4859	42.8692	4.10262	0.0957008	-3.38532	0.00131124	0.0974422
Ta3bLoc043609.1	57.2082	98.0524	16.364	0.16689	-2.58303	0.0011168	0.0863613	Cytochrome P450, putative
Ta3bLoc043642.1	104.046	171.304	36.7881	0.214753	-2.21925	9.37e-07	0.000243196	Family of unknown function (DUF716) LENGTH=311
Ta3bLoc044738.1	49.0285	80.3256	17.7315	0.220746	-2.17954	0.000353839	0.0363787	unknown protein; BEST Arabidopsis thaliana protein match is: unknown protein . LENGTH=166
Ta3bLoc045306.1	24.9809	46.6473	3.31453	0.0710551	-3.81492	0.000512663	0.0481244	Dihydroflavonol 4-reductase
Ta3bLoc045735.3	63.8249	108.133	19.5164	0.180484	-2.47006	0.000112492	0.0144914
Ta3bLoc046243.1	91.6661	183.332	0	0	-Inf	4.74e-19	9.04e-16
Ta3bLoc046542.1	39.7196	77.6158	1.82339	0.0234925	-5.41166	1.46e-08	5.99e-06
Ta3bLoc047579.1	3880.26	6465.14	1295.39	0.200365	-2.3193	4.63e-12	3.79e-09	Phenylalanine ammonia-lyase
Ta3bLoc050085.1	191.327	281.149	101.506	0.361042	-1.46976	0.000399035	0.0397151
Ta3bLoc052423.1	11.6638	22.8718	0.455847	0.0199305	-5.64888	0.00128901	0.0961875
Ta3bLoc053943.5	215.615	355.483	75.7476	0.213084	-2.23051	0.000155217	0.0187707	Phenylalanine ammonia-lyase
Ta3bLoc054026.1	12.8144	24.1376	1.49114	0.0617766	-4.0168	0.000562033	0.0518274	3-ketoacyl-CoA synthase
Ta3bLoc054028.1	19.9684	39.9369	0	0	-Inf	6.92e-07	0.000188745	Wound-induced protein
Ta3bLoc054074.1	10.217	19.9781	0.455847	0.0228173	-5.45373	0.000648226	0.0579602	Serine hydroxymethyltransferase
Ta3bLoc054646.1	1712.97	2441.3	984.637	0.403324	-1.30999	3.16e-05	0.00503566
Ta3bLoc054914.1	54.5695	89.5415	19.5974	0.218864	-2.19189	0.000525285	0.0490658
Ta3bLoc055531.1	50.1456	100.291	0	0	-Inf	3.59e-07	0.000105791	Zinc transporter 1
Ta3bLoc056030.1	9.43561	18.8712	0	0	-Inf	0.000753838	0.0646886
Ta3bLoc056205.1	72.9375	111.86	34.0145	0.304079	-1.71748	0.00127914	0.0955946
Ta3bLoc056384.1	12.7017	25.4034	0	0	-Inf	0.000800915	0.067512	Phenylalanine ammonia-lyase
Ta3bLoc056490.1	24.3366	45.2351	3.43813	0.0760058	-3.71775	0.00042612	0.041768
Ta3bLoc056994.1	41.0996	69.7292	12.47	0.178835	-2.4833	0.000247043	0.0270658	Lectin-like protein kinase
Ta3bLoc057127.1	173.886	249.626	98.1454	0.39317	-1.34678	0.00112679	0.0869269	Wound induced protein
Ta4alLoc000204.1	66.9669	111.269	22.6648	0.203693	-2.29553	0.000533195	0.0495917
Ta4alLoc000339.1	303.222	479.912	126.532	0.263656	-1.92327	8.69e-07	0.000226866	Protein kinase superfamily protein LENGTH=404
Ta4alLoc001235.1	112.14	167.895	56.3855	0.335838	-1.57416	0.000749335	0.0643705	Phenylalanine ammonia-lyase
Ta4alLoc001237.1	1170.51	1610.42	730.606	0.453673	-1.14027	0.000861179	0.0712565
Ta4alLoc002038.1	159.003	239.411	78.5945	0.328282	-1.60699	0.000247804	0.0271307
Ta4alLoc004183.1	63.1155	124.74	1.49114	0.011954	-6.38636	2.29e-12	1.97e-09
Ta4alLoc004204.1	773.088	1465.89	80.2903	0.0547725	-4.1904	2.06e-07	6.38e-05
Ta4alLoc004948.1	27.7154	55.4307	0	0	-Inf	2.67e-07	8.11e-05
Ta4alLoc005390.1	71.609	123.621	19.5974	0.158529	-2.65718	2.53e-06	0.000574478
Ta4alLoc006008.1	51.7505	89.4972	14.0037	0.156471	-2.67604	3.92e-05	0.00605596
Ta4alLoc006546.1	45.9412	91.8824	0	0	-Inf	4.06e-11	2.85e-08	Protein of unknown function, DUF584 LENGTH=166
Ta4alLoc006547.1	88.7054	177.411	0	0	-Inf	1.34e-18	2.47e-15
Ta4alLoc006913.1	151.925	299.003	4.84819	0.0162145	-5.94657	7.8e-20	1.64e-16	Zeaxanthin epoxidase, chloroplastic
Ta4alLoc008197.1	8.74878	17.4976	0	0	-Inf	0.000383097	0.0386025
Ta4alLoc008668.1	397.109	760.284	33.9334	0.0446325	-4.48576	6.79e-24	2.34e-20
Ta4alLoc010054.1	4.58583	9.17167	0	0	-Inf	0.00036789	0.037334	Amino acid permease 6
Ta4alLoc010310.1	163.886	256.884	70.8876	0.275952	-1.85751	3.61e-05	0.00565552
Ta4alLoc011217.1	42.8766	84.8416	0.911693	0.0107458	-6.54008	7.24e-09	3.18e-06
Ta4alLoc011625.1	60.3847	120.313	0.455847	0.00378882	-8.04403	8.99e-13	8.23e-10
Ta4alLoc011626.1	25.6038	51.2076	0	0	-Inf	7.59e-07	0.000201844
Ta4alLoc011718.1	31.9771	63.9541	0	0	-Inf	0.00018881	0.0219166	transducin family protein / WD-40 repeat family protein LENGTH=1124
Ta4alLoc013313.1	104.018	208.036	0	0	-Inf	3.85e-18	6.86e-15
Ta4alLoc013820.1	111.423	185.927	36.9196	0.19857	-2.33228	5.84e-05	0.00846339
Ta4alLoc014511.1	77.1974	118.31	36.085	0.305005	-1.7131	0.000840669	0.069845
Ta4alLoc015155.1	10.4057	20.8113	0	0	-Inf	0.000348806	0.0359754	Sugar transport protein 5
Ta4alLoc015660.1	31.7926	63.5852	0	0	-Inf	5.29e-05	0.00778719
Ta4alLoc016073.1	13.0451	26.0903	0	0	-Inf	8.76e-07	0.000228534
Ta4alLoc016534.1	737.932	1202.46	273.405	0.227371	-2.13688	1.35e-05	0.00244291
Ta4alLoc018204.1	18.6348	36.8138	0.455847	0.0123825	-6.33556	0.000169151	0.0201845
Ta4alLoc019317.1	82.7488	165.498	0	0	-Inf	1.22e-17	1.99e-14
Ta4alLoc019903.1	13.2932	26.5864	0	0	-Inf	0.000587702	0.0536748	Unknown protein
Ta4alLoc019947.1	107.016	168.958	45.0744	0.266779	-1.90628	0.000139309	0.0171805	Gibberellin receptor GID1L2
Ta4alLoc021486.1	35.5736	71.1471	0	0	-Inf	8.95e-10	4.75e-07	O-methyltransferase family protein
Ta4alLoc022461.1	53.1643	85.7384	20.5902	0.240152	-2.05798	0.000446782	0.0432565	Chalcone synthase 8, putative
Ta4alLoc022796.1	19.6741	37.8571	1.49114	0.0393887	-4.66607	0.000314072	0.0329172	HXXXD-type acyl-transferase family protein LENGTH=428
Ta4alLoc024720.1	397.76	608.075	187.445	0.30826	-1.69778	0.000448236	0.0433325
Ta4alLoc024890.1	8.57056	17.1411	0	0	-Inf	0.000244709	0.026901	Cytochrome P450
Ta4alLoc024906.1	22.5795	45.159	0	0	-Inf	1.09e-11	8.35e-09	D-arabinono-1,4-lactone oxidase-like protein
Ta4alLoc025294.1	12.7908	25.5816	0	0	-Inf	6.2e-05	0.00887131
Ta4alLoc026069.1	275.075	550.15	0	0	-Inf	1.64e-29	8.29e-26	Heat stress transcription factor C-2b
Ta4alLoc026070.1	95.3426	190.685	0	0	-Inf	4.97e-14	5.4e-11	Cp12 domain-containing protein 1
Ta4alLoc027287.1	143.366	217.169	69.5626	0.320315	-1.64244	0.000286752	0.0306692
Ta4alLoc027358.1	84.5073	153.852	15.1626	0.098553	-3.34296	3.56e-07	0.000105523
Ta4alLoc027511.1	100.05	181.5	18.6007	0.102483	-3.28654	2.72e-08	1.03e-05	Saccharopine dehydrogenase
Ta4alLoc029300.1	11.6936	23.3872	0	0	-Inf	6.76e-05	0.00952426
Ta4alLoc029468.1	8.93951	17.879	0	0	-Inf	0.00108896	0.0849387	ABC-1 domain protein
Ta4alLoc029876.1	278.121	503.542	52.7002	0.104659	-3.25623	0.000597509	0.0543253
Ta4alLoc030118.1	6722.7	9410.04	4035.36	0.428836	-1.2215	0.000157979	0.0190337	Unknown protein
Ta4alLoc031502.1	122.321	244.641	0	0	-Inf	1.44e-06	0.000356663	Thioredoxin
Ta4alLoc032443.1	11.067	22.134	0	0	-Inf	4.17e-06	0.000890272	Cytochrome P450 family protein, expressed
Ta4alLoc032575.1	17.6247	35.2494	0	0	-Inf	5.13e-05	0.00760969	Adiponectin receptor protein
Ta4alLoc032786.1	38.1272	73.6855	2.56896	0.0348638	-4.84213	1.19e-05	0.00221185	Cytochrome P450
Ta4alLoc032842.1	8.44341	16.8868	0	0	-Inf	6.43e-05	0.00914624	UDP-Glycosyltransferase superfamily protein LENGTH=453
Ta4alLoc033459.1	361.969	512.808	211.129	0.411712	-1.28029	0.000575927	0.0529578	Chalcone synthase 8, putative
Ta4alLoc033626.1	46.7094	76.0196	17.3993	0.228879	-2.12734	0.000331675	0.0345164	Cytochrome P450
Ta4alLoc034343.1	2945.74	4750.68	1140.8	0.240134	-2.05809	1.94e-10	1.18e-07
Ta4alLoc034727.1	18.8999	36.4324	1.36754	0.0375364	-4.73557	0.000930919	0.0757877	Unknown protein
Ta4alLoc034995.1	24.8444	45.7948	3.89398	0.085031	-3.55587	6.32e-05	0.00901492	NAC domain protein,
Ta4alLoc035064.2	123.405	246.81	0	0	-Inf	2.75e-29	1.31e-25	Heptahelical protein 4
Ta4alLoc036513.1	18.4483	36.8967	0	0	-Inf	1.13e-07	3.7e-05	Haemolysin-III related family protein, expressed
Ta4alLoc036823.1	313.276	600.952	25.6006	0.0426	-4.553	6.39e-07	0.000176013
Ta4asLoc000440.1	27.4339	52.0091	2.85868	0.054965	-4.18534	0.000126174	0.015912
Ta4asLoc001078.1	804.782	1213.03	396.538	0.3269	-1.61308	2.37e-05	0.00393672
Ta4asLoc001569.1	10.0802	19.7045	0.455847	0.0231341	-5.43383	0.000405456	0.0402568
Ta4asLoc001646.1	180.985	292.407	69.5626	0.237897	-2.07159	4.38e-06	0.000930325
Ta4asLoc002585.1	169.537	254.473	84.6015	0.332458	-1.58875	0.000238542	0.0262945
Ta4asLoc003658.1	15.319	30.6381	0	0	-Inf	2.74e-05	0.00444756
Ta4asLoc004505.1	30.0795	59.2474	0.911693	0.0153879	-6.02206	0.000648068	0.0579602	Chalcone synthase
Ta4asLoc004506.1	47.2676	90.8073	3.72785	0.0410524	-4.60639	1.9e-10	1.17e-07	Cytochrome P450
Ta4asLoc005113.1	14.6384	29.2769	0	0	-Inf	0.000272102	0.0294184	Novel plant SNARE 11
Ta4asLoc005497.1	24.254	44.1157	4.39234	0.0995641	-3.32823	0.000323528	0.0337771	Unknown protein
Ta4asLoc007443.3	100.54	178.002	23.0781	0.129651	-2.9473	1.35e-07	4.34e-05	tRNA-specific adenosine deaminase-like protein
Ta4asLoc012930.1	16.1205	32.241	0	0	-Inf	0.000626485	0.0563273
Ta4asLoc012933.1	16.4225	32.845	0	0	-Inf	0.000103769	0.0135948
Ta4asLoc013789.1	566.295	939.602	192.988	0.205393	-2.28354	1.09e-09	5.7e-07
Ta4asLoc014902.1	47.577	85.2105	9.94358	0.116694	-3.09919	0.000144382	0.0177252	Cytochrome b6-f complex iron-sulfur subunit
Ta4asLoc017187.1	15.5512	31.1024	0	0	-Inf	0.000152475	0.0185221	Myb domain protein 55
Ta4asLoc018107.1	9.55651	19.113	0	0	-Inf	0.000420393	0.041308
Ta4asLoc018391.1	22.6749	45.3497	0	0	-Inf	3.06e-06	0.000672969	Universal stress protein
Ta4asLoc020984.1	12.4696	24.9391	0	0	-Inf	0.000610679	0.0552535
Ta4blLoc000447.1	41.3073	69.6463	12.9684	0.186204	-2.42505	0.00112435	0.0867799
Ta4blLoc000639.1	14.9024	29.8048	0	0	-Inf	0.000219978	0.0247882	Unknown protein
Ta4blLoc000921.1	29.4032	58.3505	0.455847	0.00781221	-7.00005	0.000175879	0.0208033	Unknown protein
Ta4blLoc002454.1	180.116	263.492	96.7393	0.367143	-1.44559	0.000485399	0.0460455
Ta4blLoc002650.1	8.5802	17.1604	0	0	-Inf	0.000572211	0.0526759	Flavonol 4-sulfotransferase
Ta4blLoc002675.3	71.7223	113.158	30.2866	0.267649	-1.90159	0.00058122	0.0531727	Cytochrome P450
Ta4blLoc002718.1	12.7653	25.5306	0	0	-Inf	0.000352405	0.0362568	F-box family protein
Ta4blLoc003496.1	45.1778	90.3555	0	0	-Inf	3.19e-15	4.01e-12
Ta4blLoc003942.1	38.3657	76.7314	0	0	-Inf	3.67e-08	1.35e-05
Ta4blLoc004891.1	13.1978	26.3956	0	0	-Inf	0.000608041	0.0550665
Ta4blLoc005400.1	145.022	246.503	43.5407	0.176634	-2.50117	9.04e-06	0.00174528
Ta4blLoc006149.1	16.7023	33.4047	0	0	-Inf	3.11e-06	0.000683027	Unknown protein
Ta4blLoc006150.1	36.0572	72.1143	0	0	-Inf	5e-11	3.4e-08
Ta4blLoc007488.1	180.302	265.68	94.9238	0.357287	-1.48485	0.000683663	0.0602308	Cytochrome P450
Ta4blLoc007964.2	88.8657	146.035	31.6967	0.217049	-2.20391	0.00013564	0.0168049	Chlorophyll a-b binding protein 7, chloroplastic
Ta4blLoc008019.1	29.3419	57.1926	1.49114	0.0260723	-5.26134	7.34e-07	0.00019712
Ta4blLoc008497.1	54.2285	108.457	0	0	-Inf	6.04e-07	0.000167912
Ta4blLoc009581.1	13.3505	26.701	0	0	-Inf	0.000510207	0.0479234	Disease resistance-responsive (dirigent-like protein) family protein LENGTH=185
Ta4blLoc009891.1	225.331	397.17	53.4922	0.134684	-2.89235	1.32e-05	0.00241362
Ta4blLoc011910.1	79.0728	158.146	0	0	-Inf	6.79e-07	0.000185835	Unknown protein
Ta4blLoc012542.1	84.2615	127.01	41.5127	0.326845	-1.61332	0.00101343	0.0807588
Ta4blLoc012663.1	446.676	623.465	269.887	0.432882	-1.20796	0.00127587	0.0954266
Ta4blLoc013791.1	299.772	514.321	85.2235	0.165701	-2.59335	3.31e-10	1.93e-07
Ta4blLoc014414.1	83.4282	162.051	4.80567	0.0296553	-5.07557	2.92e-07	8.82e-05	alpha 1,4-glycosyltransferase family protein LENGTH=644
Ta4blLoc014940.1	11.2452	22.4904	0	0	-Inf	5.64e-07	0.000157699
Ta4blLoc016823.1	85.2593	155.646	14.8729	0.0955558	-3.38751	9.92e-05	0.0131547
Ta4blLoc017223.1	10.2275	20.4549	0	0	-Inf	0.000828355	0.0691768
Ta4blLoc017604.1	9.49293	18.9859	0	0	-Inf	0.000767832	0.0655422	Terpene synthase
Ta4blLoc018337.1	9.38793	18.7759	0	0	-Inf	0.000916894	0.0748719	Chalcone synthase
Ta4blLoc018869.1	28.4851	56.9701	0	0	-Inf	1.35e-07	4.34e-05
Ta4blLoc018870.1	34.2254	68.4508	0	0	-Inf	1.02e-06	0.000262352	Unknown protein
Ta4blLoc019064.1	21.8603	41.1516	2.56896	0.0624266	-4.00169	0.00122486	0.0926067	Ubiquitin thioesterase protein OTUB1
Ta4blLoc019867.3	87.4164	138.249	36.5834	0.264619	-1.91801	5.02e-05	0.00746055
Ta4blLoc020270.1	85.1765	169.441	0.911693	0.00538058	-7.53802	2.82e-16	3.97e-13
Ta4blLoc020951.1	514.903	708.223	321.582	0.454069	-1.13902	0.00122903	0.0927803	Chaperone protein htpG family protein LENGTH=823
Ta4blLoc021918.2	127.396	235.608	19.1841	0.0814238	-3.61841	7.51e-11	4.92e-08
Ta4blLoc022003.1	206.337	304.79	107.884	0.353963	-1.49833	0.000275573	0.0296695
Ta4bsLoc000139.1	8.26857	16.5371	0	0	-Inf	0.00121329	0.0920646
Ta4bsLoc000337.1	80.6708	130.808	30.5338	0.233425	-2.09897	9.71e-05	0.0129458
Ta4bsLoc001228.1	73.3514	117.826	28.8765	0.245077	-2.02869	0.000865043	0.0714666	O-acyltransferase (WSD1-like) family protein LENGTH=518
Ta4bsLoc001833.1	18.4739	36.9477	0	0	-Inf	1.07e-05	0.00201379	Threonine synthase-like
Ta4bsLoc002715.1	13.8148	27.6296	0	0	-Inf	0.000421592	0.0413994
Ta4bsLoc002864.1	9.41972	18.8394	0	0	-Inf	9.19e-06	0.00176307
Ta4bsLoc003924.1	19.0169	35.6309	2.40283	0.0674369	-3.89032	0.000776091	0.0659343	NPKL3
Ta4bsLoc004723.1	19.1193	38.2386	0	0	-Inf	1.48e-05	0.00265001
Ta4bsLoc009224.1	16.6229	33.2457	0	0	-Inf	9.22e-05	0.0123843	BZIP transcription factor
Ta4bsLoc009271.1	20.1688	40.3376	0	0	-Inf	1.25e-05	0.00231108	Glycine dehydrogenase [decarboxylating] 2
Ta4bsLoc009556.1	157.522	260.853	54.1913	0.207747	-2.2671	2.56e-07	7.81e-05	Glycine dehydrogenase [decarboxylating] 2
Ta4bsLoc011481.1	29.7094	59.4188	0	0	-Inf	9.45e-08	3.14e-05	2-oxoglutarate (2OG) and Fe(II)-dependent oxygenase superfamily protein LENGTH=353
Ta4bsLoc012216.1	2072.22	3250.6	893.848	0.27498	-1.8626	7.19e-07	0.000193877	Unknown protein
Ta4bsLoc012647.1	14.295	28.5901	0	0	-Inf	0.000281533	0.0302308
Ta4bsLoc014162.1	58.5219	100.514	16.5301	0.164456	-2.60422	4.77e-05	0.00714169
Ta4bsLoc014309.1	35.561	71.1221	0	0	-Inf	3.13e-10	1.84e-07	O-acyltransferase WSD1
Ta4bsLoc015068.1	19.4723	38.9447	0	0	-Inf	1.39e-05	0.00251569
Ta4bsLoc015150.1	48.2372	96.4745	0	0	-Inf	6.87e-12	5.48e-09
Ta4bsLoc015472.1	15.2299	30.4598	0	0	-Inf	0.0002005	0.0230587
Ta4bsLoc015743.1	13.2932	26.5864	0	0	-Inf	4.68e-05	0.00705315	Tubby-like F-box protein
Ta4bsLoc016023.2	16.1903	32.3807	0	0	-Inf	2.76e-06	0.000617364	Unknown protein
Ta4bsLoc018010.1	444.048	695.893	192.204	0.276198	-1.85623	0.00118032	0.0901652	Oral cancer overexpressed protein 1
Ta4bsLoc018313.1	31.4515	54.6168	8.28632	0.151718	-2.72054	0.000995061	0.0796716
Ta4bsLoc019439.1	169.777	256.07	83.4852	0.326025	-1.61695	0.000206242	0.023585
Ta4bsLoc020601.1	11.1402	22.2804	0	0	-Inf	2.26e-05	0.00380779	3-ketoacyl-CoA synthase
Ta4bsLoc023412.1	42.7131	85.4263	0	0	-Inf	4.9e-14	5.36e-11	Unknown protein
Ta4bsLoc023413.1	29.5823	59.1645	0	0	-Inf	1.31e-10	8.2e-08
Ta5alLoc000006.1	559.171	782.871	335.47	0.428513	-1.22259	0.000600022	0.0544926	Glycine dehydrogenase [decarboxylating] 2
Ta5alLoc000502.1	104.299	158.552	50.0462	0.315645	-1.66362	0.000506023	0.0476114
Ta5alLoc000723.1	1187.05	1933.05	441.045	0.22816	-2.13188	1.59e-09	7.97e-07	Bifunctional purine biosynthesis protein PurH
Ta5alLoc001334.1	9.29256	18.5851	0	0	-Inf	0.000816235	0.0684018	GDSL esterase/lipase
Ta5alLoc001425.1	249.321	348.835	149.806	0.429447	-1.21945	0.00100807	0.0805307
Ta5alLoc002086.6	228.912	324.088	133.736	0.412653	-1.277	0.00134947	0.0996886
Ta5alLoc002201.1	151.248	225.222	77.2734	0.343099	-1.5433	0.000806959	0.0678037
Ta5alLoc002327.1	94.8048	146.022	43.5872	0.298497	-1.74421	0.00074497	0.0640975
Ta5alLoc002830.1	311.682	436.604	186.761	0.427758	-1.22513	0.000724671	0.0627244
Ta5alLoc003290.1	400.32	590.836	209.804	0.355097	-1.49372	4.45e-05	0.00677855
Ta5alLoc003378.1	233.923	429.106	38.739	0.0902784	-3.46947	0.000177832	0.020973
Ta5alLoc003611.1	865.672	1537.88	193.467	0.125801	-2.99078	3.96e-18	6.97e-15	Rhodanese/Cell cycle control phosphatase-like protein
Ta5alLoc004295.1	96.5371	167.717	25.3573	0.151191	-2.72555	7.54e-07	0.000201392
Ta5alLoc004482.1	35.5866	71.1732	0	0	-Inf	4.37e-05	0.00668852
Ta5alLoc004600.2	52.6543	89.6051	15.7035	0.175252	-2.5125	0.000174458	0.0207108
Ta5alLoc005305.1	315.31	489.045	141.574	0.289492	-1.78841	5.9e-06	0.00120846
Ta5alLoc005312.1	14.2653	28.0747	0.455847	0.0162369	-5.94458	0.000117216	0.0150163	NB-ARC domain-containing disease resistance protein LENGTH=926
Ta5alLoc005535.1	92.565	184.674	0.455847	0.00246838	-8.66222	5.25e-18	8.9e-15
Ta5alLoc008174.1	809.291	1363.7	254.886	0.186909	-2.4196	2e-11	1.47e-08	NBS-LRR type disease resistance protein, putative, expressed
Ta5alLoc009180.1	12.5967	25.1934	0	0	-Inf	0.000134101	0.0166652	Phosphorylase
Ta5alLoc009554.1	16.7852	33.5704	0	0	-Inf	0.000783412	0.0663822	DNA-3-methyladenine glycosylase, putative
Ta5alLoc010164.1	117.016	229.515	4.51595	0.019676	-5.66742	9.05e-17	1.37e-13	Endo-1,3;1,4-beta-D-glucanase, putative, expressed
Ta5alLoc010945.1	156.455	270.234	42.6755	0.157921	-2.66273	4.47e-08	1.6e-05	Progesterone 5-beta-reductase
Ta5alLoc011033.1	12.6762	25.3524	0	0	-Inf	0.000726148	0.0628118
Ta5alLoc011035.1	116.936	207.278	26.5933	0.128298	-2.96243	5.58e-08	1.96e-05
Ta5alLoc011723.1	660.147	1133.77	186.521	0.164514	-2.60372	2.02e-12	1.78e-09
Ta5alLoc011790.4	43.8061	87.1564	0.455847	0.00523021	-7.57891	2.62e-10	1.56e-07
Ta5alLoc012034.1	829.383	1269.04	389.727	0.307104	-1.7032	5.28e-07	0.000148343
Ta5alLoc014205.1	17.3352	34.6705	0	0	-Inf	6.24e-05	0.0089091
Ta5alLoc015237.1	31.1504	54.0571	8.2438	0.152502	-2.7131	0.000663663	0.0589069
Ta5alLoc015360.1	54.2118	107.968	0.455847	0.00422206	-7.88784	5.06e-13	4.84e-10	Vacuolar cation/proton exchanger 1b
Ta5alLoc015737.1	277.13	381.547	172.714	0.452669	-1.14347	0.00121222	0.0920267	NADH cytochrome b5 reductase
Ta5alLoc016022.1	982.865	1381.24	584.492	0.423166	-1.24071	0.000157767	0.0190223
Ta5alLoc016704.1	18.2162	36.4324	0	0	-Inf	2.12e-05	0.00359991
Ta5alLoc016705.1	12.037	24.0741	0	0	-Inf	0.00117865	0.0901215	Unknown protein
Ta5alLoc019138.1	52.4745	85.5602	19.3888	0.22661	-2.14172	0.000765625	0.0653883	ER degradation-enhancing alpha-mannosidase-like 1
Ta5alLoc019835.1	250.099	387.921	112.277	0.289432	-1.7887	6.83e-06	0.00136967
Ta5alLoc021493.1	126.97	198.833	55.107	0.277152	-1.85125	0.000719815	0.0625966	Unknown protein
Ta5alLoc022080.1	18.4387	36.8774	0	0	-Inf	0.000378275	0.0381879	FUNCTIONS IN: molecular_function unknown; INVOLVED IN: N-terminal protein myristoylation; LOCATED IN: chloroplast; EXPRESSED IN: 23 plant structures; EXPRESSED DURING: 13 growth stages;
Ta5alLoc022553.1	40.6204	71.0075	10.2333	0.144116	-2.7947	0.000224966	0.0252273
Ta5alLoc023873.1	18.46	36.4641	0.455847	0.0125012	-6.32179	0.000128252	0.016124
Ta5alLoc024045.2	1202.52	2029.45	375.589	0.185069	-2.43386	4.51e-06	0.000956063	3-ketoacyl-CoA synthase
Ta5alLoc025463.1	40.1794	68.8005	11.5583	0.167998	-2.57349	0.000295463	0.0313113
Ta5alLoc026607.1	436.199	670.386	202.012	0.301337	-1.73055	6.09e-05	0.00874867
Ta5alLoc026792.1	18.2158	35.2301	1.20142	0.034102	-4.874	0.000155085	0.0187707
Ta5alLoc026972.1	21.9981	43.2507	0.745571	0.0172384	-5.85823	1.44e-06	0.000356407	26S proteasome non-ATPase regulatory subunit 8
Ta5alLoc027476.1	42.2602	79.7148	4.80567	0.0602858	-4.05204	2.96e-06	0.000655209
Ta5asLoc000619.1	65.9524	114.957	16.9474	0.147423	-2.76196	4.57e-06	0.000966143
Ta5asLoc001167.1	20.3046	38.7857	1.82339	0.0470118	-4.41083	8.53e-05	0.0116383
Ta5asLoc002229.1	276.384	404.108	148.659	0.36787	-1.44273	0.000484953	0.0460302	Cytochrome P450 family protein, expressed
Ta5asLoc002405.1	37.3286	72.0883	2.56896	0.0356363	-4.81051	0.000326045	0.033996
Ta5asLoc003744.1	3831.57	5848.46	1814.68	0.310283	-1.68834	4.33e-07	0.000125009	Cytochrome P450
Ta5asLoc003924.1	62.3796	120.243	4.51595	0.0375568	-4.73478	1.49e-09	7.48e-07
Ta5asLoc005384.1	14.807	29.6141	0	0	-Inf	0.00021195	0.0240678	Verticillium wilt disease resistance protein-like
Ta5asLoc005502.1	14.3013	28.6026	0	0	-Inf	0.000473693	0.0452799
Ta5asLoc005830.1	70.7815	113.679	27.8838	0.245285	-2.02747	0.000689166	0.0606166	DNA repair helicase rad5,16, putative
Ta5asLoc006396.1	9.32012	18.1844	0.455847	0.025068	-5.31801	0.000178818	0.0210671
Ta5asLoc008137.1	12.5013	25.0027	0	0	-Inf	0.000903904	0.0740351
Ta5asLoc008324.1	23.3776	46.7552	0	0	-Inf	2.49e-06	0.000569628	Unknown protein
Ta5asLoc009212.1	1343.79	1933.02	754.565	0.390356	-1.35714	0.000204776	0.0234588	Unknown protein
Ta5asLoc010623.1	105.302	161.841	48.7637	0.301307	-1.7307	9.87e-05	0.0131099
Ta5asLoc010797.2	17.6406	35.2812	0	0	-Inf	8.09e-06	0.00158853
Ta5asLoc011080.1	46.4214	92.8428	0	0	-Inf	3.27e-11	2.32e-08
Ta5asLoc011131.1	6.17915	12.3583	0	0	-Inf	0.000822041	0.0687915	Receptor-like kinase
Ta5asLoc011376.1	19.3568	38.2578	0.455847	0.0119151	-6.39106	6.53e-05	0.00925228
Ta5asLoc012521.1	102.593	152.86	52.3254	0.34231	-1.54663	0.000842287	0.0699077	Leucine Rich Repeat family protein, expressed
Ta5asLoc012612.1	306.488	457.726	155.25	0.339176	-1.55989	0.000130183	0.0163109
Ta5blLoc000007.1	170.402	329.991	10.8128	0.0327668	-4.93162	7.14e-08	2.43e-05	Unknown protein
Ta5blLoc000115.1	12.711	24.2205	1.20142	0.0496033	-4.33342	0.00108564	0.0848431
Ta5blLoc000531.1	191.061	292.668	89.4537	0.305649	-1.71005	0.000132519	0.0165447	Leucine-rich repeat receptor kinase-like protein
Ta5blLoc000846.1	219.224	343.284	95.1631	0.277214	-1.85093	3.81e-06	0.000824688	Disease resistance protein (CC-NBS-LRR)
Ta5blLoc000888.1	18.4409	33.2775	3.60425	0.108309	-3.20678	2.3e-05	0.00384969
Ta5blLoc001676.1	34.5073	68.5587	0.455847	0.00664899	-7.23265	6.8e-08	2.33e-05
Ta5blLoc001678.1	21.8098	43.6196	0	0	-Inf	5.55e-06	0.00114214	Unknown protein
Ta5blLoc002259.1	25.0027	50.0054	0	0	-Inf	6.23e-07	0.000172698	Nudix hydrolase
Ta5blLoc002260.1	13.1978	26.3956	0	0	-Inf	0.000608041	0.0550665
Ta5blLoc003973.1	2378.13	4102.09	654.171	0.159473	-2.64862	6.99e-08	2.39e-05	Protein of unknown function, DUF538 LENGTH=143
Ta5blLoc004295.1	15.6077	28.8126	2.40283	0.0833953	-3.58389	0.000155159	0.0187707	Programmed cell death protein
Ta5blLoc005458.1	39.8079	70.047	9.56882	0.136606	-2.87191	0.000100444	0.0132664
Ta5blLoc005914.1	21.6126	41.8577	1.36754	0.0326711	-4.93584	0.000993513	0.0796029
Ta5blLoc005972.1	722.188	1196.38	247.994	0.207287	-2.2703	0.000225526	0.0252377
Ta5blLoc006304.1	17.8685	35.2812	0.455847	0.0129204	-6.27421	2.85e-06	0.000635652
Ta5blLoc006757.1	10.2212	20.4424	0	0	-Inf	0.000432192	0.0421845
Ta5blLoc006922.1	285.538	438.047	133.029	0.303687	-1.71934	4.57e-06	0.000966143	Leucine-rich receptor-like protein kinase family protein LENGTH=1173
Ta5blLoc007110.1	17.879	35.758	0	0	-Inf	4.7e-05	0.0070798
Ta5blLoc007559.1	618.618	863.766	373.471	0.432375	-1.20964	0.000148435	0.0181265
Ta5blLoc009857.1	29.8087	51.6209	7.9966	0.15491	-2.6905	0.000206931	0.0236471	CsAtPR5, putative, expressed
Ta5blLoc011570.1	601.681	881.572	321.791	0.36502	-1.45395	3.62e-05	0.00565855
Ta5blLoc011759.1	11.0766	22.1532	0	0	-Inf	5.26e-05	0.00777839
Ta5blLoc012678.1	30.4398	57.6887	3.19093	0.0553128	-4.17624	5.46e-06	0.00112665	TPX2 (targeting protein for Xklp2) protein family LENGTH=338
Ta5blLoc013023.1	14.8961	29.7923	0	0	-Inf	0.00089027	0.0732519
Ta5blLoc013288.1	563.077	944.481	181.673	0.192352	-2.37818	1.68e-10	1.04e-07
Ta5blLoc015103.1	95.7789	167.819	23.7386	0.141454	-2.8216	6.24e-08	2.16e-05	Beta-lactamase-like protein
Ta5blLoc015805.1	64.2951	123.329	5.26152	0.0426626	-4.55089	4.63e-05	0.00699642
Ta5blLoc016313.1	18.6622	36.5788	0.745571	0.0203826	-5.61652	1.71e-06	0.000411317
Ta5blLoc016406.1	18.4533	35.2494	1.65726	0.0470154	-4.41072	7.15e-09	3.16e-06
Ta5blLoc016791.1	98.0644	196.129	0	0	-Inf	5.63e-20	1.2e-16
Ta5blLoc017470.1	82.7138	131.66	33.7672	0.256472	-1.96312	0.000420407	0.041308
Ta5blLoc017960.1	443.325	617.282	269.369	0.436379	-1.19635	0.000484676	0.0460302	Fatty acyl coA reductase
Ta5blLoc018219.1	144.422	227.9	60.944	0.267416	-1.90284	4.33e-05	0.00664405	Thylakoid lumenal 17.9 kDa protein
Ta5blLoc018665.3	6.95509	13.9102	0	0	-Inf	0.000952028	0.0770511
Ta5blLoc018729.1	10.6918	21.3835	0	0	-Inf	0.000835136	0.0696354
Ta5blLoc019823.1	137.852	275.705	0	0	-Inf	1.22e-32	8.59e-29	4-hydroxybenzoyl-CoA thioesterase
Ta5blLoc021023.1	78.8781	130.993	26.7634	0.204312	-2.29115	2.26e-05	0.00380807
Ta5blLoc022596.1	21.5905	41.8134	1.36754	0.0327058	-4.93431	5.29e-05	0.00778719	Cytochrome P450 family protein, expressed
Ta5blLoc022597.1	5.56215	11.1243	0	0	-Inf	0.000724294	0.0627244
Ta5blLoc023006.1	104.705	189.979	19.4313	0.102281	-3.28938	6.22e-09	2.77e-06	Unknown protein
Ta5blLoc023565.1	16.6643	33.3286	0	0	-Inf	8.67e-05	0.0117938
Ta5blLoc024184.1	183.888	366.575	1.20142	0.00327741	-8.25323	2.19e-19	4.27e-16
Ta5blLoc024335.1	2487.45	3585.51	1389.39	0.387503	-1.36772	6.81e-05	0.00956165
Ta5blLoc025651.1	217.988	415.717	20.258	0.0487302	-4.35904	4.69e-07	0.000133566	Bidirectional sugar transporter N3
Ta5blLoc025876.1	11.3343	22.6686	0	0	-Inf	4.81e-05	0.00719784	cDNA clone:J013058P10, full insert sequence
Ta5blLoc026512.1	81.5366	139.872	23.2017	0.165879	-2.5918	3.69e-06	0.000801021	Chalcone synthase 8, putative
Ta5blLoc026790.1	15.0667	29.6776	0.455847	0.0153599	-6.02468	0.000444012	0.0431043
Ta5blLoc027107.1	416.697	716.021	117.372	0.163923	-2.60891	6.29e-11	4.21e-08
Ta5blLoc027108.1	14.7632	28.7808	0.745571	0.0259052	-5.27062	0.00114871	0.0882523	60S ribosomal protein l9
Ta5blLoc027435.1	52.4286	85.1787	19.6785	0.231026	-2.11387	0.000796406	0.0673071	NBS-LRR disease resistance protein, putative
Ta5blLoc027721.1	58.1088	116.218	0	0	-Inf	1.22e-21	3.18e-18
Ta5blLoc028291.1	101.851	184.974	18.7283	0.101248	-3.30403	0.000250205	0.0273751
Ta5blLoc028447.1	41.2186	82.4371	0	0	-Inf	3.61e-10	2.09e-07
Ta5blLoc029037.1	42.9039	80.0905	5.71736	0.0713863	-3.80821	0.00133884	0.0991252
Ta5blLoc030715.1	853.406	1540.93	165.881	0.10765	-3.21559	8.69e-08	2.91e-05
Ta5blLoc030788.1	15.4516	30.4473	0.455847	0.0149716	-6.06162	0.000604424	0.0548309
Ta5blLoc031466.1	130.896	196.702	65.0891	0.330902	-1.59552	0.00102475	0.0813808	RING/U-box superfamily protein LENGTH=242
Ta5blLoc031468.1	1736.91	2694.93	778.898	0.289023	-1.79074	1.44e-07	4.58e-05	Fasciclin-like arabinogalactan protein 7
Ta5blLoc031475.1	37.7458	71.3889	4.10262	0.0574686	-4.12108	2.27e-05	0.00381454
Ta5blLoc031912.7	91.6111	143.656	39.5657	0.275419	-1.8603	0.000209159	0.0238418	Disease resistance-responsive (dirigent-like protein) family protein LENGTH=185
Ta5blLoc032188.1	87.5358	162.725	12.3464	0.0758728	-3.72027	0.00105498	0.0831654	DNA-binding WRKY
Ta5blLoc034397.1	393.755	670.47	117.04	0.174564	-2.51817	4.05e-08	1.47e-05
Ta5blLoc034433.1	420.362	770.168	70.5553	0.0916103	-3.44835	7.29e-17	1.12e-13
Ta5blLoc034798.1	18.5692	37.1385	0	0	-Inf	1.27e-05	0.00235072
Ta5blLoc034989.1	22.9396	43.766	2.11311	0.048282	-4.37237	0.000267022	0.0289801	Protein of unknown function, DUF538 LENGTH=166
Ta5blLoc034991.1	26.0384	51.6209	0.455847	0.00883067	-6.82326	2.99e-06	0.000660482	Thioesterase-like protein
Ta5blLoc036745.1	29.5314	55.9143	3.14841	0.0563077	-4.15052	2.87e-05	0.00461314	Cytochrome P450 family protein, expressed
Ta5blLoc037312.1	19.1289	38.2578	0	0	-Inf	1.91e-05	0.00328087	Unknown protein
Ta5blLoc038059.1	10.6123	21.2246	0	0	-Inf	0.0011063	0.0858663
Ta5blLoc038811.1	212.516	410.201	14.8303	0.0361538	-4.78971	6.2e-25	2.34e-21
Ta5blLoc038896.1	106.779	169.06	44.4989	0.263214	-1.92569	0.000152257	0.0185095
Ta5blLoc039487.1	440.325	664.58	216.07	0.325123	-1.62094	0.000102975	0.0135236	FUNCTIONS IN: molecular_function unknown; INVOLVED IN: N-terminal protein myristoylation; LOCATED IN: chloroplast; EXPRESSED IN: 23 plant structures; EXPRESSED DURING: 13 growth stages;
Ta5bsLoc000244.3	72.963	145.926	0	0	-Inf	2.18e-06	0.000508743	Glycine dehydrogenase [decarboxylating] 2
Ta5bsLoc000825.1	25.0282	50.0564	0	0	-Inf	1.66e-08	6.76e-06
Ta5bsLoc001191.1	18.3212	36.6424	0	0	-Inf	2.38e-05	0.00394983
Ta5bsLoc001594.1	28.3092	50.279	6.33933	0.126083	-2.98755	0.00101126	0.0806656	Lipid A export ATP-binding/permease protein MsbA
Ta5bsLoc003380.1	102.176	204.353	0	0	-Inf	4.02e-27	1.81e-23
Ta5bsLoc003760.1	30.7397	61.4794	0	0	-Inf	2.21e-11	1.61e-08
Ta5bsLoc003761.1	42.3317	84.6633	0	0	-Inf	1.46e-16	2.11e-13
Ta5bsLoc004005.1	9.82046	19.6409	0	0	-Inf	0.000155015	0.0187707	Cytochrome P450 family protein, expressed
Ta5bsLoc004204.1	91.05	147.46	34.6404	0.234914	-2.08979	0.000221358	0.024909	Unknown protein
Ta5bsLoc004385.1	32.2058	64.4117	0	0	-Inf	1.09e-11	8.35e-09
Ta5bsLoc004388.1	11.9258	23.8515	0	0	-Inf	0.000245707	0.0269559	C2 domain-containing protein-like
Ta5bsLoc004391.1	225.695	333.724	117.666	0.352584	-1.50396	0.000383757	0.0386449	Cytochrome P450 family protein, expressed
Ta5bsLoc004880.1	26.5642	53.1284	0	0	-Inf	1.37e-07	4.4e-05	Esterase/lipase/thioesterase family protein-like
Ta5bsLoc005015.1	58.0773	89.0204	27.1342	0.304809	-1.71402	0.00109241	0.0851667
Ta5bsLoc007776.1	139.904	214.517	65.2899	0.304357	-1.71616	8.69e-05	0.011815
Ta5bsLoc007825.1	205.537	403.077	7.9966	0.0198389	-5.65552	1.45e-15	1.88e-12
Ta5bsLoc008303.1	19.6654	37.5074	1.82339	0.048614	-4.36248	0.00107804	0.0844122
Ta5bsLoc008712.1	83.9851	136.316	31.6541	0.232211	-2.10649	0.000196804	0.022698
Ta5bsLoc009019.1	35.8409	71.6818	0	0	-Inf	4.54e-09	2.05e-06
Ta5bsLoc011015.2	26.3162	52.6323	0	0	-Inf	6.69e-08	2.29e-05
Ta5bsLoc011767.2	151.663	303.327	0	0	-Inf	1.61e-09	8.01e-07
Ta5bsLoc011772.1	19.5476	38.6393	0.455847	0.0117975	-6.40538	0.000783299	0.0663822	F box protein family
Ta5bsLoc011773.2	29.6584	59.3167	0	0	-Inf	1.65e-05	0.00289773
Ta5bsLoc011842.1	133.3	266.144	0.455847	0.00171278	-9.18944	2.19e-29	1.08e-25	Receptor-like kinase
Ta5bsLoc012113.1	9.62009	19.2402	0	0	-Inf	5.16e-05	0.00763958	Protein of unknown function, DUF538 LENGTH=143
Ta5bsLoc012800.1	279.227	419.87	138.584	0.330065	-1.59918	0.000200409	0.0230587
Ta5bsLoc013060.1	13.5253	27.0507	0	0	-Inf	0.000482772	0.0459309	Thioredoxin
Ta5bsLoc013689.1	42.9939	71.281	14.7067	0.20632	-2.27704	0.000721007	0.0626012	Unknown protein
Ta6alLoc000197.1	58.4286	99.4579	17.3993	0.174941	-2.51506	1.5e-05	0.00267469	Fructose-1,6-bisphosphatase class 1
Ta6alLoc000380.1	23.2788	43.9886	2.56896	0.0584006	-4.09787	7.05e-05	0.00983874	Unknown protein
Ta6alLoc000509.1	965.516	1381.41	549.62	0.397869	-1.32964	8.71e-05	0.0118368	Beta-glucosidase
Ta6alLoc000981.1	9462.96	15957.8	2968.1	0.185997	-2.42665	1.47e-06	0.000363212	Aromatic amino acid decarboxylase
Ta6alLoc001128.1	12.6381	25.2763	0	0	-Inf	0.000144374	0.0177252
Ta6alLoc001215.2	19.2398	37.2781	1.20142	0.0322285	-4.95552	4.71e-05	0.00708796
Ta6alLoc001564.1	257.067	369.59	144.545	0.391095	-1.35441	0.000307026	0.0322832
Ta6alLoc002232.1	385.23	570.178	200.282	0.351262	-1.50938	7.39e-05	0.0102606
Ta6alLoc002392.1	23.7043	46.9527	0.455847	0.00970864	-6.68652	0.000703814	0.0615706
Ta6alLoc003071.1	186.765	281.263	92.2659	0.328041	-1.60805	0.000119381	0.0152333
Ta6alLoc003480.1	87.8022	136.78	38.8241	0.283843	-1.81684	0.00104686	0.0826957
Ta6alLoc003937.1	22.3377	44.6754	0	0	-Inf	3.26e-09	1.54e-06
Ta6alLoc005943.1	21.0544	39.25	2.85868	0.0728326	-3.77927	9.19e-05	0.0123561
Ta6alLoc006275.1	210.793	369.546	52.0397	0.140821	-2.82807	1.16e-10	7.35e-08
Ta6alLoc006604.1	182.914	357.873	7.95407	0.022226	-5.49161	1.71e-21	4.41e-18	NBS-LRR disease resistance protein homologue
Ta6alLoc008094.4	40.3495	70.257	10.4419	0.148625	-2.75025	0.000699086	0.061285	Pectinacetylesterase family protein LENGTH=427
Ta6alLoc008575.1	157.641	231.843	83.4387	0.359894	-1.47436	0.000628864	0.0564472
Ta6alLoc009604.3	33.5571	58.2484	8.86577	0.152206	-2.7159	0.00054228	0.0502635
Ta6alLoc009699.1	16.7597	33.5193	0	0	-Inf	8.38e-05	0.0114654
Ta6alLoc011032.2	69.3103	112.019	26.6013	0.23747	-2.07418	0.000857511	0.0709893
Ta6alLoc011098.1	1150.39	1935.01	365.777	0.189031	-2.40331	4.45e-11	3.08e-08	Transposon protein, putative, CACTA, En/Spm sub-class
Ta6alLoc012633.1	272.842	474.919	70.764	0.149002	-2.7466	3.92e-08	1.43e-05
Ta6alLoc012635.1	167.487	284.801	50.1738	0.176172	-2.50495	0.000477095	0.0455245	Phosphorylase
Ta6alLoc013492.1	23.2577	45.7697	0.745571	0.0162896	-5.9399	0.000317095	0.033191
Ta6alLoc014328.1	426.728	588.889	264.567	0.449264	-1.15436	0.00106635	0.0839029	DNA-3-methyladenine glycosylase, putative
Ta6alLoc014596.1	81.8367	128.747	34.9261	0.271277	-1.88216	0.000446916	0.0432565
Ta6alLoc014617.1	207.54	307.691	107.39	0.349019	-1.51862	0.000324197	0.0338251
Ta6alLoc015032.3	53.8093	97.1806	10.438	0.107408	-3.21882	2.45e-07	7.52e-05
Ta6alLoc015310.1	30.2606	59.6096	0.911693	0.0152944	-6.03085	1.44e-09	7.31e-07
Ta6alLoc015506.1	20.4963	40.9927	0	0	-Inf	6.54e-06	0.00132034
Ta6alLoc016305.1	437.107	595.976	278.238	0.466861	-1.09893	0.00128577	0.0959902	3-methyl-2-oxobutanoate hydroxymethyltransferase
Ta6alLoc016390.1	479.964	734.621	225.307	0.306698	-1.70511	4.72e-06	0.000988009	Leucine-rich repeat receptor-like protein kinase family protein LENGTH=1124
Ta6alLoc017333.1	7.37173	14.7435	0	0	-Inf	0.000523159	0.0489111
Ta6alLoc018746.1	28.7076	57.4152	0	0	-Inf	5.25e-10	2.9e-07	Phenylalanine ammonia-lyase
Ta6alLoc018747.1	28.2466	56.4933	0	0	-Inf	5.92e-11	3.98e-08	F-box domain containing protein, expressed
Ta6alLoc018978.1	5231.18	7498.43	2963.93	0.395273	-1.33908	4.51e-05	0.00684916	Unknown protein
Ta6alLoc019026.1	46.4942	81.9285	11.06	0.134995	-2.88902	3.06e-06	0.000673398
Ta6alLoc019927.1	469.452	642.598	296.306	0.461107	-1.11683	0.0012626	0.0945653	MAC/Perforin domain-containing protein LENGTH=606
Ta6asLoc000467.1	850.177	1399	301.355	0.215408	-2.21486	9.03e-11	5.8e-08
Ta6asLoc001352.1	329.323	595.462	63.1847	0.10611	-3.23636	2.62e-08	1.01e-05
Ta6asLoc003524.1	46.431	92.8621	0	0	-Inf	9.19e-10	4.86e-07
Ta6asLoc003525.1	21.4091	42.8181	0	0	-Inf	8.99e-09	3.83e-06	unknown protein; Has 68 Blast hits to 67 proteins in 21 species: Archae - 0; Bacteria - 11; Metazoa - 0; Fungi - 0; Plants - 55; Viruses - 0; Other Eukaryotes - 2 (source: NCBI BLink). LENGTH=475
Ta6asLoc003526.1	29.5187	59.0374	0	0	-Inf	2.81e-06	0.000627611
Ta6asLoc003598.1	471.668	776.784	166.553	0.214414	-2.22153	3.78e-09	1.74e-06
Ta6asLoc004639.1	590.302	819.602	361.002	0.44046	-1.18292	0.00133635	0.0990355	Unknown protein
Ta6asLoc004919.1	10.6537	21.3074	0	0	-Inf	0.000684803	0.0602984
Ta6asLoc006383.1	159.194	246.675	71.7142	0.290724	-1.78228	5.02e-05	0.00746055
Ta6asLoc006464.1	69.4431	127.119	11.767	0.0925664	-3.43337	6.47e-10	3.49e-07
Ta6asLoc006687.1	9.75688	19.5138	0	0	-Inf	0.000947968	0.0768666
Ta6asLoc007785.1	10.6759	21.3517	0	0	-Inf	0.000354495	0.0363999	Cellulose synthase, expressed
Ta6asLoc008320.1	9.46114	18.9223	0	0	-Inf	0.000673067	0.0595565	unknown protein; FUNCTIONS IN: molecular_function unknown; INVOLVED IN: N-terminal protein myristoylation; LOCATED IN: plasma membrane; EXPRESSED IN: 22 plant structures; EXPRESSED DURING: 13 growth stages; BEST Arabidopsis thaliana protein match is: unknown protein . LENGTH=234
Ta6asLoc008363.1	14.4795	28.959	0	0	-Inf	0.000269748	0.0292367
Ta6asLoc008813.1	20.808	41.6159	0	0	-Inf	9.82e-06	0.00186613
Ta6asLoc009655.1	173.613	295.975	51.2516	0.173162	-2.52981	4.1e-08	1.48e-05
Ta6asLoc010199.1	16.343	32.686	0	0	-Inf	1.22e-06	0.000306779
Ta6asLoc012587.1	12.5172	25.0345	0	0	-Inf	0.000898762	0.073838
Ta6asLoc013407.1	92.6602	142.606	42.7141	0.299524	-1.73925	0.000581219	0.0531727	O-methyltransferase 5
Ta6asLoc013511.1	7.48299	14.966	0	0	-Inf	0.000667563	0.0591989
Ta6asLoc013666.1	21.0276	37.5392	4.51595	0.120299	-3.0553	0.0010191	0.0810527	Aromatic amino acid decarboxylase, putative
Ta6asLoc013697.1	218.316	322.123	114.509	0.355484	-1.49215	0.00015679	0.0189327	Acidic endochitinase
Ta6asLoc014365.1	48.1292	94.8908	1.36754	0.0144117	-6.11661	2.92e-09	1.4e-06
Ta6asLoc015017.1	40.3314	80.6627	0	0	-Inf	4.77e-10	2.67e-07
Ta6asLoc015655.1	17.0725	33.2332	0.911693	0.0274332	-5.18793	3.29e-05	0.00523354
Ta6asLoc015883.1	56.4734	102.88	10.0672	0.0978541	-3.35322	5.34e-07	0.00014991	Endo-1,4-beta-xylanase
Ta6asLoc016957.1	6.17915	12.3583	0	0	-Inf	0.000209224	0.0238418
Ta6asLoc016958.1	11.1879	22.3757	0	0	-Inf	8.17e-07	0.000215415
Ta6asLoc016961.1	10.6889	19.4309	1.94699	0.100201	-3.31904	0.000904889	0.0740527	NADH-cytochrome b5 reductase
Ta6asLoc018846.5	25.2547	46.6155	3.89398	0.0835339	-3.58149	0.000440255	0.0428426	Disease resistance-responsive (dirigent-like protein) family protein LENGTH=185
Ta6asLoc020453.1	27.26	49.3821	5.13791	0.104044	-3.26473	9.94e-05	0.0131554	interactor of constitutive active rops 1 LENGTH=344
Ta6asLoc020884.1	14.9098	28.9079	0.911693	0.0315378	-4.98677	0.00112387	0.0867799
Ta6asLoc021114.1	67.1426	127.946	6.33933	0.049547	-4.33506	5.1e-11	3.45e-08
Ta6blLoc000099.1	383.185	625.761	140.608	0.2247	-2.15393	7.16e-09	3.16e-06
Ta6blLoc001269.1	147.966	226.411	69.52	0.307052	-1.70345	0.000113298	0.0145745	Polyphenol oxidase
Ta6blLoc001538.1	708.702	1199.67	217.735	0.181496	-2.46199	5.12e-07	0.000144964
Ta6blLoc001542.1	1019.93	1670.15	369.716	0.221367	-2.17549	2.38e-10	1.43e-07	F-box family protein
Ta6blLoc001596.1	942.502	1507.23	377.779	0.250645	-1.99628	2.08e-08	8.2e-06
Ta6blLoc001928.1	1073.35	1501.9	644.807	0.429329	-1.21985	0.00105544	0.0831654	Phosphorylase
Ta6blLoc002120.1	99.6429	170.49	28.7955	0.168898	-2.56578	1.38e-06	0.000341977	Pectinacetylesterase family protein
Ta6blLoc002171.1	304.745	427.941	181.549	0.42424	-1.23705	0.00109579	0.085307
Ta6blLoc002285.1	3519.63	5776.75	1262.51	0.21855	-2.19396	6.78e-06	0.00136144	Phenylalanine ammonia-lyase
Ta6blLoc002920.1	306.791	511.535	102.047	0.199492	-2.32559	5.68e-09	2.55e-06
Ta6blLoc003150.1	627.59	977.524	277.656	0.28404	-1.81583	2.51e-06	0.000571155
Ta6blLoc003466.1	6001.64	10135.1	1868.15	0.184324	-2.43968	0.000132242	0.0165229	unknown protein; Has 39 Blast hits to 39 proteins in 15 species: Archae - 0; Bacteria - 0; Metazoa - 0; Fungi - 0; Plants - 39; Viruses - 0; Other Eukaryotes - 0 (source: NCBI BLink). LENGTH=173
Ta6blLoc004507.1	28.7258	55.6282	1.82339	0.0327781	-4.93113	9.86e-05	0.0131099
Ta6blLoc006431.1	28.3241	52.588	4.0601	0.0772058	-3.69515	1.11e-05	0.00207624
Ta6blLoc006432.1	13.6738	26.8917	0.455847	0.0169512	-5.88247	0.000228117	0.0254527	Unknown protein
Ta6blLoc006433.3	50.5651	90.8969	10.2333	0.112581	-3.15096	0.00013825	0.0171021
Ta6blLoc006587.1	3858.87	5757.41	1960.32	0.340486	-1.55433	3.16e-05	0.00503566
Ta6blLoc008298.1	18.7155	36.0634	1.36754	0.0379204	-4.72088	0.000220817	0.0248654
Ta6blLoc009220.1	78.7322	139.026	18.4385	0.132627	-2.91456	2.23e-06	0.000515478
Ta6blLoc009985.1	188.467	328.043	48.8913	0.149039	-2.74624	3e-09	1.43e-06	Cellulose synthase, expressed
Ta6blLoc012868.1	40.9644	72.3561	9.57278	0.132301	-2.91811	0.000603011	0.0547334
Ta6blLoc013271.1	28.7875	53.8471	3.72785	0.0692304	-3.85245	3.7e-05	0.00575574	Polyketide cyclase/dehydrase and lipid transport superfamily protein LENGTH=167
Ta6blLoc014357.1	9.62009	19.2402	0	0	-Inf	0.000654271	0.0583075
Ta6blLoc014565.1	758.904	1160.58	357.231	0.307805	-1.69991	2.6e-06	0.000587257	Unknown protein
Ta6blLoc014749.1	42.5002	85.0005	0	0	-Inf	1.93e-10	1.18e-07
Ta6blLoc014911.1	51.4228	101.022	1.82339	0.0180493	-5.79191	8.53e-12	6.74e-09
Ta6blLoc015535.1	562.248	835.967	288.53	0.345145	-1.53472	2.79e-05	0.00451454	Gigantea
Ta6blLoc015780.1	25.6833	51.3665	0	0	-Inf	2.36e-09	1.15e-06
Ta6blLoc015988.1	36.924	64.1131	9.73494	0.15184	-2.71937	0.000104121	0.0136147	Glycine dehydrogenase [decarboxylating] 2
Ta6blLoc016386.1	113.16	188.204	38.1171	0.202531	-2.30379	1.04e-05	0.00196844
Ta6blLoc017830.1	10.1321	20.2642	0	0	-Inf	2.93e-05	0.00469899	Unknown protein
Ta6blLoc018014.1	277.703	445.324	110.082	0.247196	-2.01627	1.03e-07	3.38e-05
Ta6blLoc018404.1	7.82015	15.6403	0	0	-Inf	0.000142069	0.0174809
Ta6blLoc018691.1	25.8172	49.6875	1.94699	0.0391847	-4.67357	8.69e-06	0.00168727
Ta6blLoc019134.1	7610.05	11593.1	3627.04	0.312863	-1.6764	1.15e-05	0.00214111
Ta6blLoc019472.1	46.9329	85.5795	8.28632	0.096826	-3.36846	1.12e-05	0.00209368
Ta6blLoc019746.1	27.8951	47.048	8.74217	0.185814	-2.42807	0.00114888	0.0882523
Ta6blLoc019810.1	46.3583	91.971	0.745571	0.00810659	-6.94669	6.05e-10	3.3e-07
Ta6blLoc020114.1	13.1564	26.3128	0	0	-Inf	6.77e-06	0.00136037
Ta6blLoc020860.1	22.253	41.8134	2.69256	0.0643946	-3.95692	5.28e-05	0.00778201	UDP-Glycosyltransferase superfamily protein LENGTH=480
Ta6blLoc020940.1	185.439	295.645	75.2334	0.254472	-1.97442	0.000838112	0.0697757
Ta6blLoc021879.1	20.756	41.0562	0.455847	0.011103	-6.49291	5.32e-05	0.00781183
Ta6blLoc022371.1	103.12	160.04	46.1987	0.288669	-1.79251	0.000736097	0.0635028	HAT family dimerisation domain containing protein, expressed
Ta6blLoc022584.1	229.327	363.07	95.5844	0.263267	-1.9254	6.17e-06	0.00125536
Ta6blLoc022599.1	142.77	272.448	13.092	0.0480532	-4.37922	4.86e-16	6.62e-13
Ta6bsLoc000117.1	347.16	510.994	183.326	0.358764	-1.47889	0.000118387	0.0151303
Ta6bsLoc000136.1	29.4233	58.8467	0	0	-Inf	5.44e-05	0.0079615	Receptor-like kinase
Ta6bsLoc000137.1	60.0103	120.021	0	0	-Inf	9.18e-14	9.59e-11
Ta6bsLoc000138.1	36.4006	72.8011	0	0	-Inf	3.52e-09	1.65e-06
Ta6bsLoc001693.1	365.029	519.134	210.924	0.4063	-1.29938	0.000502078	0.0473503	Expansin
Ta6bsLoc002048.1	212.686	355.431	69.9413	0.196779	-2.34535	2.03e-07	6.32e-05	Late embryogenesis abundant (LEA) hydroxyproline-rich glycoprotein family LENGTH=264
Ta6bsLoc002159.1	63.4036	115.454	11.3536	0.0983395	-3.34609	2.15e-05	0.00363442
Ta6bsLoc002315.1	168.18	239.876	96.4842	0.402226	-1.31392	0.000681609	0.0600825
Ta6bsLoc002888.1	28.7745	57.5491	0	0	-Inf	2.49e-08	9.63e-06
Ta6bsLoc003318.1	503.464	708.095	298.833	0.422023	-1.24461	0.000371225	0.0375933	S-adenosyl-L-methionine:carboxyl methyltransferase family protein
Ta6bsLoc005412.1	494.704	839.451	149.958	0.178638	-2.48489	7.22e-10	3.87e-07
Ta6bsLoc005689.1	731.047	1147.19	314.907	0.274504	-1.8651	8.66e-08	2.9e-05
Ta6bsLoc005929.1	262.816	467.09	58.5412	0.125332	-2.99618	0.00026142	0.0285059
Ta6bsLoc008098.1	14.5547	28.6536	0.455847	0.0159089	-5.97403	0.000723807	0.0627244
Ta6bsLoc008172.1	13.5668	27.1335	0	0	-Inf	0.000483511	0.0459742
Ta6bsLoc009480.1	16.8105	32.2535	1.36754	0.0423997	-4.5598	0.000871502	0.0719269	Translin-associated protein X
Ta6bsLoc011482.3	20.7095	40.0515	1.36754	0.0341445	-4.8722	0.000339458	0.0351762
Ta6bsLoc012928.1	22.8935	42.0167	3.77037	0.0897352	-3.47818	0.000699831	0.0612884
Ta6bsLoc012945.1	62.6393	110.448	14.8303	0.134274	-2.89675	3.4e-06	0.000742378	Fatty acyl coA reductase
Ta6bsLoc013088.1	12.301	24.602	0	0	-Inf	0.00102034	0.0811105
Ta6bsLoc013277.1	425.772	618.712	232.832	0.376317	-1.40998	5.78e-05	0.00837658
Ta6bsLoc015263.1	15.8745	31.2931	0.455847	0.014567	-6.10115	0.000607552	0.0550665	Lipid A export ATP-binding/permease protein MsbA
Ta6bsLoc016084.1	5681.76	8771.11	2592.41	0.295563	-1.75846	1.41e-07	4.48e-05	Elongation factor 1-alpha, putative
Ta6bsLoc017169.1	19.2794	37.6471	0.911693	0.0242168	-5.36785	0.000232436	0.025709	DNA methyltransferase DMT106
Ta6bsLoc019783.1	93.3039	148.776	37.8313	0.254283	-1.97549	0.000358572	0.036679
Ta7alLoc000369.1	122.122	231.773	12.47	0.0538027	-4.21618	4.52e-14	4.98e-11
Ta7alLoc000602.1	9.18756	18.3751	0	0	-Inf	2.41e-05	0.00398583
Ta7alLoc000966.1	45.1667	77.0753	13.2581	0.172015	-2.53939	0.000415304	0.0409341
Ta7alLoc001118.1	91.9981	150.646	33.35	0.221379	-2.17541	1.72e-05	0.00300002	Alkaline alpha galactosidase 1
Ta7alLoc001275.1	754.741	1093.35	416.127	0.380597	-1.39366	5.45e-05	0.00796159	Receptor-like kinase
Ta7alLoc001464.1	520.76	750.997	290.524	0.38685	-1.37015	0.000310836	0.0326414
Ta7alLoc001938.1	3199.45	5122.68	1276.23	0.249132	-2.00502	5.81e-09	2.59e-06
Ta7alLoc002113.1	51.8799	92.8621	10.8978	0.117355	-3.09105	2.12e-05	0.00360031
Ta7alLoc002114.1	73.1196	128.048	18.1913	0.142067	-2.81536	2.68e-06	0.000600922
Ta7alLoc003152.1	81.4449	148.929	13.9612	0.093744	-3.41513	2.62e-08	1.01e-05
Ta7alLoc003835.2	279.572	407.461	151.684	0.372267	-1.42559	0.000355251	0.0364544	Glycine dehydrogenase [decarboxylating] 2
Ta7alLoc005183.1	19.6914	36.8138	2.56896	0.0697824	-3.84099	8.86e-05	0.0119967	Non-lysosomal glucosylceramidase
Ta7alLoc005330.1	14.1582	28.3165	0	0	-Inf	2.66e-05	0.00434818	Flavonol 4-sulfotransferase
Ta7alLoc006746.1	777.78	1068.29	487.274	0.456127	-1.13249	0.00123926	0.0932921
Ta7alLoc007809.4	29.2536	54.9028	3.60425	0.0656478	-3.92911	2.31e-06	0.000532756
Ta7alLoc009289.1	64.652	113.852	15.4523	0.135723	-2.88126	0.000482232	0.0459111
Ta7alLoc009354.1	11.3723	22.7447	0	0	-Inf	0.000190806	0.0220849	Isoamyl acetate-hydrolyzing esterase
Ta7alLoc009505.1	1760.14	2594.55	925.731	0.356798	-1.48682	1.76e-05	0.00306577
Ta7alLoc009693.1	404.168	752.778	55.5589	0.0738051	-3.76014	2.89e-20	6.32e-17	DPP6 N-terminal domain-like protein
Ta7alLoc009943.1	37.8832	67.3565	8.40992	0.124857	-3.00165	0.000305139	0.032117
Ta7alLoc009963.1	51.6436	101.34	1.94699	0.0192124	-5.70182	1.5e-11	1.13e-08
Ta7alLoc011289.1	522.02	733.718	310.322	0.422944	-1.24146	0.00127383	0.0953186
Ta7alLoc011364.1	18.9921	37.9842	0	0	-Inf	1.73e-06	0.000415957
Ta7alLoc013845.1	42.0444	80.4845	3.60425	0.0447819	-4.48094	3.78e-07	0.000110391	LMBR1-like membrane protein LENGTH=509
Ta7alLoc013962.1	24.0326	48.0653	0	0	-Inf	0.00109811	0.0853648
Ta7alLoc014229.1	8.33215	16.6643	0	0	-Inf	0.000735796	0.0635028	UDP-Glycosyltransferase superfamily protein LENGTH=470
Ta7alLoc014373.1	11.8049	23.6097	0	0	-Inf	0.00134634	0.0995025	Chlorophyll a-b binding protein, chloroplastic
Ta7alLoc014374.1	30.1164	60.2328	0	0	-Inf	6.63e-08	2.28e-05
Ta7alLoc014375.1	52.7816	105.563	0	0	-Inf	2.07e-12	1.81e-09
Ta7alLoc014710.1	33.3922	66.7843	0	0	-Inf	8.07e-09	3.49e-06
Ta7alLoc016009.1	261.731	431.865	91.5974	0.212097	-2.2372	1.25e-08	5.19e-06
Ta7alLoc019554.1	26.1733	47.2513	5.09539	0.107836	-3.21309	0.000626388	0.0563273
Ta7alLoc020212.1	123.174	234.292	12.0567	0.0514601	-4.2804	2.52e-09	1.22e-06
Ta7alLoc020260.1	37.9525	75.9049	0	0	-Inf	5.92e-12	4.77e-09
Ta7alLoc020875.1	34.7034	59.4632	9.94358	0.167223	-2.58016	0.000357029	0.0365905
Ta7alLoc022423.5	20.1382	39.3647	0.911693	0.0231602	-5.43221	0.000441238	0.0428607	Fatty acid hydroxylase domain containing CER1-like protein
Ta7alLoc022689.1	152.134	237.733	66.5338	0.279868	-1.83718	6.63e-05	0.00936259
Ta7alLoc022886.1	13.2847	25.6577	0.911693	0.0355329	-4.8147	0.000387875	0.0389385
Ta7alLoc023019.1	479.673	725.995	233.35	0.321421	-1.63747	1.88e-05	0.00323655	Nodulin MtN21 /EamA-like transporter family protein
Ta7alLoc023537.1	29.2183	52.2634	6.17321	0.118117	-3.08171	0.000347491	0.0358855
Ta7alLoc024167.1	160.232	246.504	73.9589	0.300031	-1.73682	0.00045217	0.0436087	HAD superfamily hydrolase
Ta7alLoc024170.1	293.098	535.566	50.6296	0.0945347	-3.40301	9.43e-08	3.13e-05
Ta7alLoc024240.1	940.398	1451.67	429.128	0.29561	-1.75823	0.000303401	0.0320268	CER1 protein, putative, expressed
Ta7asLoc000700.1	234.648	358.384	110.913	0.309481	-1.69208	0.000171221	0.0203864	Flavonol 4-sulfotransferase
Ta7asLoc000734.1	20.309	38.6711	1.94699	0.0503474	-4.31194	4.86e-05	0.00725747
Ta7asLoc000994.1	121.717	206.599	36.8346	0.17829	-2.4877	2.16e-06	0.000505811
Ta7asLoc001155.1	611.377	908.457	314.297	0.345968	-1.53129	1.8e-05	0.00310296
Ta7asLoc001201.1	24.2734	41.7941	6.75266	0.161569	-2.62977	0.000825788	0.068998	1-aminocyclopropane-1-carboxylate oxidase
Ta7asLoc001248.1	107.148	160.104	54.1913	0.338476	-1.56287	0.00118405	0.0902476
Ta7asLoc002115.1	10.8127	21.6253	0	0	-Inf	1.75e-05	0.00304229
Ta7asLoc002171.1	3941.51	5793.31	2089.71	0.36071	-1.47109	1.55e-05	0.00274414
Ta7asLoc002549.1	2764.95	3974.02	1555.88	0.391512	-1.35287	2.75e-05	0.00446709
Ta7asLoc002698.1	68.7711	110.404	27.1382	0.245808	-2.0244	0.00100241	0.0801568	Unknown protein
Ta7asLoc002870.1	31.007	62.014	0	0	-Inf	5.08e-13	4.84e-10
Ta7asLoc003357.1	24.6337	49.2675	0	0	-Inf	1.03e-06	0.000264557
Ta7asLoc003831.1	433.694	653.689	213.698	0.326911	-1.61303	0.000110875	0.0143401
Ta7asLoc003934.1	142.36	242.006	42.7141	0.1765	-2.50226	1.28e-06	0.000319858
Ta7asLoc004000.1	667.892	1056.14	279.641	0.264775	-1.91716	1.82e-08	7.25e-06
Ta7asLoc004642.1	170.789	285.562	56.0147	0.196156	-2.34993	2.11e-07	6.54e-05
Ta7asLoc004915.1	40.705	71.7136	9.69638	0.13521	-2.88673	0.00018759	0.0218062
Ta7asLoc005892.1	11.789	23.578	0	0	-Inf	0.000405482	0.0402568	Acetyl-CoA synthetase, putative
Ta7asLoc007048.1	73.8899	146.868	0.911693	0.00620756	-7.33176	1.7e-16	2.44e-13	Disease resistance protein (CC-NBS-LRR class) family LENGTH=927
Ta7asLoc007049.1	27.2448	54.4896	0	0	-Inf	8.64e-07	0.000225995	Receptor-like kinase
Ta7asLoc009449.2	271.341	434.505	108.178	0.248969	-2.00596	2.94e-06	0.000652262	Fatty acid hydroxylase domain containing CER1-like protein
Ta7asLoc009778.1	14.9501	29.9002	0	0	-Inf	0.000232231	0.025709
Ta7asLoc010287.1	26.7147	52.5177	0.911693	0.0173597	-5.84811	9.83e-06	0.00186699
Ta7asLoc010553.1	37.7078	75.4156	0	0	-Inf	1.15e-08	4.82e-06
Ta7asLoc010624.1	11.1339	22.2679	0	0	-Inf	0.00111903	0.0864924
Ta7asLoc010699.1	154.209	249.792	58.6262	0.2347	-2.09111	9.4e-06	0.00179984
Ta7asLoc012406.1	857.604	1186.76	528.447	0.445285	-1.1672	0.000579283	0.0530856
Ta7asLoc013925.1	121.414	201.605	41.223	0.204474	-2.29001	1.21e-06	0.000305317
Ta7asLoc014847.1	23.0024	46.0048	0	0	-Inf	2.96e-06	0.000655209
Ta7asLoc014901.3	33.9259	66.6504	1.20142	0.0180257	-5.7938	6.44e-08	2.22e-05	Acid beta-fructofuranosidase
Ta7asLoc015996.1	286.24	417.655	154.825	0.3707	-1.43168	0.000159003	0.0191285
Ta7asLoc016176.1	24.0572	43.556	4.55847	0.104657	-3.25625	0.000489406	0.0463713
Ta7asLoc016259.1	12.8289	25.6577	0	0	-Inf	9.84e-05	0.0130866
Ta7asLoc016750.1	354.987	527.346	182.627	0.346314	-1.52985	3.74e-05	0.00581449	NBS-LRR disease resistance protein homologue
Ta7asLoc016893.1	9.5883	19.1766	0	0	-Inf	0.00129139	0.0963209
Ta7asLoc017413.2	9.65188	19.3038	0	0	-Inf	0.00118433	0.0902476	Unknown protein
Ta7asLoc017524.1	24.9759	43.3653	6.58654	0.151885	-2.71895	0.000951549	0.0770511
Ta7asLoc017725.1	184.326	275.393	93.2587	0.338639	-1.56218	0.000169456	0.0202059
Ta7asLoc017826.1	13.9738	27.9475	0	0	-Inf	0.000398397	0.0397151	Protein kinase-3
Ta7asLoc018570.1	242.387	374.851	109.924	0.293248	-1.76981	0.000621198	0.0559763
Ta7asLoc018726.1	307.059	480.757	133.361	0.277399	-1.84997	1.57e-06	0.000383865	P0660F12.15 protein
Ta7asLoc019716.1	7.54656	15.0931	0	0	-Inf	0.000305247	0.032117
Ta7asLoc020135.1	54.7929	105.939	3.64677	0.0344233	-4.86047	3.02e-08	1.13e-05	HAT family dimerisation domain containing protein
Ta7asLoc020256.1	22.909	45.3622	0.455847	0.010049	-6.6368	6.76e-07	0.000185112	Fiber protein Fb34
Ta7asLoc020338.1	19.8433	39.2308	0.455847	0.0116196	-6.42729	0.000272607	0.0294285
Ta7asLoc021287.1	2073.54	3214.99	932.091	0.28992	-1.78627	0.0002917	0.0309937	OJ000223_09.1 protein
Ta7blLoc001011.1	51.7758	93.1096	10.4419	0.112147	-3.15654	1.36e-06	0.000340548
Ta7blLoc001964.1	25.8197	50.4379	1.20142	0.0238197	-5.3917	1.45e-06	0.000357666
Ta7blLoc002160.1	168.256	304.364	32.1485	0.105625	-3.24297	8.3e-13	7.72e-10	Unknown protein
Ta7blLoc002210.1	405.189	635.411	174.967	0.27536	-1.86061	1.06e-06	0.000271611	Monooxygenase, putative
Ta7blLoc005187.1	12.4855	24.9709	0	0	-Inf	0.000797697	0.0673459
Ta7blLoc005359.1	235.408	452.129	18.6857	0.0413283	-4.59672	1.57e-20	3.58e-17	Unknown protein
Ta7blLoc007713.1	14.5427	27.884	1.20142	0.0430863	-4.53663	0.000708766	0.0619035	Beta-glucosidase
Ta7blLoc007715.1	91.2958	182.136	0.455847	0.00250278	-8.64225	1.44e-16	2.09e-13	Protein of unknown function (DUF579) LENGTH=297
Ta7blLoc007989.1	16.4639	32.9278	0	0	-Inf	1.3e-05	0.00238246
Ta7blLoc007992.1	1036.34	1399.37	673.304	0.481147	-1.05545	0.000721509	0.0626112
Ta7blLoc008420.1	42.2894	84.1229	0.455847	0.00541881	-7.52781	5.85e-13	5.51e-10	Transferase, putative
Ta7blLoc008522.1	20.1664	39.5872	0.745571	0.0188336	-5.73054	2.33e-06	0.000536794
Ta7blLoc009104.1	53.9995	94.204	13.795	0.146438	-2.77164	4.62e-06	0.00097469
Ta7blLoc010623.1	14.5431	29.0862	0	0	-Inf	0.000281458	0.0302308	CER1 protein, putative, expressed
Ta7blLoc011676.1	13.6621	27.3243	0	0	-Inf	0.000467311	0.0447756
Ta7blLoc012013.1	18.3689	36.7377	0	0	-Inf	1.55e-06	0.000379485	Aquaporin
Ta7blLoc012547.2	16.0473	32.0946	0	0	-Inf	0.000124116	0.015726
Ta7blLoc012716.1	62.3298	116.497	8.16272	0.0700681	-3.8351	7.3e-08	2.48e-05
Ta7blLoc012720.1	89.7901	179.58	0	0	-Inf	2.16e-08	8.47e-06	Kinase family protein
Ta7blLoc014286.1	28.0171	51.6844	4.34982	0.0841612	-3.5707	0.000318892	0.0333576
Ta7blLoc014289.1	21.0021	42.0041	0	0	-Inf	7.82e-06	0.00154318
Ta7blLoc014483.1	110.805	219.498	2.11311	0.00962703	-6.69869	8.14e-21	1.94e-17
Ta7blLoc014639.1	16.4384	32.8768	0	0	-Inf	1.38e-05	0.00249287
Ta7blLoc016529.1	11.0289	22.0579	0	0	-Inf	0.000515803	0.048363
Ta7blLoc017969.1	25.1014	50.2029	0	0	-Inf	0.000765445	0.0653883	Unknown protein
Ta7blLoc018206.1	9.0922	18.1844	0	0	-Inf	0.000144753	0.0177573
Ta7blLoc018643.1	34.2074	60.2521	8.16272	0.135476	-2.88389	0.000650044	0.0580587
Ta7blLoc019206.1	13.1819	26.3639	0	0	-Inf	9.69e-05	0.0129262
Ta7blLoc019542.1	182.013	265.216	98.8099	0.372563	-1.42444	0.000594258	0.0541514
Ta7blLoc020645.1	508.267	743.63	272.904	0.366988	-1.44619	6.23e-05	0.00889975	Endo-1,4-beta-glucanase
Ta7blLoc021072.1	282.679	515.72	49.6368	0.0962476	-3.37711	1.44e-14	1.71e-11	T-complex protein 1 subunit alpha
Ta7blLoc021791.1	113.972	216.012	11.9331	0.0552428	-4.17807	1.19e-15	1.56e-12
Ta7blLoc022148.1	593.255	1006.15	180.364	0.179262	-2.47986	1.28e-09	6.6e-07
Ta7blLoc022221.1	57.4149	96.5188	18.311	0.189714	-2.3981	2.22e-05	0.00374072
Ta7blLoc022222.1	72.7548	130.471	15.039	0.115267	-3.11695	4.25e-08	1.53e-05	Unknown protein
Ta7blLoc022252.1	15.5671	31.1342	0	0	-Inf	1.35e-05	0.00244187	3-ketoacyl-CoA synthase
Ta7blLoc022303.1	404.889	808.866	0.911693	0.00112713	-9.79314	1.45e-47	3.92e-43	Mitochondrial carrier protein-like
Ta7blLoc022564.1	19.1448	38.2896	0	0	-Inf	2.82e-07	8.53e-05
Ta7blLoc023667.2	10.1639	20.3278	0	0	-Inf	0.00023029	0.0255728
Ta7blLoc024282.1	80.949	142.88	19.018	0.133105	-2.90937	0.000158749	0.0191122	Receptor kinase 2
Ta7blLoc024360.1	166.388	277.097	55.6785	0.200935	-2.3152	7.67e-08	2.59e-05
Ta7blLoc024965.1	836.329	1268.95	403.708	0.318143	-1.65225	2.75e-06	0.000615127
Ta7blLoc025410.1	12.6126	25.2252	0	0	-Inf	0.000868603	0.0717242
Ta7blLoc025452.1	13.3028	26.6056	0	0	-Inf	4.76e-05	0.00713741
Ta7blLoc026273.4	20.4963	40.9927	0	0	-Inf	3.69e-07	0.000107953	Core-2/I-branching beta-1,6-N-acetylglucosaminyltransferase family protein
Ta7blLoc026603.1	222.842	402.723	42.9613	0.106677	-3.22868	0.000174324	0.0207102
Ta7blLoc026606.1	29.7634	59.5267	0	0	-Inf	9.01e-11	5.8e-08	Receptor-like kinase
Ta7blLoc027372.1	10.6282	21.2564	0	0	-Inf	0.000789156	0.0667641	Unknown protein
Ta7bsLoc000233.1	29.576	59.152	0	0	-Inf	0.00117878	0.0901215	Polyribonucleotide nucleotidyltransferase
Ta7bsLoc000800.1	269.638	416.021	123.256	0.296273	-1.755	9.62e-06	0.00183563	Kelch-like protein
Ta7bsLoc001058.1	645.051	1003.32	286.784	0.285835	-1.80674	0.000104842	0.0136793
Ta7bsLoc001604.1	47.2048	93.4978	0.911693	0.00975095	-6.68024	1.32e-09	6.77e-07	Protein of unknown function (DUF1677) LENGTH=110
Ta7bsLoc002999.1	59.7909	104.253	15.3287	0.147033	-2.76578	9.3e-07	0.000242024	Cytochrome P450
Ta7bsLoc003128.1	35.3977	64.0427	6.75266	0.10544	-3.24551	8.26e-06	0.00161791
Ta7bsLoc003178.1	388.095	647.166	129.023	0.199367	-2.3265	0.000138541	0.0171119	Leucine-rich repeat receptor-like protein kinase family protein LENGTH=1045
Ta7bsLoc003179.1	757.594	1363.33	151.854	0.111385	-3.16638	5.55e-16	7.49e-13
Ta7bsLoc003367.1	14.702	29.4041	0	0	-Inf	0.00026606	0.0289145
Ta7bsLoc003496.3	75.0477	124.282	25.8132	0.207698	-2.26744	0.000180804	0.0212357
Ta7bsLoc004165.1	495.064	745.32	244.807	0.328459	-1.60621	0.00101111	0.0806656
Ta7bsLoc005648.1	100.266	161.294	39.2374	0.243267	-2.03939	0.000198036	0.0228239
Ta7bsLoc006026.1	187.557	272.944	102.171	0.374329	-1.41762	0.000747088	0.0642165
Ta7bsLoc007388.2	51.9656	100.284	3.64677	0.0363643	-4.78133	8.64e-09	3.71e-06
Ta7bsLoc010753.1	48.895	83.2068	14.5831	0.175264	-2.5124	0.000109829	0.0142275
Ta7bsLoc011365.1	273.932	403.517	144.348	0.357725	-1.48308	0.000232394	0.025709
Ta7bsLoc011920.1	43.1118	77.2343	8.98937	0.116391	-3.10295	1.63e-05	0.00286372
Ta7bsLoc013508.1	21.4664	42.9328	0	0	-Inf	6.53e-06	0.00131925
Ta7bsLoc013753.1	1011.1	1562.02	460.171	0.294599	-1.76318	2.81e-07	8.53e-05
Ta7bsLoc013753.2	374.567	592.98	156.154	0.263337	-1.92502	4.89e-07	0.000138777
Ta7bsLoc015874.1	265.532	440.413	90.6511	0.205832	-2.28046	2.76e-08	1.05e-05	Unknown protein
Ta7bsLoc016761.1	20.2897	40.5794	0	0	-Inf	1.08e-05	0.00203722
Ta7bsLoc017295.1	284.888	455.05	114.726	0.252117	-1.98783	0.00113142	0.0872419	Unknown protein
								Adiponectin receptor protein
								Leucine zipper protein
								Leucine zipper protein
								Chaperone protein dnaJ
								D-ribulose-5-phosphate-3-epimerase
								Unknown protein
								Allene oxide synthase
								laccase 16 LENGTH=523
								Hopanoid-associated sugar epimerase
								26S protease regulatory subunit 8 homolog B
								Sodium/hydrogen exchanger
								Aromatic L-amino acid decarboxylase
								Chaperone clpb, putative
								Chaperone clpb, putative
								GDA1/CD39 family protein
								Kinase-like protein
								Unknown protein
								Sugar transporter protein ERD6-L
								Heat shock protein 101
								Protein kinase domain containing protein, expressed
								Unknown protein
								NAC transcription factor
								Unknown protein
								Phototropic-responsive NPH3 family protein LENGTH=604
								Protein of unknown function (DUF 3339) LENGTH=69
								Catalase
								Eukaryotic aspartyl protease family protein, expressed
								Chaperone protein dnaJ
								Laccase
								Stress-induced phosphoprotein 1
								Cystathionine gamma-synthase
								heat shock transcription factor A2 LENGTH=345
								Transposon protein, putative, unclassified, expressed
								Possible protein kinase: ABC1 family
								cDNA, clone: J100054L12, full insert sequence
								Cytochrome P450
								unknown protein; FUNCTIONS IN: molecular_function unknown; INVOLVED IN: biological_process unknown; LOCATED IN: chloroplast thylakoid membrane, chloroplast; Has 37 Blast hits to 37 proteins in 13 species: Archae - 0; Bacteria - 0; Metazoa - 0; Fungi - 0; Plants - 37; Viruses - 0; Other Eukaryotes - 0 (source: NCBI BLink). LENGTH=192
								Chalcone synthase 8, putative
								CONSTANS-like zinc finger protein
								Ankyrin repeat protein-like
								Calcium-dependent protein kinase
								Cellulose synthase
								Unknown protein
								Aminopeptidase N
								Aromatic amino acid decarboxylase, putative
								Unknown protein
								unknown protein; FUNCTIONS IN: molecular_function unknown; INVOLVED IN: biological_process unknown; LOCATED IN: plasma membrane; EXPRESSED IN: cultured cell; BEST Arabidopsis thaliana protein match is: unknown protein . LENGTH=246
								Protein of unknown function (DUF1664) LENGTH=334
								UDP-glucuronosyltransferase, putative
								Unknown protein
								NAD-dependent epimerase/dehydratase
								Unknown protein
								Unknown protein
								Chaperone protein clpB
								Oxygen evolving enhancer protein 3 containing protein
								Heat shock protein 90
								Aminopeptidase, putative
								Protein of unknown function (DUF1666) LENGTH=607
								Unknown protein
								Manganese-dependent ADP-ribose/CDP-alcohol diphosphatase
								Pollen allergen-like protein
								Unknown protein
								Polyphenol oxidase
								Endoglucanase
								Unknown protein
								F-box domain containing protein, expressed
								Unknown protein
								Remorin
								Cellulose synthase
								O-acyltransferase (WSD1-like) family protein LENGTH=486
								Unknown protein
								NAD dependent epimerase/dehydratase, putative
								LIM domain protein
								Amino acid permease
								Amino acid permease
								Protein COBRA, putative
								Ulp1 protease family C-terminal catalytic domain containing protein expressed
								Protein COBRA, putative
								Threonine dehydratase biosynthetic
								Terpene synthase 6
								ATP-dependent Clp protease ATP-binding subunit clpA homolog, chloroplastic
								Basic-leucine zipper (bZIP) transcription factor family protein LENGTH=261
								Protein COBRA, putative
								COP1-interacting protein-like protein
								Non-specific lipid-transfer protein
								Endoglucanase
								CBL-interacting protein kinase 04
								Auxin induced-like protein
								Late embryogenesis abundant (LEA) hydroxyproline-rich glycoprotein family LENGTH=206
								Protein kinase family protein
								Ribulose-phosphate 3-epimerase
								Protein of unknown function (DUF3049) LENGTH=202
								Unknown protein
								Unknown protein
								MYB transcription factor
								NAC domain-containing protein 18
								Chlorophyll a-b binding protein 2
								Unknown protein
								Thiopurine S-methyltransferase family protein, expressed
								Unknown protein
								Periplasmic serine peptidase DegS
								Protein of unknown function (DUF1350) LENGTH=373
								Kelch domain-containing protein, putative
								Protein kinase
								Phosphoethanolamine methyltransferase
								CsAtPR5
								Kinase R-like protein
								FAR1-related sequence 5 LENGTH=788
								3-ketoacyl-CoA synthase
								3-ketoacyl-CoA reductase 1
								Vacuolar processing enzyme 4
								unknown protein; Has 24 Blast hits to 24 proteins in 10 species: Archae - 0; Bacteria - 0; Metazoa - 0; Fungi - 0; Plants - 24; Viruses - 0; Other Eukaryotes - 0 (source: NCBI BLink). LENGTH=173
								Unknown protein
								Calcium-binding EF-hand family protein-like
								Strictosidine synthase 3
								Unknown protein
								Chlorophyll A/B binding protein, putative
								Cytochrome b6f complex subunit, putative, expressed
								Chlorophyll A/B binding protein, putative
								SKP1-like protein 1
								UDP-Glycosyltransferase superfamily protein LENGTH=489
								Chaperone protein dnaJ, putative
								Unknown protein
								ATP/DNA binding protein
								Elongation factor 2
								Cyclase/dehydrase family protein
								Alpha-L-fucosidase 1 domain protein
								unknown protein; FUNCTIONS IN: molecular_function unknown; LOCATED IN: chloroplast; BEST Arabidopsis thaliana protein match is: unknown protein . LENGTH=248
								Macrophage migration inhibitory factor
								Disease resistance-responsive (dirigent-like protein) family protein LENGTH=191
								Acyl:coa ligase acetate-coa synthetase-like protein
								Ferulate 5-hydroxylase
								Cellulose synthase
								Alcohol dehydrogenase, putative
								Sesquiterpene synthase
								Unknown protein
								Nodulin MtN21 /EamA-like transporter family protein
								ATP-dependent Clp protease ATP-binding subunit ClpC
								F-box protein
								LIM domain protein
								Receptor-like protein kinase
								RNA 3'-terminal phosphate cyclase-like protein
								Unknown protein
								Unknown protein
								Protein of unknown function (DUF594) LENGTH=866
								Glutamine-tRNA ligase
								SAUR-like auxin-responsive protein family LENGTH=131
								ATP binding protein
								Terpene synthase 6
								Sesquiterpene synthase
								Sesquiterpene synthase
								Unknown protein
								Threonine dehydratase biosynthetic
								Unknown protein
								Major facilitator superfamily protein LENGTH=609
								Voltage-gated potassium channel beta subunit
								unknown protein; BEST Arabidopsis thaliana protein match is: unknown protein . LENGTH=141
								Unknown protein
								Glutathione transferase
								Alcohol dehydrogenase 1
								Zinc finger protein
								Unknown protein
								Pectin lyase-like protein
								Unknown protein
								Zinc finger protein CONSTANS-LIKE 11
								Deoxyuridine 5'-triphosphate nucleotidohydrolase
								Shikimate kinase 1
								Thioredoxin
								Filament-like plant protein
								Filament-like plant protein
								Rac-like GTP-binding protein 4
								Cytochrome P450 family protein, expressed
								S-receptor kinase-like
								3-ketoacyl-CoA synthase
								Unknown protein
								Unknown protein
								Acetyl-coenzyme A synthetase
								MATE efflux family protein LENGTH=559
								Skp1, putative
								Protein kinase-like
								Ring finger protein, putative
								Kinesin light chain-like protein
								Unknown protein
								Cytochrome P450 CYP709H1
								Catalase
								Regulator of chromosome condensation (RCC1) family protein LENGTH=440
								MLO-like protein 1
								Auxin response factor 20
								L-lactate dehydrogenase
								RNA-metabolising metallo-beta-lactamase family protein LENGTH=911
								Nicotianamine synthase 1, putative, expressed
								3-ketoacyl-CoA synthase
								Nitrate reductase
								Phosphatidylcholine-sterol acyltransferase (Lecithin-cholesterol acyltransferase)
								Unknown protein
								ARM repeat-containing protein-like protein
								Pectin lyase-like protein
								S-adenosylmethionine synthase
								Universal stress protein A-like protein
								Unknown protein
								ABC-1 domain-containing protein
								Shikimate kinase
								Glutathione-S-transferase 2
								3-hydroxyacyl-CoA dehydratase
								Unknown protein
								S-adenosylmethionine synthase
								FAR1-related sequence 3 LENGTH=851
								OJ000223_09.1 protein
								Protein embryo defective 2423
								Stress-induced-phosphoprotein
								2-oxoglutarate (2OG) and Fe(II)-dependent oxygenase superfamily protein LENGTH=348
								4-hydroxy-3-methylbut-2-en-1-yl diphosphate synthase
								Unknown protein
								DNA topoisomerase 2
								Unknown protein
								3-ketoacyl-CoA synthase
								Hydroxyanthranilate hydroxycinnamoyltransferase 3
								Wound-responsive protein, putative
								Unknown protein
								Unknown protein
								Wound responsive protein
								S-adenosylmethionine synthase
								Ribosomal RNA processing Brix domain protein LENGTH=315
								Kinase-like protein
								Unknown protein
								Unknown protein
								Unknown protein
								50S ribosomal protein L14
								OJ000223_09.1 protein
								Purple acid phosphatase
								Leucine-rich repeat receptor-like protein kinase family protein LENGTH=872
								Leucine-rich repeat receptor-like protein kinase family protein LENGTH=1045
								Protein kinase, putative
								DegP protease-like
								Sucrose: fructan 6-fructosyltransferase
								S-adenosyl-L-methionine-dependent methyltransferases superfamily protein LENGTH=633
								Chalcone synthase 8, putative
								Unknown protein
								Sucrose:fructan 6-fructosyltransferase
								Cytochrome P450 family protein, expressed
								Chalcone synthase
								Fatty acid hydroxylase superfamily LENGTH=632
								Major Facilitator Superfamily protein, expressed
								GMP synthase [glutamine-hydrolyzing]
								3-ketoacyl-CoA synthase
								3-ketoacyl-CoA synthase
								Glycine cleavage system H protein 1
								Chlorophyll a-b binding protein 2
								60 kDa chaperonin 1
								Cytochrome P450, putative
								NADPH reductase TAH18
								Unknown protein
								4-coumarate:CoA ligase
								HAD-superfamily hydrolase, subfamily IA, variant 3 containing protein, expressed
								unknown protein; FUNCTIONS IN: molecular_function unknown; INVOLVED IN: biological_process unknown; LOCATED IN: plasma membrane; EXPRESSED IN: 17 plant structures; EXPRESSED DURING: 9 growth stages; Has 14949 Blast hits to 9947 proteins in 971 species: Archae - 43; Bacteria - 3248; Metazoa - 4424; Fungi - 1542; Plants - 562; Viruses - 55; Other Eukaryotes - 5075 (source: NCBI BLink). LENGTH=487
								Non-lysosomal glucosylceramidase
								ABC transporter-like protein
								myb domain protein 103 LENGTH=370
								Unknown protein
								Cytochrome P450, putative
								Early nodulin-like protein
								cDNA clone:J013058P10, full insert sequence
								Fructokinase-2
								Senescence-associated protein DIN1
								Unknown protein
								ABC transporter-like protein
								Catalase
								ABC transporter G family member
								cDNA clone:J013058P10, full insert sequence
								cDNA clone:J013058P10, full insert sequence
								Peroxidase 39
								Non-lysosomal glucosylceramidase
								Adagio protein, putative
								MATE efflux family protein, expressed
								ATP-dependent zinc metalloprotease FtsH 4
								Peroxidase 54
								ATPase
								Phosphoenolpyruvate carboxylase
								Unknown protein
								Unknown protein
								Cinnamoyl CoA reductase
								Major facilitator superfamily protein LENGTH=552
								MATE efflux protein-like
								3-ketoacyl-CoA synthase
								Anthranilic acid methyltransferase 1
								Serine glyoxylate aminotransferase 2
								K(+)-insensitive pyrophosphate-energized proton pump
								Ferredoxin
								Synaptosomal associated protein, putative
								Unknown protein
								Unknown protein
								Unknown protein
								Aquaporin NIP1.2
								Growth-regulating factor 5
								NPR1-like protein
								Unknown protein
								Unknown protein
								Major pollen allergen Bet v 1-F/I
								Acid beta-fructofuranosidase, putative
								Shikimate kinase 1
								Sucrose:fructan 6-fructosyltransferase
								NB-ARC domain containing protein, expressed
								LMBR1-like membrane protein LENGTH=509
								ATP-dependent zinc metalloprotease FtsH 3
								Response regulator 9
								AT hook motif DNA-binding family protein
								Ubiquitin-like modifier-activating enzyme
								Cytochrome P450 flavonoid 3',5'-hydroxylase
								Protein of unknown function (DUF1218) LENGTH=209
								2-oxoglutarate (2OG) and Fe(II)-dependent oxygenase superfamily protein LENGTH=348
								cDNA, clone: J090086L04, full insert sequence
								Unknown protein
								Unknown protein
								Kelch repeat-containing F-box family protein, putative, expressed
								NBS-LRR disease resistance protein, putative, expressed
								Protein of unknown function (DUF1138) LENGTH=80
								Unknown protein
								Sucrose synthase 2, putative, expressed
								Unknown protein
								RNA polymerase sigma factor 2
								GTP binding Elongation factor Tu family protein LENGTH=449
								GDSL esterase/lipase
								Phytoene synthase 1
								Tonoplast intrinsic protein 2;1
								Disease resistance protein RPM1 homolog
								NBS-LRR type protein
								Receptor-like protein kinase
								Post-illumination chlorophyll fluorescence increase protein
								Pathogenesis-related (PR)-10-related norcoclaurine synthase-like protein
								Salt overly sensitive 1
								Unknown protein
								Unknown protein
								Unknown protein
								Unknown protein
								Unknown protein
								Protein kinase-3
								NBS-LRR disease resistance protein homologue
								Phytoene synthase 1
								Protein kinase-3
								NBS-LRR disease resistance protein homologue
								ABC transporter G family member
								RING finger family protein
								Unknown protein
								RNA polymerase sigma factor 1
								Aldehyde oxidase
								Aldehyde oxidase 1, putative, expressed
								2-oxoglutarate (2OG) and Fe(II)-dependent oxygenase superfamily protein LENGTH=349
								Unknown protein
								Senescence-associated protein DIN1
								Glycosyltransferase
								ABC transporter-like protein
								ABC transporter-like protein
								UDP-glucosyltransferase
								Leucine-rich repeat protein; polygalacturonase inhibitor-like protein
								3-ketoacyl-CoA synthase
								3-ketoacyl-CoA synthase
								MATE efflux protein-like
								MATE efflux protein-like
								Shikimate kinase 1
								MATE efflux protein-like
								3-ketoacyl-CoA synthase
								TRICHOME BIREFRINGENCE-LIKE 22 LENGTH=414
								3-ketoacyl-CoA synthase
								Malate dehydrogenase
								3-ketoacyl-CoA synthase
								Glutathione peroxidase
								3-oxoacyl-[acyl-carrier-protein] synthase
								Aleurone layer morphogenesis protein
								Unknown protein
								Senescence-associated protein
								Kinesin like protein for actin based chloroplast movement 2
								C2 domain-containing protein-like
								Unknown protein
								Cinnamoyl CoA reductase
								Unknown protein
								MATE efflux protein-like

## Sheet: Up-regulated DEGs in C
id	baseMean	baseMeanA(W)	baseMeanB(C)	foldChange(C/W)	log2FoldChange(C/W)	pval	padj	Putative annotaiton
Ta1alLoc000382.1	31.8801	0	63.7602	Inf	Inf	3.94e-13	3.82e-10
Ta1alLoc000489.1	67.6268	10.7236	124.53	11.6128	3.53764	0.000954694	0.0772186
Ta1alLoc001038.1	81.6626	0.496104	162.829	328.216	8.3585	1.84e-20	4.13e-17
Ta1alLoc001054.1	108.068	0	216.135	Inf	Inf	4.58e-26	1.85e-22
Ta1alLoc001978.1	14.1273	0	28.2546	Inf	Inf	2.71e-06	0.000607869	HAT dimerisation domain-containing protein-like
Ta1alLoc002579.1	11.6008	0	23.2017	Inf	Inf	0.000155012	0.0187707
Ta1alLoc002943.1	13.797	0	27.594	Inf	Inf	9.73e-05	0.0129562
Ta1alLoc003838.1	74.6478	32.2092	117.086	3.63518	1.86203	0.000905494	0.074053	Tocopherol cyclase
Ta1alLoc004015.1	53.9525	3.25021	104.655	32.1994	5.00896	2.79e-09	1.34e-06
Ta1alLoc004555.1	87.6479	19.7681	155.528	7.86762	2.97593	5.51e-08	1.94e-05
Ta1alLoc006086.1	72.6492	0	145.298	Inf	Inf	7.02e-22	1.9e-18
Ta1alLoc006613.1	99.5618	25.4352	173.688	6.82866	2.7716	0.000127879	0.0160896
Ta1alLoc006614.1	17.7822	1.92084	33.6436	17.5151	4.13053	0.000528499	0.0492966
Ta1alLoc006643.1	1058.48	15.0931	2101.88	139.26	7.12164	2.97e-37	3e-33
Ta1alLoc007187.1	18.6622	0.992208	36.3322	36.6176	5.19446	0.000215505	0.0243859	Unknown protein
Ta1alLoc008797.1	28.6282	5.42536	51.831	9.55348	3.25603	0.000590664	0.0538708
Ta1alLoc009177.1	62.3481	28.1575	96.5386	3.42852	1.77758	0.000925606	0.0754319
Ta1alLoc009571.1	39.0925	0	78.1851	Inf	Inf	1.08e-09	5.64e-07
Ta1alLoc010564.1	46.0274	12.6762	79.3786	6.26203	2.64663	8.94e-05	0.0120785	Unknown protein
Ta1alLoc011513.1	9.13621	0	18.2724	Inf	Inf	3.91e-05	0.00605596
Ta1alLoc012399.1	22.5871	1.42473	43.7494	30.707	4.9405	8.09e-05	0.0111425
Ta1alLoc014068.1	731.382	391.671	1071.09	2.73468	1.45137	0.000287193	0.030683	Late-embryogenesis-abundant protein
Ta1alLoc014471.1	16.3563	1.88905	30.8235	16.3169	4.0283	0.000381189	0.0384341
Ta1alLoc015531.1	219.951	0.464315	439.437	946.419	9.88634	1.8e-23	5.83e-20	Unknown protein
Ta1alLoc015811.1	26.2676	1.48831	51.0469	34.2985	5.10007	0.0002291	0.0255318
Ta1alLoc016727.3	152.648	36.8967	268.4	7.27436	2.86282	4.06e-10	2.3e-07	Silicon transporter
Ta1alLoc017494.1	17.2351	0	34.4703	Inf	Inf	2.71e-05	0.00440383
Ta1alLoc019250.1	41.7051	2.41694	80.9933	33.5107	5.06655	9.42e-08	3.13e-05
Ta1alLoc019610.1	271.42	5.17105	537.668	103.977	6.70012	5.95e-16	7.96e-13
Ta1alLoc020411.4	16.6344	0	33.2689	Inf	Inf	3.7e-08	1.36e-05
Ta1alLoc022100.1	1570.44	702.61	2438.28	3.47031	1.79506	5.01e-08	1.78e-05
Ta1alLoc022175.1	64.0678	19.927	108.209	5.43025	2.44102	9.04e-06	0.00174528
Ta1alLoc022450.1	16.8952	1.88905	31.9013	16.8875	4.07788	0.000734695	0.0634494	Unknown protein
Ta1alLoc023193.3	101.745	2.38515	201.104	84.3151	6.39772	6.59e-18	1.1e-14	Subtilase
Ta1alLoc024306.1	521.773	226.315	817.231	3.61103	1.85241	5.06e-07	0.000143448
Ta1alLoc024658.1	34.7595	11.4297	58.0893	5.08232	2.34549	0.000262841	0.0286227
Ta1asLoc000952.1	21.1949	0	42.3898	Inf	Inf	7.11e-07	0.000192567
Ta1asLoc001334.1	32.9647	3.40915	62.5202	18.3389	4.19684	4.8e-06	0.00100293	Unknown protein
Ta1asLoc002372.1	14.6662	0	29.3324	Inf	Inf	4.53e-05	0.00686249
Ta1asLoc002657.1	49.222	5.26641	93.1776	17.6928	4.14509	6.28e-10	3.4e-07
Ta1asLoc003675.1	14.7884	1.48831	28.0884	18.8727	4.23823	0.00036235	0.0369487	Unknown protein
Ta1asLoc003932.1	21.3803	0	42.7606	Inf	Inf	1.19e-09	6.16e-07
Ta1asLoc003932.2	8.80397	0	17.6079	Inf	Inf	0.000401698	0.0399547
Ta1asLoc004054.1	30.9457	1.48831	60.4031	40.585	5.34287	0.000103983	0.0136117	Defensin
Ta1asLoc004416.2	28.1117	0	56.2234	Inf	Inf	3.2e-10	1.88e-07
Ta1asLoc006016.1	18.4558	0	36.9117	Inf	Inf	0.000147896	0.0180743
Ta1asLoc006018.1	64.4802	0.992208	127.968	128.973	7.01093	9.37e-05	0.0125458
Ta1asLoc006019.1	19.3057	0	38.6115	Inf	Inf	9.5e-06	0.00181457
Ta1asLoc006075.1	24.322	1.45652	47.1875	32.3974	5.0178	5.5e-07	0.000153964
Ta1asLoc006949.1	30.0573	1.48831	58.6262	39.3911	5.2998	1.36e-06	0.00033952
Ta1asLoc007896.1	10.4121	1.39295	19.4313	13.9498	3.80217	0.000201024	0.0231025	Unknown protein
Ta1asLoc010332.1	21.575	2.88126	40.2687	13.9761	3.80489	0.00124275	0.0934681	Mechanosensitive ion channel
Ta1asLoc010661.1	48.4702	3.34557	93.5949	27.9757	4.8061	0.00095937	0.0774482	3-ketoacyl-CoA synthase
Ta1asLoc012238.1	30.1335	5.32999	54.9369	10.3071	3.36557	3.54e-05	0.00557162
Ta1asLoc012997.1	19.949	0	39.8979	Inf	Inf	5.36e-06	0.00110917
Ta1asLoc013272.1	24.7092	3.84168	45.5767	11.8638	3.56849	6.65e-05	0.00937857
Ta1asLoc013668.1	141.345	67.5472	215.143	3.18507	1.67133	0.000389867	0.0390734	Cytochrome P450
Ta1asLoc014753.1	994.826	539.267	1450.38	2.68954	1.42736	1.99e-05	0.00340851	Fructose-6-phosphate-2-kinase/fructose-2, 6-bisphosphatase
Ta1asLoc016052.3	315.584	185.317	445.85	2.40588	1.26657	0.000648933	0.0579914	6-phosphofructo-2-kinase/fructose-2, 6-biphosphatase
Ta1blLoc000031.1	52.3062	0	104.612	Inf	Inf	4.83e-19	9.09e-16
Ta1blLoc000275.1	471.197	154.588	787.806	5.09617	2.34941	1.13e-10	7.2e-08
Ta1blLoc000297.1	12.3252	0	24.6503	Inf	Inf	4.63e-06	0.000975457
Ta1blLoc000308.1	105.953	51.9898	159.916	3.07591	1.62101	0.00102219	0.0812177	RING/U-box superfamily protein LENGTH=368
Ta1blLoc000497.1	66.8581	14.9342	118.782	7.95371	2.99163	2.36e-08	9.17e-06	F-box domain containing protein
Ta1blLoc001075.1	23.0976	3.93704	42.2582	10.7335	3.42405	0.000341125	0.0352957
Ta1blLoc001346.1	89.6858	0.464315	178.907	385.314	8.58989	3.32e-12	2.74e-09	Unknown protein
Ta1blLoc001547.1	10.1928	0	20.3855	Inf	Inf	0.000899826	0.0738879
Ta1blLoc002447.1	79.0258	32.4317	125.62	3.87336	1.95359	0.00029746	0.0315024
Ta1blLoc002589.1	6.87824	0	13.7565	Inf	Inf	0.000720978	0.0626012
Ta1blLoc003895.2	479.176	240.595	717.757	2.98326	1.57689	8.92e-06	0.00172487	ABC-1 domain-containing protein
Ta1blLoc004250.1	8.30758	0	16.6152	Inf	Inf	0.000290525	0.0309094
Ta1blLoc004564.1	328.214	115.6	540.829	4.67845	2.22603	0.00080368	0.0676394	Cyanobacteria-specific enzyme from dihydropteroate synthase family
Ta1blLoc005244.1	25.9727	2.84947	49.0959	17.2299	4.10684	3.61e-05	0.00565784	Unknown protein
Ta1blLoc005245.1	27.0675	4.70673	49.4282	10.5016	3.39254	7.33e-05	0.010193
Ta1blLoc006218.1	135.855	0	271.71	Inf	Inf	5.93e-30	3.2e-26
Ta1blLoc007710.1	969.362	123.315	1815.41	14.7217	3.87987	2.67e-25	1.03e-21
Ta1blLoc009369.1	11.7052	0	23.4103	Inf	Inf	0.000659303	0.0585626
Ta1blLoc010650.1	160.733	83.2829	238.182	2.85992	1.51597	0.00067213	0.0595387	Tocopherol cyclase
Ta1blLoc011298.1	29.9118	0	59.8237	Inf	Inf	2.35e-08	9.17e-06
Ta1blLoc012327.1	32.534	1.39295	63.6751	45.7126	5.51452	1.75e-07	5.48e-05
Ta1blLoc013962.1	10.7935	0	21.587	Inf	Inf	0.00108863	0.0849387	Unknown protein
Ta1blLoc013962.2	18.5834	0	37.1668	Inf	Inf	0.000804579	0.0676799
Ta1blLoc014049.1	30.9138	7.21904	54.6086	7.56453	2.91925	0.00028726	0.030683	Unknown protein
Ta1blLoc016943.1	11.2068	0	22.4136	Inf	Inf	0.00108788	0.0849387	Unknown protein
Ta1blLoc017435.2	8.0584	0	16.1168	Inf	Inf	0.000839876	0.069845
Ta1blLoc018122.1	151.272	50.7683	251.777	4.95932	2.31014	3.32e-07	9.89e-05	60 kDa chaperonin
Ta1blLoc021452.1	40.0405	1.85726	78.2236	42.1177	5.39636	2.79e-08	1.05e-05	Subtilase
Ta1blLoc021504.1	11.2281	0	22.4561	Inf	Inf	0.000264534	0.0287872
Ta1blLoc022119.1	97.7983	5.26641	190.33	36.1404	5.17554	2.05e-14	2.35e-11
Ta1blLoc024441.1	6.46293	0	12.9259	Inf	Inf	0.000391025	0.0391335
Ta1blLoc024900.1	89.1407	0	178.281	Inf	Inf	2.22e-20	4.93e-17
Ta1blLoc025205.1	32.3368	5.42536	59.2482	10.9206	3.44898	5.31e-05	0.00779557
Ta1blLoc025292.1	9.96484	0	19.9297	Inf	Inf	0.000374548	0.0378824
Ta1blLoc025300.1	443.238	10.1003	876.375	86.7673	6.43908	1.72e-38	2.14e-34	Subtilase
Ta1blLoc025301.1	105.504	0.496104	210.511	424.328	8.72904	1.12e-21	2.97e-18	Subtilase
Ta1blLoc026438.1	5.22097	0	10.4419	Inf	Inf	0.000813273	0.0681987
Ta1bsLoc000125.1	1395.19	820.804	1969.58	2.39958	1.26278	0.000122002	0.0154824	Single-stranded nucleic acid binding R3H domain protein
Ta1bsLoc000687.2	224.963	128.08	321.845	2.51285	1.32933	0.000931828	0.0758237	6-phosphofructo-2-kinase/fructose-2, 6-biphosphatase
Ta1bsLoc000916.1	20.3877	2.78589	37.9895	13.6364	3.76939	0.000273018	0.0294532
Ta1bsLoc001146.1	9.53026	0	19.0605	Inf	Inf	1.23e-05	0.00228488
Ta1bsLoc001152.1	20.5891	0.496104	40.6821	82.0031	6.35761	5.53e-05	0.00806918
Ta1bsLoc002087.1	12.0142	0	24.0283	Inf	Inf	5.95e-06	0.00121664	26S proteasome non-ATPase regulatory subunit
Ta1bsLoc005775.1	25.9866	1.42473	50.5485	35.4793	5.1489	1.53e-06	0.000376988
Ta1bsLoc006757.1	147.669	62.5294	232.809	3.72319	1.89654	0.00035961	0.0367329
Ta1bsLoc009318.1	28.8978	0	57.7956	Inf	Inf	8.22e-09	3.55e-06	unknown protein; BEST Arabidopsis thaliana protein match is: unknown protein . LENGTH=322
Ta1bsLoc010077.1	58.5825	17.1922	99.9728	5.81501	2.53978	2.71e-05	0.00440383
Ta1bsLoc010822.1	53.1877	6.16325	100.212	16.2596	4.02322	0.000711601	0.0621176
Ta1bsLoc011487.1	6.19447	0	12.3889	Inf	Inf	0.000494457	0.0467405
Ta1bsLoc011845.1	49.9611	4.33778	95.5844	22.0353	4.46175	2.06e-11	1.5e-08
Ta1bsLoc012858.1	148.158	9.0763	287.24	31.6472	4.98401	4.3e-07	0.000124198	NBS-LRR disease resistance protein homologue
Ta1bsLoc013917.1	45.2002	16.1171	74.2832	4.60896	2.20444	0.000358903	0.0366897	Unknown protein
Ta1bsLoc014808.2	33.8483	0	67.6967	Inf	Inf	2.11e-13	2.15e-10
Ta1bsLoc016857.1	21.9594	2.44873	41.4702	16.9354	4.08197	0.000299326	0.0316591
Ta1bsLoc017149.1	1516.92	404.821	2629.02	6.49429	2.69917	1.89e-06	0.000450016	Glutamyl tRNA reductase
Ta1bsLoc018349.1	121.215	46.787	195.642	4.18155	2.06404	0.000549074	0.0508613
Ta2alLoc000524.1	316.063	188.261	443.865	2.3577	1.23738	0.000614749	0.0555497	Beta-glucosidase
Ta2alLoc000685.1	13.8789	0.496104	27.2618	54.9518	5.78009	0.000287869	0.0307075
Ta2alLoc001120.1	12.2016	0	24.4031	Inf	Inf	0.000528204	0.0492966
Ta2alLoc002155.1	19.5337	0	39.0673	Inf	Inf	8.82e-06	0.0017083
Ta2alLoc002374.3	11.9118	0	23.8237	Inf	Inf	0.000585483	0.0535023
Ta2alLoc003838.1	24.4011	0	48.8023	Inf	Inf	6.34e-07	0.000175389	CsAtPR5
Ta2alLoc005959.1	51.5184	9.60419	93.4327	9.72832	3.28219	4.01e-08	1.46e-05
Ta2alLoc006239.1	17.3369	1.98442	32.6894	16.4731	4.04204	0.000599924	0.0544926
Ta2alLoc006370.1	26.007	0.928631	51.0855	55.0116	5.78166	2.48e-07	7.6e-05	Cytochrome P450 family protein, expressed
Ta2alLoc006989.1	24.7446	3.74631	45.7429	12.2101	3.61	1.28e-05	0.00235479	Ribonucleoside-diphosphate reductase
Ta2alLoc007096.1	173.268	76.8653	269.67	3.50835	1.81079	3.98e-05	0.00614723	Unknown protein
Ta2alLoc007437.1	13.6714	0	27.3429	Inf	Inf	0.000274172	0.0295433	CsAtPR5
Ta2alLoc007578.3	76.6526	33.7736	119.532	3.5392	1.82342	0.000129475	0.0162651
Ta2alLoc008277.1	14.2954	0	28.5908	Inf	Inf	0.000231919	0.0257044
Ta2alLoc008277.2	10.7935	0	21.587	Inf	Inf	0.000454972	0.0438007
Ta2alLoc009166.1	154.58	71.5228	237.637	3.32254	1.73229	5.17e-05	0.007653	Amino acid permease 6
Ta2alLoc010251.2	75.6751	11.8622	139.488	11.759	3.5557	8.42e-07	0.00022101	Amino acid permease-like protein
Ta2alLoc011127.1	22.1015	0.496104	43.7069	88.1002	6.46107	1.07e-05	0.00200981	CsAtPR5
Ta2alLoc012287.1	58.5458	22.8401	94.2514	4.12658	2.04495	0.000407982	0.0404555
Ta2alLoc012596.1	8.68036	0	17.3607	Inf	Inf	0.000365061	0.0371257	NBS-LRR disease resistance protein homologue
Ta2alLoc015138.3	92.4811	22.4268	162.535	7.24737	2.85746	1.86e-07	5.82e-05	Unknown protein
Ta2alLoc015273.3	29.6583	10.2592	49.0574	4.78178	2.25755	0.000495028	0.0467671
Ta2alLoc016629.1	12.4913	0	24.9826	Inf	Inf	0.000441058	0.0428607
Ta2alLoc019786.1	10.2951	0	20.5902	Inf	Inf	0.00045993	0.0441206
Ta2alLoc019787.1	15.0815	0	30.163	Inf	Inf	2.36e-05	0.00392183
Ta2alLoc019788.1	17.2564	0	34.5128	Inf	Inf	6.87e-07	0.000187667
Ta2alLoc019789.1	148.244	0	296.488	Inf	Inf	4.77e-33	3.51e-29
Ta2alLoc019934.2	23.5532	0	47.1064	Inf	Inf	7.14e-07	0.00019315
Ta2alLoc019973.2	272.867	105.697	440.036	4.16318	2.05769	3.82e-07	0.000111522	Zeaxanthin epoxidase, chloroplastic
Ta2alLoc020788.1	126.676	56.1494	197.203	3.51211	1.81234	0.000227194	0.0253893
Ta2alLoc021132.1	205.019	30.4791	379.559	12.4531	3.63843	0.00129913	0.096809	NBS-LRR resistance-like protein
Ta2alLoc023557.1	13.655	1.95263	25.3573	12.9863	3.69891	0.000440258	0.0428426
Ta2alLoc023768.1	32.9411	4.40136	61.4809	13.9686	3.80412	5.43e-05	0.00795426	DNAJ heat shock N-terminal domain-containing protein LENGTH=465
Ta2alLoc024334.1	14.9154	0	29.8307	Inf	Inf	1.36e-06	0.00033952	BTB/POZ domain-containing protein
Ta2alLoc024450.1	14.2741	0	28.5483	Inf	Inf	0.000149554	0.0182356
Ta2alLoc024459.2	15.2051	0	30.4102	Inf	Inf	4.44e-05	0.00677456
Ta2alLoc024622.4	15.9081	0	31.8163	Inf	Inf	7.66e-05	0.0105953
Ta2alLoc025136.1	13.092	0	26.184	Inf	Inf	6.65e-05	0.00937857	HAT dimerisation domain-containing protein-like
Ta2alLoc025502.4	68.3333	1.39295	135.274	97.1134	6.6016	1.74e-14	2.02e-11
Ta2alLoc025502.7	76.6262	0	153.252	Inf	Inf	4.64e-18	8.07e-15
Ta2alLoc025677.5	162.927	60.2136	265.641	4.41164	2.14132	0.000358542	0.036679
Ta2alLoc026642.1	29.3556	0	58.7112	Inf	Inf	2.02e-06	0.000476655
Ta2alLoc026775.1	827.295	473.2	1181.39	2.4966	1.31996	0.000138494	0.0171119	Aldo/keto reductase family-like protein
Ta2alLoc027573.1	18.6475	0.464315	36.8306	79.3224	6.30966	2.13e-05	0.00361604
Ta2alLoc027576.1	631.238	304.35	958.126	3.14811	1.65448	2.45e-06	0.000562237	Alternative oxidase
Ta2alLoc028150.1	133.048	40.5158	225.581	5.56772	2.47709	9.62e-07	0.000248559	1,4-alpha-glucan branching enzyme II
Ta2alLoc028383.1	44.3826	13.1916	75.5736	5.72894	2.51827	2.81e-05	0.00453092
Ta2alLoc030289.1	55.3352	19.7681	90.9023	4.59844	2.20114	0.000658133	0.0585229
Ta2asLoc001847.1	6.07087	0	12.1417	Inf	Inf	0.000713978	0.0622579	Helicase-like protein
Ta2asLoc002682.2	233.652	139.159	328.146	2.35807	1.23761	0.000702847	0.0615193	alpha/beta-Hydrolases superfamily protein LENGTH=361
Ta2asLoc003270.1	72.661	31.9289	113.393	3.55143	1.8284	0.001318	0.0978996	B12D protein
Ta2asLoc005157.1	11.2281	0	22.4561	Inf	Inf	0.000802838	0.0676037
Ta2asLoc006233.1	10.4207	0	20.8414	Inf	Inf	0.00134058	0.0991671
Ta2asLoc006234.1	11.4135	0	22.8269	Inf	Inf	0.00109501	0.0852874
Ta2asLoc006371.1	27.0813	5.60357	48.559	8.66572	3.11532	2.63e-05	0.00429693
Ta2asLoc007171.1	176.104	37.5835	314.625	8.37136	3.06546	9.22e-11	5.9e-08	2-oxoglutarate (2OG) and Fe(II)-dependent oxygenase superfamily protein LENGTH=364
Ta2asLoc008241.1	121.602	30.3202	212.883	7.02118	2.81171	0.000520871	0.0487535	Flowering promoting factor-like 1
Ta2asLoc008856.1	7.0231	0	14.0462	Inf	Inf	0.000517626	0.0484778
Ta2asLoc010885.1	20.737	2.32158	39.1524	16.8646	4.07592	0.00054119	0.0501912
Ta2asLoc011382.1	8.5355	0	17.071	Inf	Inf	0.000452886	0.0436517
Ta2asLoc012067.1	2450.8	1455.42	3446.18	2.36783	1.24356	0.000163814	0.0196635	Ascorbate peroxidase
Ta2asLoc012068.1	38.67	12.0847	65.2553	5.39982	2.43291	0.00065181	0.0581343
Ta2asLoc012070.1	16.4882	1.48831	31.488	21.1569	4.40305	0.000384634	0.0387047
Ta2asLoc012868.2	251.548	39.5872	463.508	11.7085	3.54949	1.73e-05	0.00301647
Ta2asLoc012868.8	16.7643	0.464315	33.0642	71.2106	6.15402	6e-06	0.00122491
Ta2asLoc012870.1	9.4472	0	18.8944	Inf	Inf	0.00016758	0.0200235
Ta2asLoc013495.1	19.7423	0	39.4846	Inf	Inf	5.35e-06	0.00110839
Ta2asLoc013527.1	11.9311	0	23.8622	Inf	Inf	5.88e-05	0.00850738
Ta2asLoc013958.3	10.4825	0	20.965	Inf	Inf	0.000435815	0.0425124
Ta2asLoc014934.1	5.13791	0	10.2758	Inf	Inf	7.23e-05	0.0100706
Ta2asLoc016214.1	104.533	23.209	185.857	8.00796	3.00143	1.08e-07	3.55e-05	Terpene synthase 7
Ta2asLoc016260.1	1139.75	531.255	1748.24	3.29078	1.71843	0.00124964	0.0937679
Ta2asLoc016828.1	78.048	9.60419	146.492	15.2529	3.93101	1.09e-10	6.98e-08	10-deacetylbaccatin III 10-O-acetyltransferase
Ta2asLoc017307.1	286.379	123.226	449.532	3.64804	1.86712	3.67e-05	0.00572315
Ta2asLoc017509.1	4.24748	0	8.49496	Inf	Inf	0.000173934	0.020679
Ta2asLoc017563.1	258.648	131.813	385.482	2.92445	1.54817	0.000984474	0.0790352	Cytochrome P450
Ta2asLoc017786.1	510.403	226.634	794.172	3.50421	1.80909	0.00051455	0.0482735	Thioredoxin superfamily protein LENGTH=233
Ta2asLoc017828.1	13.5456	0.992208	26.0989	26.3039	4.7172	0.000686789	0.0604404
Ta2asLoc019342.1	16.8864	1.95263	31.8203	16.2961	4.02646	5.9e-05	0.00851768	Unknown protein
Ta2asLoc019784.1	204.718	0	409.436	Inf	Inf	2.76e-15	3.5e-12
Ta2asLoc019785.1	63.6984	0	127.397	Inf	Inf	3.12e-16	4.35e-13
Ta2asLoc019786.1	64.0921	0.992208	127.192	128.191	7.00215	2.11e-15	2.71e-12	HXXXD-type acyl-transferase family protein LENGTH=457
Ta2asLoc022262.1	35.4438	0	70.8876	Inf	Inf	1.07e-12	9.64e-10
Ta2asLoc022554.2	10.6274	0	21.2547	Inf	Inf	0.0013357	0.0990327
Ta2asLoc022571.1	411.296	198.203	624.39	3.15026	1.65547	1.33e-05	0.00241649
Ta2blLoc001474.1	2086.44	1207.2	2965.69	2.45667	1.29671	4.72e-05	0.00708905	Farnesyl pyrophosphate synthase
Ta2blLoc002937.1	23.5597	0.928631	46.1908	49.7408	5.63636	0.00128486	0.0959665
Ta2blLoc003720.1	10.834	0	21.668	Inf	Inf	0.00133704	0.0990414
Ta2blLoc005425.1	12.8309	1.42473	24.237	17.0116	4.08845	0.000770117	0.065668	Unknown protein
Ta2blLoc005931.1	21.4591	0.992208	41.926	42.2553	5.40106	4.74e-05	0.00712177	Unknown protein
Ta2blLoc006700.1	69.2273	16.0218	122.433	7.64166	2.93389	2.24e-06	0.000517705
Ta2blLoc007660.1	13.4648	0	26.9295	Inf	Inf	1.56e-05	0.00275512
Ta2blLoc008208.1	7.78993	0	15.5799	Inf	Inf	7.45e-05	0.0103323
Ta2blLoc008618.1	310.651	190.615	430.688	2.25947	1.17598	0.00112341	0.0867799	unknown protein; FUNCTIONS IN: molecular_function unknown; INVOLVED IN: biological_process unknown; EXPRESSED IN: 24 plant structures; EXPRESSED DURING: 13 growth stages;
Ta2blLoc009019.1	1212.91	663.871	1761.95	2.65406	1.4082	2.49e-05	0.00409512	Ascorbate peroxidase
Ta2blLoc009091.4	135.396	34.8737	235.919	6.76495	2.75808	1.14e-06	0.000288815	Peptidyl-prolyl cis-trans isomerase
Ta2blLoc010074.1	21.5708	2.41694	40.7246	16.8496	4.07464	3.51e-05	0.00554393
Ta2blLoc010145.1	12.0142	0	24.0283	Inf	Inf	0.000299395	0.0316591
Ta2blLoc011009.1	44.9096	4.30599	85.5132	19.8591	4.31173	4.95e-09	2.23e-06
Ta2blLoc014343.1	1222.84	801.425	1644.26	2.05167	1.0368	0.00131079	0.0974422	Peroxiredoxin
Ta2blLoc015481.1	9.34287	0	18.6857	Inf	Inf	0.000883152	0.0727771
Ta2blLoc015835.1	13.5691	0	27.1382	Inf	Inf	2.22e-06	0.000515478
Ta2blLoc015838.1	19.5337	0	39.0673	Inf	Inf	4.93e-08	1.75e-05
Ta2blLoc016077.1	10.3164	0	20.6327	Inf	Inf	0.0006557	0.0584027
Ta2blLoc016322.1	69.9515	9.34988	130.553	13.9631	3.80354	1.16e-09	6.03e-07	Niemann-Pick C1 protein
Ta2blLoc016639.1	666.839	408.514	925.163	2.2647	1.17932	0.000510226	0.0479234	Aldo/keto reductase family-like protein
Ta2blLoc019280.1	7.76867	0	15.5373	Inf	Inf	0.000474489	0.0453292
Ta2blLoc019381.1	59.3312	0	118.662	Inf	Inf	4.95e-18	8.53e-15
Ta2blLoc020521.1	56.838	8.02052	105.656	13.1732	3.71953	4.8e-05	0.00718234
Ta2blLoc020693.1	231.932	118.901	344.962	2.90125	1.53667	0.000105589	0.013749	Starch branching enzyme 2
Ta2blLoc022664.1	33.1128	4.24242	61.9833	14.6104	3.86892	3.48e-05	0.00549976
Ta2blLoc022799.1	832.559	528.536	1136.58	2.15043	1.10463	0.000896827	0.0737164	Glutathione-regulated potassium-efflux system protein
Ta2blLoc022853.1	26.4348	3.31378	49.5558	14.9544	3.9025	2.51e-06	0.000571158
Ta2blLoc023236.1	9.73692	0	19.4738	Inf	Inf	0.00061566	0.0555743
Ta2blLoc025654.1	11.9938	0.496104	23.4914	47.3518	5.56535	0.00121624	0.0922016	Dihydroflavonol 4-reductase
Ta2blLoc026512.1	19.7605	0.496104	39.0248	78.6625	6.2976	0.00010452	0.013649
Ta2blLoc027411.1	193.205	0	386.409	Inf	Inf	4.15e-09	1.89e-06	3-ketoacyl-CoA synthase
Ta2blLoc028286.1	571.663	372.864	770.462	2.06633	1.04707	0.0012236	0.0925861
Ta2blLoc029021.2	39.1311	0	78.2622	Inf	Inf	1.57e-14	1.84e-11
Ta2blLoc029474.1	18.0549	2.38515	33.7247	14.1394	3.82165	5.43e-05	0.00795426	Lectin-like protein kinase
Ta2blLoc030461.1	15.8877	0.496104	31.2794	63.05	5.97842	0.000213503	0.0241932
Ta2blLoc032604.1	29.7274	9.0763	50.3784	5.55055	2.47263	0.00130273	0.0970324
Ta2blLoc033215.1	88.2061	34.1811	142.231	4.1611	2.05696	0.000398615	0.0397151
Ta2blLoc033652.1	133.679	34.1936	233.164	6.81893	2.76955	8.84e-08	2.95e-05
Ta2blLoc034025.1	40.9761	11.0607	70.8915	6.40931	2.68017	0.00040509	0.0402568
Ta2blLoc034089.5	17.5249	0	35.0497	Inf	Inf	5.14e-07	0.000145289
Ta2blLoc034513.1	251.837	101.423	402.251	3.96608	1.98771	1.23e-06	0.000308667	Zeaxanthin epoxidase, chloroplastic
Ta2blLoc035558.1	132.055	63.5148	200.594	3.15823	1.65911	0.000976334	0.0785374	Amino acid permease 6
Ta2blLoc035870.1	9.86052	0	19.721	Inf	Inf	0.000409442	0.0405505
Ta2blLoc035871.1	24.6755	0	49.3511	Inf	Inf	0.000121263	0.0154128
Ta2blLoc035874.1	51.6071	0	103.214	Inf	Inf	2.54e-06	0.000575886
Ta2blLoc035875.1	37.5589	0	75.1178	Inf	Inf	8.71e-13	8.05e-10
Ta2blLoc035877.2	26.578	0	53.156	Inf	Inf	3.29e-09	1.54e-06	transducin family protein / WD-40 repeat family protein LENGTH=1124
Ta2blLoc035878.1	59.0415	0	118.083	Inf	Inf	5.15e-14	5.56e-11
Ta2blLoc035879.1	50.112	0	100.224	Inf	Inf	1.11e-16	1.64e-13
Ta2blLoc035880.1	13.0707	0	26.1415	Inf	Inf	5.03e-05	0.00746772
Ta2bsLoc000088.1	206.251	118.532	293.97	2.48008	1.31039	0.00101235	0.0807133
Ta2bsLoc000770.1	870.589	295.025	1446.15	4.9018	2.29331	3.19e-09	1.51e-06
Ta2bsLoc000854.1	404.408	25.3081	783.507	30.9588	4.95228	7.04e-30	3.68e-26
Ta2bsLoc001339.1	35.5118	0.464315	70.5593	151.964	7.24759	4.61e-09	2.08e-06
Ta2bsLoc001926.1	141.757	78.7158	204.798	2.60173	1.37947	0.000577871	0.0530763
Ta2bsLoc002528.1	17.691	0	35.382	Inf	Inf	6.47e-09	2.87e-06	Gibberellin receptor GID1L2
Ta2bsLoc002922.1	176.383	63.1969	289.569	4.58201	2.19598	2e-06	0.00047318	HXXXD-type acyl-transferase family protein LENGTH=428
Ta2bsLoc003006.1	47.6898	0	95.3797	Inf	Inf	2.52e-13	2.51e-10
Ta2bsLoc003614.1	13.2623	0.464315	26.0604	56.1265	5.81061	0.00118062	0.0901652
Ta2bsLoc004589.1	8595.06	4363.26	12826.9	2.93974	1.55569	1.07e-06	0.000273605	Cp12 domain-containing protein 1
Ta2bsLoc005021.1	38.1403	0	76.2806	Inf	Inf	2.63e-06	0.000592887
Ta2bsLoc005331.1	293.974	90.8266	497.121	5.4733	2.45241	0.00109687	0.0853318	Saccharopine dehydrogenase
Ta2bsLoc005331.4	114.054	21.7082	206.401	9.50796	3.24914	0.000596119	0.0542599
Ta2bsLoc006858.1	27.1575	0	54.3149	Inf	Inf	4.99e-11	3.4e-08
Ta2bsLoc006859.1	30.1652	0.464315	59.8662	128.934	7.01049	5.17e-11	3.49e-08	Unknown protein
Ta2bsLoc007313.1	11.5796	0	23.1592	Inf	Inf	6.36e-05	0.00904889	Adiponectin receptor protein
Ta2bsLoc007727.1	54.4657	0	108.931	Inf	Inf	2.8e-12	2.36e-09	Cytochrome P450
Ta2bsLoc009111.1	831.8	0.464315	1663.14	3581.91	11.8065	1.08e-19	2.19e-16	Chalcone synthase 8, putative
Ta2bsLoc009538.1	36.0682	9.78241	62.3541	6.3741	2.67222	0.000824132	0.0689165	Cytochrome P450
Ta2bsLoc009638.1	44.5808	12.2629	76.8986	6.27082	2.64865	0.000180856	0.0212357
Ta2bsLoc009698.1	76.4374	30.2373	122.638	4.05583	2.02	5.91e-05	0.00852261	Unknown protein
Ta2bsLoc011046.1	30.6826	0	61.3652	Inf	Inf	0.000227017	0.025387	Heptahelical protein 4
Ta2bsLoc011047.1	14.1485	0	28.2971	Inf	Inf	7.89e-06	0.00155472	Haemolysin-III related family protein, expressed
Ta2bsLoc011805.1	112.01	28.8762	195.144	6.75796	2.75659	1.86e-09	9.16e-07
Ta2bsLoc012068.1	16.9995	1.88905	32.11	16.998	4.08729	0.00134151	0.0991908
Ta2bsLoc014117.1	137.439	0.464315	274.415	591.009	9.20704	2.86e-12	2.4e-09	Cytochrome P450
Ta2bsLoc015019.1	83.7507	27.9283	139.573	4.99756	2.32122	0.000123862	0.0157062
Ta2bsLoc015019.2	113.273	32.2025	194.344	6.03506	2.59337	0.000190025	0.0220332
Ta2bsLoc015317.1	138.258	40.9484	235.567	5.75278	2.52426	7.37e-07	0.000197521	Cytochrome b6-f complex iron-sulfur subunit
Ta2bsLoc017142.1	13.1345	0	26.269	Inf	Inf	5.27e-05	0.00777839	Unknown protein
Ta2bsLoc017186.1	243.574	95.4187	391.728	4.10536	2.03751	5.33e-06	0.00110742	Unknown protein
Ta2bsLoc019211.1	66.0898	31.6621	100.518	3.1747	1.66662	0.00123576	0.0931149
Ta2bsLoc019575.1	7.97533	0	15.9507	Inf	Inf	0.00013048	0.0163279
Ta2bsLoc020353.1	8.14146	0	16.2829	Inf	Inf	0.000437982	0.0426981	Unknown protein
Ta2bsLoc021011.1	163.783	0	327.567	Inf	Inf	1.85e-17	2.97e-14	Cytochrome P450
Ta2bsLoc021269.1	651.333	409.934	892.732	2.17774	1.12283	0.000905034	0.0740527	Chlorophyll a-b binding protein 7, chloroplastic
Ta2bsLoc022024.2	270.77	0	541.54	Inf	Inf	6.43e-23	2e-19
Ta2bsLoc022025.2	21.7743	0	43.5487	Inf	Inf	4.09e-08	1.48e-05
Ta2bsLoc022255.1	12.5743	0	25.1487	Inf	Inf	0.00043047	0.0421179	Disease resistance-responsive (dirigent-like protein) family protein LENGTH=185
Ta2bsLoc023555.1	21.585	0	43.1699	Inf	Inf	1.7e-06	0.000411317
Ta2bsLoc025357.1	44.381	16.2636	72.4984	4.45772	2.15631	0.00111048	0.0859553	Unknown protein
Ta2bsLoc026618.1	21.024	2.97662	39.0713	13.126	3.71436	0.000768788	0.0655892
Ta2bsLoc027427.1	86.6186	34.2822	138.955	4.05327	2.01908	0.000190087	0.0220332	Chaperone protein htpG family protein LENGTH=823
Ta2bsLoc028096.1	21.9385	0	43.877	Inf	Inf	3.27e-07	9.77e-05
Ta3alLoc001095.1	122.426	48.2946	196.558	4.06998	2.02502	0.000251264	0.0274724	Threonine synthase-like
Ta3alLoc001319.1	58.6809	14.2791	103.083	7.21911	2.85182	5.23e-06	0.00109093
Ta3alLoc001511.1	20.3194	1.85726	38.7816	20.881	4.38412	3.32e-05	0.00528368
Ta3alLoc001842.1	7.727	0.496104	14.9579	30.1507	4.91412	0.000674384	0.0596404	NPKL3
Ta3alLoc002905.1	1724.89	1034.26	2415.52	2.3355	1.22373	0.000186944	0.0217467	Glycine dehydrogenase [decarboxylating] 2
Ta3alLoc003025.1	1356.58	806.961	1906.21	2.36221	1.24013	0.00011409	0.0146622	Glycine dehydrogenase [decarboxylating] 2
Ta3alLoc003476.1	57.3794	23.7369	91.022	3.83462	1.93908	0.00107476	0.0843132
Ta3alLoc003496.1	229.357	16.8232	441.89	26.2667	4.71516	5.75e-09	2.57e-06	O-acyltransferase WSD1
Ta3alLoc003811.1	75.9811	32.8132	119.149	3.63113	1.86042	0.000807306	0.0678037
Ta3alLoc004359.1	124.873	56.5183	193.227	3.41885	1.77351	0.000145944	0.0178791	Tubby-like F-box protein
Ta3alLoc005394.1	74.7034	5.60357	143.803	25.6628	4.68161	3.31e-11	2.34e-08	3-ketoacyl-CoA synthase
Ta3alLoc005599.1	54.1029	17.879	90.3268	5.05211	2.33689	0.0013058	0.0971718	Unknown protein
Ta3alLoc005795.1	6.77392	0	13.5478	Inf	Inf	0.00105937	0.0833939
Ta3alLoc006144.1	894.61	443.938	1345.28	3.03033	1.59948	2.11e-06	0.000495842	Glycine dehydrogenase [decarboxylating] 2
Ta3alLoc006621.1	11.0832	0	22.1664	Inf	Inf	0.000670458	0.0594231
Ta3alLoc009327.1	13.3817	0	26.7634	Inf	Inf	3.89e-06	0.000840075
Ta3alLoc009774.1	169.233	86.0177	252.449	2.93485	1.55329	0.000117595	0.0150529
Ta3alLoc010561.1	758.386	421.892	1094.88	2.59517	1.37583	3.99e-05	0.00615526	Rhodanese/Cell cycle control phosphatase-like protein
Ta3alLoc010893.1	9.71453	0.496104	18.933	38.1633	5.25411	0.000892345	0.0733853
Ta3alLoc011788.1	49.5034	10.5964	88.4105	8.34344	3.06064	1.86e-06	0.000444414
Ta3alLoc014275.1	107.158	28.0111	186.305	6.6511	2.73359	2.77e-05	0.00448736	Phosphorylase
Ta3alLoc016612.1	196.027	93.7965	298.257	3.17983	1.66895	3.11e-05	0.00497308
Ta3alLoc017477.1	292.285	167.939	416.63	2.48083	1.31082	0.000346377	0.0357933
Ta3alLoc018129.1	217.598	109.933	325.264	2.95875	1.56499	0.000163136	0.0195966	Vacuolar cation/proton exchanger 1b
Ta3alLoc019514.2	1044.22	562.571	1525.87	2.71232	1.43953	1.47e-05	0.00263812	ER degradation-enhancing alpha-mannosidase-like 1
Ta3alLoc019720.1	8.10092	0	16.2018	Inf	Inf	6.18e-05	0.0088591
Ta3alLoc020110.1	431.677	239.94	623.413	2.5982	1.37751	0.000119691	0.0152609	Unknown protein
Ta3alLoc020828.1	109.596	10.291	208.9	20.2993	4.34336	4.23e-07	0.000122505	3-ketoacyl-CoA synthase
Ta3alLoc020933.1	49.0959	0	98.1919	Inf	Inf	9.79e-13	8.91e-10
Ta3alLoc021388.1	19.2671	2.32158	36.2126	15.5983	3.96331	0.000416945	0.0410676
Ta3alLoc022236.1	13.4242	0	26.8485	Inf	Inf	0.000222079	0.0249728	26S proteasome non-ATPase regulatory subunit 8
Ta3asLoc000254.1	81.3505	0.992208	161.709	162.979	7.34854	2.16e-21	5.38e-18
Ta3asLoc000375.1	876.931	403.293	1350.57	3.34885	1.74367	3.23e-07	9.66e-05	Cytochrome P450 family protein, expressed
Ta3asLoc000931.1	72.9998	21.1292	124.87	5.90984	2.56312	2.36e-05	0.00392225	Cytochrome P450
Ta3asLoc002095.1	28.5851	2.48052	54.6897	22.0477	4.46255	4.68e-06	0.000981646	DNA repair helicase rad5,16, putative
Ta3asLoc002271.1	33.0856	7.71514	58.4561	7.5768	2.92159	0.000471188	0.0450937
Ta3asLoc002780.1	70.272	8.17946	132.365	16.1826	4.01637	4.72e-11	3.25e-08	Unknown protein
Ta3asLoc003035.1	45.4378	7.42905	83.4466	11.2325	3.4896	6.8e-05	0.00956165	Unknown protein
Ta3asLoc003110.1	73.119	5.69894	140.539	24.6606	4.62413	3.9e-10	2.23e-07
Ta3asLoc003274.1	135.029	19.5138	250.544	12.8394	3.6825	0.00110837	0.0859432
Ta3asLoc003392.1	88.0884	20.8113	155.366	7.46543	2.90022	3.88e-06	0.000839303	Receptor-like kinase
Ta3asLoc003404.1	24.5746	1.42473	47.7244	33.4971	5.06596	8.81e-06	0.00170778
Ta3asLoc003478.1	59.156	19.2084	99.1036	5.15939	2.3672	2.76e-05	0.00447837	Leucine Rich Repeat family protein, expressed
Ta3asLoc004946.1	24.3393	0	48.6787	Inf	Inf	1.87e-07	5.84e-05	Leucine-rich repeat receptor kinase-like protein
Ta3asLoc005340.1	28.0286	0	56.0572	Inf	Inf	4.74e-08	1.69e-05	Disease resistance protein (CC-NBS-LRR)
Ta3asLoc006263.3	10.4187	0	20.8374	Inf	Inf	5.17e-07	0.000145952
Ta3asLoc007265.1	22.2058	0.496104	43.9155	88.5208	6.46794	3.22e-07	9.66e-05	Nudix hydrolase
Ta3asLoc007826.1	43.4765	13.6241	73.329	5.3823	2.42822	0.000185256	0.0216555	Programmed cell death protein
Ta3asLoc007888.1	21.0461	0	42.0921	Inf	Inf	4.28e-09	1.95e-06
Ta3asLoc007889.1	22.5465	1.42473	43.6683	30.6501	4.93782	1.39e-07	4.43e-05
Ta3asLoc008941.1	60.3598	15.8946	104.825	6.595	2.72137	3.54e-05	0.00557162
Ta3asLoc010613.1	103.363	19.3355	187.39	9.6915	3.27672	4.89e-11	3.36e-08
Ta3asLoc011061.1	20.8201	0	41.6402	Inf	Inf	3.69e-09	1.71e-06
Ta3asLoc011063.1	14.5202	0.496104	28.5443	57.5369	5.84642	0.000757771	0.0648886
Ta3asLoc011485.1	15.5779	0	31.1558	Inf	Inf	7.01e-07	0.000190342
Ta3asLoc012720.1	127.379	0	254.759	Inf	Inf	1.52e-34	1.23e-30
Ta3asLoc012721.1	223.736	0	447.472	Inf	Inf	5.87e-44	1.36e-39
Ta3asLoc012722.1	102.207	0	204.415	Inf	Inf	3.55e-29	1.64e-25
Ta3asLoc012723.1	407.225	0.464315	813.986	1753.09	10.7757	4.71e-56	1.91e-51
Ta3asLoc013093.1	9.05315	0	18.1063	Inf	Inf	0.000212683	0.0241172
Ta3asLoc013496.1	104.733	43.1553	166.31	3.85375	1.94626	0.00075575	0.0647792	Fatty acyl coA reductase
Ta3asLoc013984.1	48.8748	4.86567	92.8839	19.0896	4.25472	7.59e-09	3.32e-06	Thylakoid lumenal 17.9 kDa protein
Ta3asLoc014238.1	45.3681	0	90.7362	Inf	Inf	3.28e-16	4.5e-13
Ta3asLoc014764.1	393.908	31.8721	755.944	23.7181	4.56791	1.1e-06	0.000281512	4-hydroxybenzoyl-CoA thioesterase
Ta3asLoc016787.1	81.1174	37.9014	124.333	3.28044	1.71389	0.00115224	0.0884682	Cytochrome P450 family protein, expressed
Ta3bLoc000639.1	33.3343	3.90526	62.7634	16.0715	4.00644	7.84e-05	0.0108297
Ta3bLoc000987.1	792.297	0.928631	1583.66	1705.38	10.7359	1.07e-25	4.24e-22	Chalcone synthase 8, putative
Ta3bLoc001439.1	41.3671	11.5568	71.1773	6.1589	2.62267	0.000225275	0.0252377	60S ribosomal protein l9
Ta3bLoc001562.1	13.2987	0	26.5973	Inf	Inf	8.43e-08	2.83e-05	NBS-LRR disease resistance protein, putative
Ta3bLoc002256.1	45.615	10.4375	80.7926	7.74064	2.95245	1.31e-05	0.00240052
Ta3bLoc002409.1	10.9789	0	21.9578	Inf	Inf	0.000112245	0.0144825
Ta3bLoc002741.2	79.7231	35.7773	123.669	3.45663	1.78937	0.00111038	0.0859553
Ta3bLoc003375.1	12.6787	0	25.3573	Inf	Inf	0.000174859	0.020728
Ta3bLoc003378.1	21.3378	0	42.6755	Inf	Inf	1.94e-06	0.000460629
Ta3bLoc003417.1	657.124	348.493	965.756	2.77124	1.47053	1.71e-05	0.00300002	RING/U-box superfamily protein LENGTH=242
Ta3bLoc004292.1	17.9175	1.48831	34.3467	23.0776	4.52842	0.000257811	0.0281503
Ta3bLoc004522.1	41.9475	3.93704	79.958	20.3092	4.34406	1.02e-07	3.35e-05
Ta3bLoc005202.1	17.2394	0.464315	34.0145	73.2572	6.1949	0.000389761	0.0390734	Thioesterase-like protein
Ta3bLoc005981.1	40.8019	1.88905	79.7148	42.1983	5.39911	8.41e-12	6.67e-09	Cytochrome P450 family protein, expressed
Ta3bLoc006211.1	44.5924	3.84168	85.3432	22.2151	4.47347	1.92e-10	1.18e-07	Unknown protein
Ta3bLoc006754.1	66.3582	5.23462	127.482	24.3536	4.60606	9.57e-12	7.49e-09
Ta3bLoc008016.1	3754.6	1931.15	5578.04	2.88845	1.5303	2.18e-06	0.000507915	Glycine dehydrogenase [decarboxylating] 2
Ta3bLoc010267.1	13.1325	0	26.2651	Inf	Inf	0.000414751	0.0409261
Ta3bLoc011992.1	34.5682	7.65157	61.4849	8.03559	3.0064	0.000308556	0.032423
Ta3bLoc012425.1	21.4401	0	42.8802	Inf	Inf	1.66e-09	8.25e-07	Cytochrome P450 family protein, expressed
Ta3bLoc013026.2	20.3643	1.45652	39.272	26.9628	4.7529	4.18e-07	0.000121304	Unknown protein
Ta3bLoc013505.1	33.2264	0	66.4527	Inf	Inf	2.09e-12	1.82e-09	Esterase/lipase/thioesterase family protein-like
Ta3bLoc013886.1	17.8971	1.98442	33.8098	17.0376	4.09065	0.000169913	0.0202455
Ta3bLoc014006.1	73.1707	29.4676	116.874	3.96617	1.98775	0.000125805	0.0158859
Ta3bLoc014007.1	23.9532	2.91305	44.9933	15.4455	3.94911	4.12e-05	0.00635034
Ta3bLoc014057.1	31.4364	3.37736	59.4954	17.6159	4.13881	1.2e-06	0.000304428
Ta3bLoc015279.1	7.12431	0.496104	13.7525	27.721	4.79291	0.00078732	0.0666436	Receptor-like kinase
Ta3bLoc015688.1	1507.46	858.604	2156.31	2.51141	1.3285	7.91e-05	0.0109159	Thioredoxin
Ta3bLoc015700.1	18.707	0	37.414	Inf	Inf	4.15e-06	0.000889284	Unknown protein
Ta3bLoc015754.1	6648.49	4022.07	9274.91	2.306	1.20539	0.000101639	0.0133807	Fructose-1,6-bisphosphatase class 1
Ta3bLoc016820.1	73.4786	2.81768	144.139	51.1553	5.67681	3.35e-13	3.29e-10	Aromatic amino acid decarboxylase
Ta3bLoc018107.1	12.4507	0	24.9015	Inf	Inf	0.000304972	0.032117
Ta3bLoc018180.1	40.3859	13.4459	67.3258	5.00718	2.324	0.000291107	0.030951
Ta3bLoc018662.1	18.6838	0	37.3675	Inf	Inf	6.98e-05	0.00976278
Ta3bLoc018954.1	47.3041	11.9576	82.6506	6.912	2.7891	0.000821135	0.0687511
Ta3bLoc019741.1	405.726	228.942	582.51	2.54436	1.3473	0.000172585	0.0205337
Ta3bLoc020518.1	56.6132	18.8394	94.3869	5.01007	2.32483	3.77e-05	0.00584848
Ta3bLoc020520.1	39.6492	10.1957	69.1028	6.77766	2.76079	2.89e-05	0.00465308
Ta3bLoc020643.3	23.8449	0	47.6898	Inf	Inf	2.9e-08	1.09e-05	Transposon protein, putative, CACTA, En/Spm sub-class
Ta3bLoc021059.1	8.70162	0	17.4032	Inf	Inf	0.00020316	0.0233315
Ta3bLoc021279.1	80.9534	12.3901	149.517	12.0674	3.59305	1.73e-08	6.94e-06	Phosphorylase
Ta3bLoc023029.1	189.725	66.7333	312.717	4.68607	2.22838	1.14e-07	3.71e-05
Ta3bLoc023100.1	30.3526	0.464315	60.2409	129.741	7.0195	7.27e-09	3.19e-06
Ta3bLoc023195.1	198.439	0	396.878	Inf	Inf	1.72e-39	2.53e-35
Ta3bLoc023377.1	115.097	33.9836	196.21	5.77366	2.52948	1.71e-06	0.000411317	3-methyl-2-oxobutanoate hydroxymethyltransferase
Ta3bLoc024223.1	48.4234	17.669	79.1779	4.48117	2.16388	0.00102687	0.0815094	F-box domain containing protein, expressed
Ta3bLoc024312.1	78.8109	27.4514	130.17	4.74184	2.24545	1.32e-05	0.00240705	Unknown protein
Ta3bLoc025544.1	10.3994	0	20.7989	Inf	Inf	0.000218072	0.024627
Ta3bLoc027291.1	1313.37	270.648	2356.09	8.70536	3.1219	2.04e-14	2.35e-11
Ta3bLoc027395.1	32.2316	0	64.4632	Inf	Inf	1.09e-12	9.78e-10	Unknown protein
Ta3bLoc027514.6	34.2211	0	68.4422	Inf	Inf	2.19e-09	1.07e-06
Ta3bLoc027544.1	10.7104	0	21.4208	Inf	Inf	8.8e-05	0.0119399
Ta3bLoc028857.1	152.878	20.7603	284.995	13.7279	3.77904	1.78e-08	7.1e-06
Ta3bLoc028955.1	51.4469	21.3517	81.5421	3.81899	1.93319	0.000996125	0.0796939
Ta3bLoc030080.1	10.0692	0	20.1383	Inf	Inf	0.000958753	0.0774482
Ta3bLoc030209.1	16.5715	0.496104	32.6469	65.8066	6.04016	0.000110472	0.0142994
Ta3bLoc032013.2	18.2766	2.78589	33.7672	12.1208	3.59941	0.000832286	0.0694335
Ta3bLoc032053.1	21.9427	0.464315	43.4211	93.5164	6.54715	5.46e-06	0.00112665	Aromatic amino acid decarboxylase, putative
Ta3bLoc033231.1	96.5023	35.5991	157.405	4.42161	2.14457	1.01e-05	0.00191294
Ta3bLoc033889.1	80.7156	11.4932	149.938	13.0457	3.70551	4.49e-09	2.04e-06
Ta3bLoc034204.1	37.6601	0.496104	74.8241	150.823	7.23672	3.54e-14	3.95e-11	Disease resistance-responsive (dirigent-like protein) family protein LENGTH=185
Ta3bLoc035053.1	17.6717	0	35.3434	Inf	Inf	0.000339536	0.0351762
Ta3bLoc035054.1	16.5321	0	33.0642	Inf	Inf	6.1e-05	0.00875946
Ta3bLoc035208.1	15.829	1.45652	30.2016	20.7354	4.37402	0.000902809	0.0740351
Ta3bLoc035840.2	10.6486	0	21.2972	Inf	Inf	0.000450368	0.0434608
Ta3bLoc036123.1	243.1	92.2128	393.988	4.27259	2.09511	0.000133034	0.0165963	Phosphorylase
Ta3bLoc036273.1	41.9501	1.95263	81.9475	41.9678	5.39121	1.07e-11	8.25e-09
Ta3bLoc036491.1	67.4585	0.960419	133.957	139.477	7.12389	7.35e-08	2.49e-05
Ta3bLoc037186.1	9.81998	0	19.64	Inf	Inf	4.42e-05	0.00674811
Ta3bLoc037202.1	1435.55	895.886	1975.21	2.20476	1.14062	0.000412887	0.0407671	unknown protein; Has 39 Blast hits to 39 proteins in 15 species: Archae - 0; Bacteria - 0; Metazoa - 0; Fungi - 0; Plants - 39; Viruses - 0; Other Eukaryotes - 0 (source: NCBI BLink). LENGTH=173
Ta3bLoc038335.1	40.8	11.3343	70.2656	6.19938	2.63212	0.00052542	0.0490658
Ta3bLoc039410.2	29.3517	0	58.7033	Inf	Inf	5.79e-07	0.000161715
Ta3bLoc039896.1	36.9959	2.97662	71.0151	23.8576	4.57638	7.77e-07	0.000205878
Ta3bLoc041583.1	63.3642	12.0529	114.676	9.51433	3.2501	7.58e-07	0.000201844
Ta3bLoc041584.4	40.9331	4.64315	77.223	16.6316	4.05585	1.68e-06	0.000405468	Gigantea
Ta3bLoc041965.3	1713.93	974.773	2453.09	2.51658	1.33146	8.82e-05	0.0119504	Glycine dehydrogenase [decarboxylating] 2
Ta3bLoc041966.1	871.715	536.328	1207.1	2.25068	1.17036	0.000410633	0.040594
Ta3bLoc042608.1	2056.32	1206.44	2906.2	2.40892	1.26838	0.000116554	0.0149432	Unknown protein
Ta3bLoc043077.1	24.6706	5.2982	44.0431	8.31284	3.05534	0.000715165	0.0623279
Ta3bLoc043349.1	18.3322	0	36.6645	Inf	Inf	4.2e-06	0.000894697
Ta3bLoc044125.1	20.1576	0	40.3152	Inf	Inf	7.15e-05	0.00996281
Ta3bLoc044290.1	24.859	0	49.7179	Inf	Inf	1.96e-07	6.1e-05
Ta3bLoc044991.1	60.5673	0	121.135	Inf	Inf	4.46e-07	0.000127714
Ta3bLoc045419.3	12.5531	0	25.1062	Inf	Inf	6.46e-06	0.00130764	HAT family dimerisation domain containing protein, expressed
Ta3bLoc046523.1	8.80397	0	17.6079	Inf	Inf	0.00123079	0.0928267
Ta3bLoc046709.1	87.7112	23.5337	151.889	6.45411	2.69022	2.47e-06	0.000565644
Ta3bLoc046940.1	33.8261	5.2982	62.3541	11.7689	3.55691	2.28e-06	0.000527405
Ta3bLoc047521.1	28.6293	0	57.2587	Inf	Inf	3.44e-08	1.27e-05	Expansin
Ta3bLoc047715.1	28.4227	0	56.8453	Inf	Inf	2.79e-08	1.05e-05
Ta3bLoc048553.1	264.175	100.927	427.424	4.23498	2.08236	0.000756093	0.0647792
Ta3bLoc048732.1	42.2942	1.39295	83.1954	59.7262	5.90029	6.45e-11	4.29e-08
Ta3bLoc049519.1	27.4551	2.91305	51.9971	17.8497	4.15783	5.94e-05	0.00854573	S-adenosyl-L-methionine:carboxyl methyltransferase family protein
Ta3bLoc049589.1	20.8862	0.464315	41.308	88.9654	6.47517	4.54e-07	0.000129324
Ta3bLoc050064.1	69.5472	32.5271	106.567	3.27626	1.71205	0.000977423	0.078547
Ta3bLoc050222.1	37.0798	0	74.1596	Inf	Inf	6.63e-14	7.11e-11
Ta3bLoc050440.3	9.38342	0	18.7668	Inf	Inf	0.00019652	0.0226815
Ta3bLoc051673.1	184.442	98.3442	270.539	2.75094	1.45993	0.000357449	0.0366104	Translin-associated protein X
Ta3bLoc052451.1	29.6241	0	59.2482	Inf	Inf	1.81e-08	7.22e-06
Ta3bLoc052890.1	181.735	0	363.47	Inf	Inf	2.52e-36	2.41e-32	Fatty acyl coA reductase
Ta3bLoc052917.1	21.4815	0.496104	42.4669	85.6008	6.41955	2.12e-06	0.000497551
Ta3bLoc053734.1	91.3604	0.464315	182.257	392.527	8.61665	1.96e-19	3.87e-16
Ta3bLoc054183.1	11.3973	0.960419	21.8342	22.734	4.50678	0.00119258	0.0906627
Ta3bLoc054184.1	14.6449	0	29.2899	Inf	Inf	1.71e-05	0.00299015
Ta3bLoc054523.1	21.8361	0	43.6723	Inf	Inf	1.34e-05	0.00243172
Ta3bLoc055182.1	137.663	69.2581	206.068	2.97537	1.57307	0.000418957	0.0412407
Ta3bLoc055277.1	10.6466	0	21.2933	Inf	Inf	0.00103448	0.0818728
Ta3bLoc055911.1	119.358	51.5765	187.139	3.62838	1.85933	0.000131485	0.016441
Ta3bLoc056111.1	5989.07	3304.12	8674.03	2.62522	1.39244	9.49e-06	0.00181409	Glycine dehydrogenase [decarboxylating] 2
Ta3bLoc056421.1	15.9912	0	31.9824	Inf	Inf	2.17e-06	0.000506806
Ta3bLoc057331.1	328.499	194.297	462.701	2.38142	1.25182	0.000471494	0.0450963
Ta4alLoc000140.1	109.882	31.6621	188.101	5.94091	2.57068	2e-08	7.92e-06	DPP6 N-terminal domain-like protein
Ta4alLoc000693.1	40.4856	11.3661	69.6051	6.12393	2.61446	0.000207889	0.0237398
Ta4alLoc001399.1	27.2861	5.88967	48.6826	8.26576	3.04715	3.09e-05	0.00494653
Ta4alLoc002860.3	37.6357	11.3025	63.9688	5.6597	2.50073	0.0010814	0.0846343	Chlorophyll a-b binding protein, chloroplastic
Ta4alLoc003127.1	19.6431	0.960419	38.3257	39.9052	5.3185	3.65e-07	0.000107215
Ta4alLoc003457.1	32.2529	0	64.5057	Inf	Inf	2.94e-12	2.45e-09
Ta4alLoc003881.1	44.318	0.928631	87.7074	94.4481	6.56145	1.73e-11	1.29e-08
Ta4alLoc004365.4	8.72091	0	17.4418	Inf	Inf	0.000694578	0.0609602
Ta4alLoc004653.1	11.145	0	22.29	Inf	Inf	0.00103122	0.0816947
Ta4alLoc004670.1	8.30758	0	16.6152	Inf	Inf	0.000937007	0.0761119
Ta4alLoc005044.1	34.9069	0	69.8137	Inf	Inf	8.85e-16	1.17e-12
Ta4alLoc006073.1	150.942	36.8263	265.057	7.19749	2.84749	0.00095917	0.0774482
Ta4alLoc006373.1	1095.22	688.214	1502.22	2.18278	1.12617	0.00052163	0.0487964	HAD superfamily hydrolase
Ta4alLoc007469.1	247.341	116.668	378.014	3.24008	1.69603	3.36e-05	0.00531907
Ta4alLoc007998.3	93.1796	0	186.359	Inf	Inf	9.96e-25	3.67e-21
Ta4alLoc008869.1	11.456	0	22.912	Inf	Inf	0.000796842	0.0673088
Ta4alLoc009476.1	9.67512	0	19.3502	Inf	Inf	0.00094887	0.0769012
Ta4alLoc009572.1	12.6361	0	25.2723	Inf	Inf	2.32e-05	0.00387025
Ta4alLoc009573.1	38.7796	0	77.5592	Inf	Inf	1.59e-10	9.87e-08
Ta4alLoc010183.1	83.8194	0	167.639	Inf	Inf	2.55e-13	2.53e-10
Ta4alLoc010185.2	19.7636	0	39.5271	Inf	Inf	8.04e-07	0.000212498
Ta4alLoc012022.2	35.9419	0.992208	70.8915	71.4483	6.15883	3.17e-08	1.18e-05	Acetyl-CoA synthetase, putative
Ta4alLoc012035.1	7.70687	0	15.4137	Inf	Inf	0.000824387	0.0689165	Disease resistance protein (CC-NBS-LRR class) family LENGTH=927
Ta4alLoc013056.1	24.4862	0	48.9723	Inf	Inf	3.27e-07	9.77e-05	Receptor-like kinase
Ta4alLoc014106.2	19.349	2.81768	35.8804	12.734	3.67061	0.00118728	0.0903871
Ta4alLoc015185.1	24.2435	0.928631	47.5583	51.2134	5.67845	0.000270282	0.0292751
Ta4alLoc016091.1	11.3111	0	22.6222	Inf	Inf	0.000425866	0.041768
Ta4alLoc017168.1	61.01	0.464315	121.556	261.796	8.0323	6.07e-15	7.39e-12
Ta4alLoc017718.1	22.7651	0	45.5303	Inf	Inf	3.34e-08	1.24e-05
Ta4alLoc017960.1	180.433	1.92084	358.946	186.869	7.54589	2.82e-17	4.48e-14
Ta4alLoc017987.1	15.5991	0	31.1983	Inf	Inf	4.68e-05	0.00705315	NBS-LRR disease resistance protein homologue
Ta4alLoc018028.1	49.3368	15.6403	83.0333	5.30893	2.40842	0.00126665	0.0948246
Ta4alLoc018562.1	127.574	67.0511	188.097	2.80528	1.48815	0.000577809	0.0530763
Ta4alLoc018745.1	49.8424	0.496104	99.1886	199.935	7.64339	7.29e-14	7.72e-11
Ta4alLoc019015.1	6.77392	0	13.5478	Inf	Inf	0.000554997	0.0512369	Protein kinase-3
Ta4alLoc019016.1	17.9595	0	35.9189	Inf	Inf	2.13e-05	0.00361455
Ta4alLoc019595.1	11.1663	0	22.3325	Inf	Inf	4.18e-05	0.00644111
Ta4alLoc020036.2	15.9345	0.960419	30.9086	32.1824	5.0082	0.000540174	0.0501257
Ta4alLoc020655.1	13.4903	0.464315	26.5162	57.1082	5.83563	0.000781102	0.0663253	OJ000223_09.1 protein
Ta4alLoc020839.2	21.5039	0	43.0078	Inf	Inf	1.65e-06	0.000400557
Ta4alLoc020976.1	10.9383	0	21.8767	Inf	Inf	0.000114662	0.0147241
Ta4alLoc023494.1	13.7375	0.464315	27.0106	58.173	5.86228	0.000266779	0.0289732	Unknown protein
Ta4alLoc024130.1	234.855	110.995	358.715	3.2318	1.69234	2.28e-05	0.00381745	Beta-glucosidase
Ta4alLoc024871.1	80.8098	3.7781	157.842	41.778	5.38467	2.37e-05	0.00393185
Ta4alLoc025788.1	25.9368	0	51.8735	Inf	Inf	1.37e-07	4.39e-05
Ta4alLoc026531.1	740.469	416.269	1064.67	2.55765	1.35482	9.63e-05	0.012859	Aquaporin
Ta4alLoc026531.2	74.2677	28.4629	120.073	4.21856	2.07675	2.54e-05	0.00416489
Ta4alLoc026863.1	125.812	5.20283	246.422	47.363	5.56569	1.61e-05	0.00282869
Ta4alLoc029245.2	9.21927	0	18.4385	Inf	Inf	0.000583556	0.0533563
Ta4alLoc029370.3	39.9039	12.3583	67.4495	5.45783	2.44833	0.000690057	0.0606621
Ta4alLoc029831.1	85.3904	2.81768	167.963	59.6104	5.89749	5.12e-15	6.38e-12
Ta4alLoc030020.2	79.7268	31.3885	128.065	4.08001	2.02857	0.000376421	0.0380481
Ta4alLoc030086.1	28.7968	5.76252	51.831	8.99451	3.16905	0.000192567	0.0222729
Ta4alLoc030997.1	124.521	58.5027	190.539	3.25692	1.70351	0.000151727	0.018459	T-complex protein 1 subunit alpha
Ta4alLoc031219.1	37.3715	0	74.743	Inf	Inf	3.07e-10	1.82e-07
Ta4alLoc031341.1	907.494	537.555	1277.43	2.37638	1.24877	0.000100059	0.0132264
Ta4alLoc031377.1	37.8801	11.9576	63.8027	5.33576	2.41569	0.000754481	0.0647095
Ta4alLoc031428.1	114.356	30.4791	198.234	6.50393	2.70131	0.000502881	0.0473984	Unknown protein
Ta4alLoc031855.3	21.7724	0	43.5447	Inf	Inf	2.24e-07	6.9e-05	Mitochondrial carrier protein-like
Ta4alLoc032275.1	110.411	0	220.822	Inf	Inf	1.07e-30	5.98e-27
Ta4alLoc032412.1	85.2436	0.496104	169.991	342.652	8.4206	2.38e-18	4.34e-15
Ta4alLoc033396.1	18.8712	0	37.7423	Inf	Inf	5.91e-08	2.06e-05
Ta4alLoc034243.1	33.291	0.496104	66.0859	133.21	7.05756	4.51e-07	0.000128711	Receptor-like kinase
Ta4alLoc034454.1	1249.52	725.569	1773.48	2.44426	1.2894	0.000111569	0.0144069	Polyribonucleotide nucleotidyltransferase
Ta4alLoc034521.1	95.4509	0	190.902	Inf	Inf	2.29e-10	1.38e-07	Kelch-like protein
Ta4alLoc035497.1	34.2031	5.76252	62.6438	10.8709	3.4424	9.58e-07	0.000247773
Ta4alLoc035820.1	27.509	0	55.018	Inf	Inf	1.46e-09	7.36e-07	Leucine-rich repeat receptor-like protein kinase family protein LENGTH=1045
Ta4alLoc035821.4	67.5527	5.60357	129.502	23.1106	4.53048	1.99e-06	0.000472868
Ta4alLoc035859.1	28.5839	5.2982	51.8696	9.79004	3.29131	0.000299527	0.0316591
Ta4alLoc035910.1	29.6453	0	59.2907	Inf	Inf	1.04e-11	8.06e-09
Ta4alLoc036272.2	11.7457	0	23.4914	Inf	Inf	8.03e-05	0.0110719
Ta4alLoc036467.1	31.7211	9.54062	53.9016	5.6497	2.49817	0.000995353	0.0796716
Ta4alLoc036943.1	11.3324	0	22.6648	Inf	Inf	0.000133986	0.0166652
Ta4asLoc000557.1	33.6417	0	67.2833	Inf	Inf	1.67e-12	1.49e-09
Ta4asLoc002751.1	29.8486	1.48831	58.2089	39.1107	5.28949	2.64e-06	0.000593705
Ta4asLoc004457.1	20.8946	1.39295	40.3963	29.0006	4.85801	1.82e-05	0.00313548	Adiponectin receptor protein
Ta4asLoc004987.1	11.3304	0	22.6608	Inf	Inf	0.000468646	0.0448769
Ta4asLoc005749.2	33.7779	8.64377	58.912	6.81554	2.76883	0.000242715	0.0267182	Chaperone protein dnaJ
Ta4asLoc006282.1	896.901	556.472	1237.33	2.22353	1.15285	0.000678726	0.0598936	D-ribulose-5-phosphate-3-epimerase
Ta4asLoc008600.1	6.19447	0	12.3889	Inf	Inf	0.000785896	0.0665578
Ta4asLoc011236.1	13.5266	0	27.0532	Inf	Inf	0.000287857	0.0307075
Ta4asLoc013353.1	537.095	249.498	824.691	3.3054	1.72483	7.69e-07	0.000204129	Allene oxide synthase
Ta4asLoc015141.1	76.2737	6.75472	145.793	21.5838	4.43188	1.79e-10	1.1e-07	Hopanoid-associated sugar epimerase
Ta4asLoc015928.1	459.472	162.59	756.353	4.6519	2.21782	3.86e-09	1.77e-06
Ta4asLoc017555.1	210.474	123.595	297.353	2.40586	1.26655	0.00118319	0.0902476	26S protease regulatory subunit 8 homolog B
Ta4blLoc000040.1	10.6061	0	21.2122	Inf	Inf	0.00107521	0.0843132	Aromatic L-amino acid decarboxylase
Ta4blLoc001017.1	9.15549	0	18.311	Inf	Inf	0.000699414	0.061285
Ta4blLoc001281.1	61.6876	0	123.375	Inf	Inf	5.7e-15	7.05e-12	Chaperone clpb, putative
Ta4blLoc001298.1	38.1596	0	76.3192	Inf	Inf	4.96e-10	2.76e-07	Chaperone clpb, putative
Ta4blLoc001715.1	37.3715	0	74.743	Inf	Inf	2.38e-13	2.41e-10	GDA1/CD39 family protein
Ta4blLoc002297.1	18.396	0	36.792	Inf	Inf	5.33e-08	1.88e-05
Ta4blLoc003256.1	59.9159	12.1483	107.684	8.86409	3.14797	7.09e-07	0.000192186
Ta4blLoc006405.1	7.0849	0	14.1698	Inf	Inf	0.000675774	0.0597307
Ta4blLoc008580.1	32.8189	3.7781	61.8596	16.3732	4.03327	3.49e-07	0.000103597
Ta4blLoc009703.1	272.163	10.6793	533.646	49.9703	5.643	1.16e-13	1.2e-10	Heat shock protein 101
Ta4blLoc010818.1	7.54075	0	15.0815	Inf	Inf	0.000772121	0.0657696
Ta4blLoc011259.1	530.662	330.633	730.691	2.20998	1.14403	0.000759663	0.0650162
Ta4blLoc012539.1	3974.57	2364.65	5584.49	2.36165	1.2398	6.81e-05	0.00956165
Ta4blLoc014224.1	28.2843	5.85788	50.7107	8.65683	3.11384	0.000166743	0.0199559	Unknown protein
Ta4blLoc017207.1	358.897	203.978	513.817	2.51898	1.33284	0.000365451	0.0371257	Phototropic-responsive NPH3 family protein LENGTH=604
Ta4blLoc017332.1	67.888	12.3583	123.418	9.98663	3.32	1.63e-07	5.12e-05	Protein of unknown function (DUF 3339) LENGTH=69
Ta4blLoc017484.1	4608.13	2489.79	6726.48	2.70163	1.43383	8.46e-06	0.00164876	Catalase
Ta4blLoc018042.3	12.1803	0	24.3606	Inf	Inf	4e-06	0.000858064
Ta4blLoc019938.1	25.1994	1.92084	48.4779	25.2379	4.65752	0.00105343	0.0831654
Ta4blLoc021652.1	381.269	224.534	538.004	2.39609	1.26068	0.0012271	0.092678	Chaperone protein dnaJ
Ta4blLoc021903.3	8.0584	0	16.1168	Inf	Inf	0.000629898	0.0565087
Ta4blLoc022066.1	9.83926	0	19.6785	Inf	Inf	0.000100643	0.013282
Ta4blLoc022226.1	25.9116	0	51.8231	Inf	Inf	2.69e-08	1.03e-05
Ta4bsLoc000802.1	95.8832	13.9102	177.856	12.786	3.6765	7.78e-10	4.16e-07	Stress-induced phosphoprotein 1
Ta4bsLoc000944.1	163.093	89.739	236.448	2.63484	1.39771	0.00107401	0.0843005	Cystathionine gamma-synthase
Ta4bsLoc001187.1	166.696	0	333.392	Inf	Inf	2.13e-32	1.38e-28
Ta4bsLoc001654.1	53.8405	11.525	96.1559	8.34322	3.0606	5.32e-06	0.00110624	heat shock transcription factor A2 LENGTH=345
Ta4bsLoc008230.1	69.4683	4.24242	134.694	31.7494	4.98866	3.23e-11	2.3e-08
Ta4bsLoc008705.1	204.606	0	409.213	Inf	Inf	2.33e-35	1.98e-31
Ta4bsLoc011085.4	9.6944	0	19.3888	Inf	Inf	8.66e-05	0.0117938
Ta4bsLoc011327.1	578.7	280.939	876.461	3.11976	1.64144	2.05e-05	0.00349474	Possible protein kinase: ABC1 family
Ta4bsLoc012111.3	20.2667	3.40915	37.1243	10.8896	3.44488	0.000262845	0.0286227
Ta4bsLoc012513.1	36.1721	1.45652	70.8876	48.669	5.60493	2.36e-08	9.17e-06
Ta4bsLoc013483.1	144.73	62.014	227.447	3.66766	1.87486	3.62e-05	0.00565936	cDNA, clone: J100054L12, full insert sequence
Ta4bsLoc014806.1	15.9101	0	31.8203	Inf	Inf	4.91e-05	0.00731384
Ta4bsLoc015041.1	11.7863	0	23.5725	Inf	Inf	0.000590846	0.0538708	Cytochrome P450
Ta4bsLoc016133.1	25.5396	0.496104	50.5831	101.961	6.67187	4.42e-05	0.00674811
Ta4bsLoc016956.2	28.2758	0	56.5517	Inf	Inf	8.7e-09	3.73e-06
Ta4bsLoc017041.1	7.78993	0	15.5799	Inf	Inf	8.53e-05	0.0116383
Ta4bsLoc017945.1	1059.04	589.533	1528.56	2.59283	1.37453	3.59e-05	0.00563386	unknown protein; FUNCTIONS IN: molecular_function unknown; INVOLVED IN: biological_process unknown; LOCATED IN: chloroplast thylakoid membrane, chloroplast; Has 37 Blast hits to 37 proteins in 13 species: Archae - 0; Bacteria - 0; Metazoa - 0; Fungi - 0; Plants - 37; Viruses - 0; Other Eukaryotes - 0 (source: NCBI BLink). LENGTH=192
Ta4bsLoc018521.8	12.3143	0.928631	23.7001	25.5215	4.67364	0.000740696	0.0638391
Ta4bsLoc019947.2	25.8557	0	51.7114	Inf	Inf	4.17e-06	0.000889908	Chalcone synthase 8, putative
Ta4bsLoc019974.1	900.422	547.675	1253.17	2.28816	1.19419	0.000313798	0.0329097	CONSTANS-like zinc finger protein
Ta4bsLoc020207.1	45.3344	13.4459	77.223	5.74325	2.52187	4.26e-05	0.00654029
Ta4bsLoc021171.1	36.3874	8.64377	64.131	7.41932	2.89129	0.000782173	0.0663466
Ta4bsLoc023818.1	64.818	5.76252	123.874	21.4964	4.42603	3.94e-10	2.25e-07	Ankyrin repeat protein-like
Ta5alLoc000124.1	49.9246	0	99.8492	Inf	Inf	5.27e-18	8.9e-15
Ta5alLoc000125.1	7.39589	0	14.7918	Inf	Inf	0.000213659	0.024194
Ta5alLoc000277.1	45.2305	13.1916	77.2694	5.85749	2.55028	0.000185653	0.0216637
Ta5alLoc000887.1	230.863	0	461.727	Inf	Inf	2.21e-24	7.95e-21	Unknown protein
Ta5alLoc000923.1	21.2791	0.960419	41.5977	43.312	5.4367	1.24e-05	0.00229029	Aminopeptidase N
Ta5alLoc001383.1	11.5583	0	23.1167	Inf	Inf	0.000429145	0.0420188
Ta5alLoc001384.1	27.594	0	55.1881	Inf	Inf	1.43e-08	5.87e-06
Ta5alLoc002135.1	158.538	4.67494	312.4	66.8244	6.0623	1.31e-13	1.34e-10	Aromatic amino acid decarboxylase, putative
Ta5alLoc002733.1	75.7808	24.1569	127.405	5.27404	2.39891	0.000105813	0.0137624
Ta5alLoc002747.1	34.7855	5.39357	64.1774	11.8989	3.57275	6.31e-05	0.00899877
Ta5alLoc003278.1	1255.56	581.155	1929.96	3.32091	1.73158	2.93e-07	8.84e-05
Ta5alLoc004418.1	18.8499	0	37.6998	Inf	Inf	3.6e-06	0.000783657
Ta5alLoc004709.1	1121.91	163.252	2080.56	12.7445	3.6718	6.83e-23	2.09e-19	Unknown protein
Ta5alLoc004914.1	131.465	60.4111	202.518	3.35234	1.74517	6.81e-05	0.00956165
Ta5alLoc006097.1	35.4418	0	70.8836	Inf	Inf	6.87e-14	7.31e-11
Ta5alLoc006234.1	15.0815	0	30.163	Inf	Inf	1.8e-07	5.64e-05
Ta5alLoc007653.1	179.192	97.9117	260.472	2.66028	1.41158	0.000790102	0.0668092
Ta5alLoc008764.1	11.3111	0	22.6222	Inf	Inf	0.000839428	0.069845
Ta5alLoc009525.1	112.884	48.0653	177.702	3.6971	1.88639	5.65e-05	0.00821484	Chaperone protein clpB
Ta5alLoc009822.1	8.39064	0	16.7813	Inf	Inf	0.000154647	0.0187707
Ta5alLoc010237.1	165.155	89.1793	241.13	2.70388	1.43503	0.000938957	0.0761853	Oxygen evolving enhancer protein 3 containing protein
Ta5alLoc010600.1	15.6034	0.464315	30.7424	66.2103	6.04898	1.51e-05	0.00269359
Ta5alLoc012165.1	24.1772	0	48.3543	Inf	Inf	3.34e-11	2.35e-08
Ta5alLoc012379.1	24.4437	0	48.8873	Inf	Inf	1.58e-08	6.42e-06
Ta5alLoc012505.1	5839.83	3863.74	7815.92	2.02289	1.01642	0.00114463	0.088051	Heat shock protein 90
Ta5alLoc012811.1	11.4846	1.42473	21.5444	15.1217	3.91855	0.000289905	0.0308871
Ta5alLoc012942.1	58.6814	22.1532	95.2096	4.29778	2.10359	0.000503815	0.0474589	Aminopeptidase, putative
Ta5alLoc013400.1	16.8198	0	33.6397	Inf	Inf	4.5e-05	0.00683828
Ta5alLoc014037.1	2401.56	565.5	4237.62	7.49358	2.90565	0.000356391	0.0365482
Ta5alLoc016714.1	102.165	0	204.33	Inf	Inf	4.82e-22	1.32e-18	Unknown protein
Ta5alLoc017474.1	2289.8	1434.77	3144.83	2.19186	1.13216	0.000431486	0.0421409
Ta5alLoc018254.1	15.1626	0	30.3252	Inf	Inf	2.13e-07	6.58e-05
Ta5alLoc018984.1	25.8313	0.496104	51.1665	103.137	6.68841	1.32e-07	4.29e-05
Ta5alLoc018985.1	18.5814	0	37.1629	Inf	Inf	1.07e-06	0.000275067
Ta5alLoc020404.1	17.6697	0	35.3395	Inf	Inf	1.79e-05	0.00309664	Pollen allergen-like protein
Ta5alLoc022364.2	9.7562	0	19.5124	Inf	Inf	1.82e-05	0.00313592	Unknown protein
Ta5alLoc022653.1	18.5003	2.32158	34.6789	14.9377	3.90088	0.000925616	0.0754319
Ta5alLoc023186.1	10.4655	0.464315	20.4666	44.0791	5.46202	0.00122971	0.092789
Ta5alLoc023352.1	62.1378	15.8503	108.425	6.84058	2.77412	1.79e-05	0.00309891
Ta5alLoc023354.1	41.5243	1.88905	81.1595	42.9631	5.42503	2.68e-08	1.02e-05	Polyphenol oxidase
Ta5alLoc023585.2	11.0832	0	22.1664	Inf	Inf	0.000979707	0.0786915
Ta5alLoc024466.1	36.0564	8.43377	63.6791	7.55049	2.91657	0.000529615	0.0493438	Unknown protein
Ta5alLoc024672.1	174.012	45.7379	302.287	6.6091	2.72445	0.000240459	0.0264878
Ta5alLoc024720.1	41.3654	9.10809	73.6227	8.08322	3.01493	0.000142049	0.0174809
Ta5alLoc024862.1	49.5073	0	99.0146	Inf	Inf	1.55e-12	1.39e-09
Ta5alLoc025384.1	17.9382	0	35.8764	Inf	Inf	5.64e-08	1.97e-05
Ta5alLoc025988.1	67.0471	14.7752	119.319	8.07561	3.01357	1.47e-06	0.000363212
Ta5alLoc026162.1	8.2438	0	16.4876	Inf	Inf	0.000809907	0.0679516	Unknown protein
Ta5alLoc027157.1	32.813	0	65.6261	Inf	Inf	2.47e-09	1.2e-06
Ta5alLoc027349.1	19.2223	3.31378	35.1308	10.6014	3.40619	0.00117423	0.0899009
Ta5asLoc000428.1	57.0424	20.3278	93.757	4.61227	2.20548	0.000484661	0.0460302	Unknown protein
Ta5asLoc000481.1	1907.42	1050.24	2764.61	2.63237	1.39636	1.18e-05	0.00219729	NAD dependent epimerase/dehydratase, putative
Ta5asLoc002965.1	16.3872	0	32.7745	Inf	Inf	3.29e-05	0.00524091
Ta5asLoc002983.1	18.9349	0	37.8699	Inf	Inf	8.94e-09	3.82e-06
Ta5asLoc003266.1	108.134	45.0761	171.193	3.79785	1.92518	4.99e-05	0.0074332	Amino acid permease
Ta5asLoc003267.1	87.9954	28.6219	147.369	5.14883	2.36424	3.98e-06	0.000855505	Amino acid permease
Ta5asLoc005380.3	14.419	0	28.838	Inf	Inf	2.2e-06	0.000510208
Ta5asLoc005966.2	15.6811	0.496104	30.866	62.2169	5.95923	0.00028432	0.0304695
Ta5asLoc008194.1	16.3872	0	32.7745	Inf	Inf	1.15e-05	0.00215046
Ta5asLoc008225.1	11.5603	0	23.1206	Inf	Inf	0.000245616	0.0269559
Ta5asLoc009622.1	53.2921	16.7597	89.8245	5.35957	2.42212	0.000102623	0.0134882
Ta5asLoc010013.1	7.68561	0	15.3712	Inf	Inf	0.000439188	0.0427899
Ta5asLoc010763.1	25.0816	7.15546	43.0078	6.01048	2.58748	0.000147836	0.0180743
Ta5asLoc011327.1	436.389	253.328	619.45	2.44525	1.28998	0.000231464	0.0256716	ATP-dependent Clp protease ATP-binding subunit clpA homolog, chloroplastic
Ta5blLoc000116.1	343.761	213.684	473.838	2.21747	1.14891	0.00109716	0.0853318	Non-specific lipid-transfer protein
Ta5blLoc000517.1	25.3728	5.66715	45.0784	7.95433	2.99174	0.00113801	0.0876249
Ta5blLoc002340.1	8.20326	0	16.4065	Inf	Inf	0.000290412	0.0309094
Ta5blLoc002827.1	22.9471	4.96104	40.9332	8.25094	3.04456	0.000528868	0.0493025
Ta5blLoc006074.2	2391.31	625.229	4157.39	6.64938	2.73322	0.000208431	0.0237849
Ta5blLoc006910.1	9.02991	0	18.0598	Inf	Inf	6.11e-05	0.00877012
Ta5blLoc007079.1	15.4585	0.464315	30.4527	65.5863	6.03532	7.03e-05	0.00982606
Ta5blLoc007079.2	22.4581	0	44.9162	Inf	Inf	5.58e-05	0.00813782
Ta5blLoc009894.2	102.426	10.1957	194.657	19.0922	4.25491	0.000210705	0.0239769
Ta5blLoc010013.1	105.648	0	211.295	Inf	Inf	4.49e-26	1.85e-22	Unknown protein
Ta5blLoc010423.1	352.719	217.367	488.07	2.24537	1.16696	0.0012405	0.0933415
Ta5blLoc010424.1	4435.6	2668.48	6202.72	2.32444	1.21688	0.000135364	0.0167835	Unknown protein
Ta5blLoc011267.1	41.5436	12.4855	70.6018	5.65473	2.49946	0.000292781	0.0310881
Ta5blLoc011420.1	31.4628	7.98873	54.9369	6.8768	2.78174	0.000335947	0.0348937
Ta5blLoc011952.2	37.196	7.28262	67.1093	9.215	3.20398	0.000977401	0.078547	MYB transcription factor
Ta5blLoc013521.1	1285.5	171.3	2399.7	14.0088	3.80826	6.62e-05	0.00936259	Chlorophyll a-b binding protein 2
Ta5blLoc013579.1	29.8585	5.85788	53.8591	9.19429	3.20074	0.000612909	0.0554143
Ta5blLoc013808.1	254.009	0	508.019	Inf	Inf	6.94e-40	1.25e-35	Unknown protein
Ta5blLoc014004.2	20.6347	0	41.2694	Inf	Inf	0.000939096	0.0761853
Ta5blLoc014638.1	55.2111	17.4147	93.0075	5.34075	2.41704	0.000492742	0.0466056	Thiopurine S-methyltransferase family protein, expressed
Ta5blLoc015507.2	19.7616	0	39.5232	Inf	Inf	7.61e-06	0.00150302	Periplasmic serine peptidase DegS
Ta5blLoc015508.1	15.4755	0	30.9511	Inf	Inf	9.11e-05	0.0122506
Ta5blLoc015509.1	17.2564	0	34.5128	Inf	Inf	2.33e-05	0.00388136
Ta5blLoc016249.1	37.2394	1.98442	72.4944	36.5319	5.19108	1.56e-08	6.34e-06
Ta5blLoc016532.1	18.5196	0	37.0393	Inf	Inf	6.85e-05	0.00959649
Ta5blLoc016908.1	25.4205	3.44094	47.4001	13.7753	3.78402	0.00110668	0.0858663
Ta5blLoc017297.1	9.94358	0	19.8872	Inf	Inf	0.000312652	0.0328108
Ta5blLoc017489.1	48.0464	13.732	82.3609	5.99775	2.58442	4.46e-05	0.00677855
Ta5blLoc018518.1	95.5374	24.9391	166.136	6.66165	2.73588	1.6e-06	0.000388252	Phosphoethanolamine methyltransferase
Ta5blLoc018820.1	242.987	1.98442	483.99	243.896	7.93012	1.82e-34	1.41e-30
Ta5blLoc018854.1	31.4644	8.24304	54.6857	6.63418	2.72992	0.000120659	0.0153722
Ta5blLoc022206.1	14.7493	0	29.4985	Inf	Inf	6.86e-05	0.00960517
Ta5blLoc022207.1	17.1328	0	34.2656	Inf	Inf	2e-06	0.00047318
Ta5blLoc023093.3	9.6326	0	19.2652	Inf	Inf	0.000901785	0.0740113
Ta5blLoc023212.1	11.5603	0	23.1206	Inf	Inf	2.41e-06	0.000554906	FAR1-related sequence 5 LENGTH=788
Ta5blLoc023719.1	18.2341	0.464315	36.004	77.542	6.27691	7.38e-05	0.0102435
Ta5blLoc023774.1	12.7447	0.464315	25.0251	53.8967	5.75213	9.06e-05	0.0122106
Ta5blLoc023888.1	25.564	0	51.128	Inf	Inf	8.54e-09	3.68e-06
Ta5blLoc024217.1	24.8133	3.96883	45.6578	11.5041	3.52408	0.000175688	0.0207959	3-ketoacyl-CoA reductase 1
Ta5blLoc024217.3	51.2079	0.496104	101.92	205.44	7.68258	3.42e-14	3.87e-11
Ta5blLoc024794.1	280.574	0	561.148	Inf	Inf	1.71e-42	3.45e-38
Ta5blLoc025518.1	146.433	71.6693	221.196	3.08635	1.6259	0.000188623	0.0219106	unknown protein; Has 24 Blast hits to 24 proteins in 10 species: Archae - 0; Bacteria - 0; Metazoa - 0; Fungi - 0; Plants - 24; Viruses - 0; Other Eukaryotes - 0 (source: NCBI BLink). LENGTH=173
Ta5blLoc025984.1	6.62906	0	13.2581	Inf	Inf	0.000952147	0.0770511	Calcium-binding EF-hand family protein-like
Ta5blLoc026054.1	7.22976	0	14.4595	Inf	Inf	0.000217666	0.0246132
Ta5blLoc026181.1	10.6892	0	21.3783	Inf	Inf	4.85e-05	0.00724065
Ta5blLoc026289.1	24.0775	5.73073	42.4244	7.40296	2.8881	0.000760822	0.065081	Strictosidine synthase 3
Ta5blLoc028506.1	183.22	35.4276	331.013	9.34335	3.22394	0.000692538	0.0608472	Chlorophyll A/B binding protein, putative
Ta5blLoc028929.1	4068.27	2361.03	5775.52	2.44619	1.29054	0.00093725	0.0761119	Cytochrome b6f complex subunit, putative, expressed
Ta5blLoc029225.1	65.1208	10.7871	119.455	11.0738	3.46908	0.000650617	0.0580778
Ta5blLoc029357.1	17.3607	0	34.7215	Inf	Inf	1.44e-09	7.3e-07
Ta5blLoc029440.1	27.6127	4.30599	50.9193	11.8252	3.5638	0.000230415	0.0255728	Chlorophyll A/B binding protein, putative
Ta5blLoc029502.1	42.9416	6.78651	79.0968	11.655	3.54288	3.98e-07	0.000115928
Ta5blLoc030545.1	315.413	191.161	439.665	2.29997	1.20162	0.00107099	0.0841042	SKP1-like protein 1
Ta5blLoc030817.2	190.431	63.9156	316.947	4.95883	2.31	3.42e-08	1.26e-05	Chaperone protein dnaJ, putative
Ta5blLoc030824.1	292.089	65.926	518.252	7.86111	2.97473	2.46e-13	2.47e-10	Unknown protein
Ta5blLoc032455.1	54.796	15.831	93.761	5.92261	2.56623	9.77e-06	0.00185871	Elongation factor 2
Ta5blLoc033151.1	158.39	23.4826	293.297	12.49	3.6427	5.83e-15	7.15e-12
Ta5blLoc033732.1	25.2125	0	50.4249	Inf	Inf	6.04e-08	2.1e-05
Ta5blLoc033735.1	15.3508	0.496104	30.2055	60.8854	5.92803	1.61e-05	0.00282984
Ta5blLoc033881.1	52.3244	9.0763	95.5725	10.5299	3.39642	8.41e-07	0.00022101
Ta5blLoc034073.1	32.2143	0	64.4286	Inf	Inf	1.35e-07	4.34e-05
Ta5blLoc034364.1	381.079	162.406	599.752	3.69291	1.88476	6.22e-07	0.000172698	Cyclase/dehydrase family protein
Ta5blLoc034418.1	179.301	98.376	260.225	2.64521	1.40338	0.000713878	0.0622579	unknown protein; FUNCTIONS IN: molecular_function unknown; LOCATED IN: chloroplast; BEST Arabidopsis thaliana protein match is: unknown protein . LENGTH=248
Ta5blLoc036033.1	13.486	0	26.9721	Inf	Inf	6.49e-05	0.00920653
Ta5blLoc037311.1	382.45	131.138	633.762	4.83278	2.27285	6.75e-10	3.63e-07
Ta5blLoc038589.1	39.9192	9.44525	70.3932	7.45276	2.89777	1.54e-05	0.00274116	Acyl:coa ligase acetate-coa synthetase-like protein
Ta5blLoc039606.1	254.99	82.3292	427.651	5.1944	2.37696	1.18e-08	4.91e-06	Alcohol dehydrogenase, putative
Ta5blLoc039606.2	16.6962	0	33.3925	Inf	Inf	9.09e-06	0.00175149
Ta5blLoc040078.2	10.0884	0	20.1769	Inf	Inf	0.000535925	0.0497981
Ta5blLoc040152.1	29.0832	0	58.1664	Inf	Inf	3.65e-10	2.11e-07
Ta5bsLoc000323.1	33.7264	2.44873	65.0041	26.546	4.73042	1.7e-08	6.88e-06	Unknown protein
Ta5bsLoc000682.1	18.9465	1.88905	36.004	19.0593	4.25242	5.23e-05	0.00773212
Ta5bsLoc000944.1	963.052	550.347	1375.76	2.4998	1.32181	0.000276215	0.0297189	ATP-dependent Clp protease ATP-binding subunit ClpC
Ta5bsLoc001018.1	9.20112	0.960419	17.4418	18.1606	4.18274	0.00103057	0.081683
Ta5bsLoc001033.1	49.0333	15.3349	82.7317	5.39499	2.43162	0.000549358	0.0508613	F-box protein
Ta5bsLoc001915.1	27.5921	0	55.1841	Inf	Inf	2.63e-09	1.27e-06
Ta5bsLoc002170.1	12.8448	0	25.6896	Inf	Inf	1.67e-05	0.0029373
Ta5bsLoc004399.1	128.447	55.1321	201.761	3.65959	1.87168	5.86e-05	0.00847926	Receptor-like protein kinase
Ta5bsLoc004834.1	14.8306	2.48052	27.1807	10.9577	3.45387	0.000285558	0.030582	RNA 3'-terminal phosphate cyclase-like protein
Ta5bsLoc005251.1	460.61	0.960419	920.259	958.185	9.90416	2.1e-21	5.3e-18	Unknown protein
Ta5bsLoc006506.1	9.96484	0	19.9297	Inf	Inf	0.00010192	0.0134068
Ta5bsLoc007401.1	14.5426	0	29.0852	Inf	Inf	0.000120924	0.0153818	Protein of unknown function (DUF594) LENGTH=866
Ta5bsLoc008240.1	12.9766	1.92084	24.0323	12.5114	3.64517	0.000907385	0.0741702
Ta5bsLoc008824.1	18.8938	3.44094	34.3467	9.98178	3.3193	0.000205922	0.023565	ATP binding protein
Ta5bsLoc009025.1	67.624	0.928631	134.319	144.642	7.17635	2.34e-21	5.74e-18
Ta5bsLoc009364.1	21.0257	0.496104	41.5552	83.7631	6.38824	2.71e-08	1.03e-05
Ta5bsLoc009367.1	13.1132	0	26.2265	Inf	Inf	7.42e-06	0.00146794
Ta5bsLoc011307.1	9.11495	0	18.2299	Inf	Inf	0.000253605	0.0277097
Ta5bsLoc012608.1	50.3347	15.7357	84.9338	5.39754	2.4323	0.000176565	0.020854
Ta6alLoc002460.1	47.1643	0	94.3286	Inf	Inf	0.000179204	0.0210739
Ta6alLoc003226.1	22.5176	0.992208	44.0431	44.3889	5.47213	4.45e-07	0.000127642
Ta6alLoc003395.1	68.6332	24.0741	113.192	4.70184	2.23322	5.31e-06	0.00110609	Unknown protein
Ta6alLoc005734.1	764.329	5.20283	1523.45	292.812	8.19383	9.23e-31	5.34e-27	Glutathione transferase
Ta6alLoc007805.1	89.5606	39.1229	139.998	3.57842	1.83932	0.000186634	0.0217263	Unknown protein
Ta6alLoc009128.1	55.0744	19.7873	90.3614	4.56663	2.19113	0.000229422	0.0255325	Unknown protein
Ta6alLoc010439.1	49.803	0	99.6059	Inf	Inf	1.2e-14	1.43e-11
Ta6alLoc010440.1	15.5972	0	31.1943	Inf	Inf	2.52e-05	0.00413795
Ta6alLoc010610.1	47.2304	12.5172	81.9436	6.54646	2.71071	0.000121413	0.0154197
Ta6alLoc011258.1	1659.44	995.754	2323.13	2.33304	1.22221	0.000109368	0.0141791	Thioredoxin
Ta6alLoc013376.2	10.5848	0	21.1697	Inf	Inf	0.000446254	0.0432565
Ta6alLoc013425.2	40.6018	5.42536	75.7783	13.9674	3.80399	3.23e-06	0.00070751
Ta6alLoc014088.1	12.2271	0.464315	23.9898	51.667	5.69117	8.3e-05	0.0113865
Ta6alLoc015562.1	50.9984	0	101.997	Inf	Inf	9.31e-17	1.38e-13	S-receptor kinase-like
Ta6alLoc016740.1	340.127	18.1719	662.083	36.4345	5.18723	3.21e-16	4.44e-13	3-ketoacyl-CoA synthase
Ta6alLoc018292.1	1052.99	622.461	1483.52	2.38331	1.25297	0.000167679	0.0200235	Unknown protein
Ta6asLoc000160.1	137.131	69.7542	204.508	2.93184	1.55181	0.000181945	0.0213233
Ta6asLoc000251.1	37.1947	12.1165	62.273	5.13952	2.36163	0.000965119	0.0778674
Ta6asLoc000288.1	439.894	213.372	666.417	3.12326	1.64305	7.12e-06	0.00141644	MATE efflux family protein LENGTH=559
Ta6asLoc000647.2	67.6264	13.4459	121.807	9.05906	3.17936	6.38e-08	2.2e-05	Protein kinase-like
Ta6asLoc003151.1	10.6061	0	21.2122	Inf	Inf	5.93e-05	0.0085445
Ta6asLoc005177.1	14.8779	0.960419	28.7955	29.9822	4.90603	0.00104692	0.0826957
Ta6asLoc005507.1	11.2065	0.992208	21.4208	21.589	4.43223	0.000550699	0.0509038
Ta6asLoc005597.1	9.17675	0	18.3535	Inf	Inf	0.000130064	0.0163109
Ta6asLoc006614.1	2056.33	1235.35	2877.3	2.32914	1.2198	0.000133838	0.0166652
Ta6asLoc008133.1	46.0516	7.37798	84.7251	11.4835	3.52149	7.1e-06	0.00141434
Ta6asLoc008824.1	21011.8	13391.7	28632	2.13804	1.09629	0.000708761	0.0619035	Catalase
Ta6asLoc009319.1	9.34287	0	18.6857	Inf	Inf	0.000921235	0.0751884
Ta6asLoc009768.1	20.9195	5.2982	36.5409	6.89685	2.78594	0.00102905	0.0816425	Regulator of chromosome condensation (RCC1) family protein LENGTH=440
Ta6asLoc010407.1	235.504	123.672	347.337	2.80854	1.48982	0.000563656	0.0519475
Ta6asLoc010414.1	12.5507	1.85726	23.2442	12.5153	3.64562	0.00102965	0.08165
Ta6asLoc013139.1	313.773	162.184	465.363	2.86936	1.52073	4.75e-05	0.00713356	MLO-like protein 1
Ta6asLoc013481.1	54.8972	0.496104	109.298	220.313	7.78341	1.18e-13	1.22e-10
Ta6asLoc013986.1	15.0177	0	30.0354	Inf	Inf	5.07e-05	0.00751784
Ta6asLoc014743.1	12.2441	0	24.4882	Inf	Inf	0.000475806	0.0454282
Ta6asLoc014948.1	39.2888	13.4459	65.1317	4.84399	2.2762	0.00123259	0.0929193	RNA-metabolising metallo-beta-lactamase family protein LENGTH=911
Ta6asLoc015648.1	7.85173	0	15.7035	Inf	Inf	0.000926796	0.0754901
Ta6asLoc018538.1	38.7776	0	77.5552	Inf	Inf	7.66e-11	5e-08
Ta6asLoc018551.1	26.9315	0	53.8631	Inf	Inf	2.08e-06	0.000490718	3-ketoacyl-CoA synthase
Ta6asLoc018755.2	285.611	124.982	446.24	3.57044	1.8361	5.7e-06	0.00116869	Nitrate reductase
Ta6asLoc020230.1	6.13267	0	12.2653	Inf	Inf	0.00125066	0.0938014
Ta6asLoc020760.1	20.0291	5.2982	34.76	6.56072	2.71385	0.000338251	0.035088
Ta6blLoc000193.1	20.669	1.85726	39.4807	21.2575	4.4099	3.42e-05	0.0054042
Ta6blLoc000616.1	14.2741	0	28.5483	Inf	Inf	0.000622585	0.05607
Ta6blLoc001136.1	4.53721	0	9.07441	Inf	Inf	0.000628301	0.0564279
Ta6blLoc002362.1	12.8641	0	25.7281	Inf	Inf	9.27e-06	0.0017765
Ta6blLoc002685.1	14.8516	0	29.7032	Inf	Inf	0.000550144	0.0509038
Ta6blLoc002687.1	11.7052	0	23.4103	Inf	Inf	0.000659303	0.0585626
Ta6blLoc003082.1	4007.53	2616.51	5398.54	2.06326	1.04492	0.00103242	0.0817493	ABC-1 domain-containing protein
Ta6blLoc003424.4	23.7174	0	47.4347	Inf	Inf	3.83e-08	1.4e-05
Ta6blLoc003786.1	149.495	47.4295	251.56	5.30387	2.40705	6.21e-08	2.15e-05
Ta6blLoc004121.1	23.801	1.48831	46.1137	30.9839	4.95345	5.86e-07	0.000163317
Ta6blLoc004505.1	79.3237	27.515	131.132	4.76585	2.25273	1.88e-05	0.00323817
Ta6blLoc004995.1	608.148	6.13147	1210.17	197.37	7.62476	3.68e-51	1.19e-46	Glutathione-S-transferase 2
Ta6blLoc004996.1	31.3757	2.88126	59.8701	20.7792	4.37707	3.77e-08	1.38e-05
Ta6blLoc005165.1	931.965	52.9888	1810.94	34.176	5.09491	0.000368203	0.037334	3-hydroxyacyl-CoA dehydratase
Ta6blLoc005166.1	76.8025	0.464315	153.141	329.82	8.36554	1.19e-05	0.00221184
Ta6blLoc005218.1	13.9909	0.928631	27.0532	29.1323	4.86455	0.000369327	0.0374245
Ta6blLoc005722.1	42.8184	0	85.6368	Inf	Inf	1.76e-12	1.55e-09
Ta6blLoc006064.1	13.1132	0	26.2265	Inf	Inf	2.27e-05	0.00380999	Unknown protein
Ta6blLoc006380.1	37.0007	0	74.0014	Inf	Inf	3.54e-14	3.95e-11
Ta6blLoc006879.1	339.162	125.936	552.387	4.38624	2.13298	0.000972224	0.0783625
Ta6blLoc007100.2	52.2132	11.4615	92.965	8.1111	3.0199	0.000204849	0.0234588	FAR1-related sequence 3 LENGTH=851
Ta6blLoc007394.1	17.9807	0	35.9614	Inf	Inf	5.59e-08	1.96e-05
Ta6blLoc007444.1	21.8264	4.21063	39.4421	9.36727	3.22763	0.000580128	0.0531329	OJ000223_09.1 protein
Ta6blLoc008133.1	33.2258	1.98442	64.4672	32.4867	5.02178	3.65e-09	1.7e-06	Protein embryo defective 2423
Ta6blLoc008975.1	934.932	608.562	1261.3	2.07259	1.05144	0.00110948	0.0859553	Stress-induced-phosphoprotein
Ta6blLoc009253.2	876.542	501.873	1251.21	2.49308	1.31793	8.37e-05	0.0114654	4-hydroxy-3-methylbut-2-en-1-yl diphosphate synthase
Ta6blLoc009752.1	18.4714	1.88905	35.0537	18.5563	4.21383	0.00107642	0.0843266	Unknown protein
Ta6blLoc009874.1	81.923	21.9432	141.903	6.46681	2.69306	3.67e-05	0.0057242
Ta6blLoc009875.1	45.5433	12.8669	78.2197	6.07913	2.60387	0.000354135	0.036386	DNA topoisomerase 2
Ta6blLoc010042.1	84.4696	30.0148	138.924	4.62853	2.21055	0.00111176	0.0860131
Ta6blLoc010515.1	35.1135	0	70.2271	Inf	Inf	5.25e-12	4.27e-09
Ta6blLoc010573.1	39.6512	8.73914	70.5633	8.07439	3.01335	0.00129599	0.0966192
Ta6blLoc010847.1	8.61658	0	17.2332	Inf	Inf	0.00123901	0.0932921
Ta6blLoc010849.1	14.8941	0	29.7882	Inf	Inf	4.07e-06	0.000872043
Ta6blLoc010852.1	36.0465	0	72.093	Inf	Inf	5.15e-10	2.86e-07
Ta6blLoc010853.1	18.9948	0	37.9895	Inf	Inf	1.31e-05	0.00240195
Ta6blLoc012120.1	29.4367	0	58.8734	Inf	Inf	2.51e-08	9.68e-06
Ta6blLoc013185.1	14.0249	0	28.0499	Inf	Inf	1.28e-06	0.000319858
Ta6blLoc014248.4	10.3376	0	20.6753	Inf	Inf	0.000799589	0.0674705
Ta6blLoc014646.4	39.8379	4.64315	75.0327	16.1599	4.01434	2.13e-06	0.000499807	3-ketoacyl-CoA synthase
Ta6blLoc016082.1	133.394	61.1172	205.671	3.36519	1.75069	0.000113318	0.0145745	Wound-responsive protein, putative
Ta6blLoc016456.1	19.6606	3.44094	35.8804	10.4275	3.38232	0.00103889	0.0821813
Ta6blLoc016753.1	18.0638	0	36.1276	Inf	Inf	4.11e-07	0.000119628	Unknown protein
Ta6blLoc016760.1	15.4948	0	30.9896	Inf	Inf	8.11e-05	0.0111612
Ta6blLoc017253.1	17.5654	0	35.1308	Inf	Inf	3.03e-06	0.000668734	Unknown protein
Ta6blLoc017364.1	170.889	85.2798	256.497	3.00771	1.58867	0.00022539	0.0252377	Wound responsive protein
Ta6blLoc017815.1	27.9711	0.464315	55.4778	119.483	6.90066	9.87e-08	3.26e-05
Ta6blLoc017895.1	16.6132	0	33.2264	Inf	Inf	2.4e-05	0.00396151
Ta6blLoc019311.1	41.4316	0	82.8632	Inf	Inf	2.33e-14	2.66e-11	Ribosomal RNA processing Brix domain protein LENGTH=315
Ta6blLoc019893.1	66.9267	5.42536	128.428	23.6718	4.5651	1.15e-07	3.75e-05	Unknown protein
Ta6blLoc020726.1	10.6274	0	21.2547	Inf	Inf	0.0013357	0.0990327
Ta6blLoc020836.1	37.1087	10.291	63.9263	6.21184	2.63502	0.00126114	0.0944999
Ta6blLoc021143.1	20.5184	3.74631	37.2904	9.9539	3.31526	0.000391531	0.0391599
Ta6blLoc021897.1	67.5822	25.3716	109.793	4.32738	2.11349	0.000449009	0.0433813
Ta6bsLoc000753.1	27.4016	3.96883	50.8343	12.8084	3.67902	0.000165588	0.019847	DegP protease-like
Ta6bsLoc000777.1	11.7244	0	23.4489	Inf	Inf	0.000279503	0.0300527
Ta6bsLoc001680.1	313.33	173.289	453.371	2.61628	1.38752	0.000315561	0.0330519
Ta6bsLoc002330.1	153.154	0	306.308	Inf	Inf	1.15e-22	3.33e-19	Chalcone synthase 8, putative
Ta6bsLoc002609.1	21.5276	5.26641	37.7888	7.17543	2.84307	0.000361181	0.0368528
Ta6bsLoc002962.2	10.7084	0	21.4169	Inf	Inf	0.000764785	0.0653855
Ta6bsLoc003438.2	44.5136	9.23524	79.7919	8.63993	3.11102	9.96e-05	0.0131764
Ta6bsLoc005173.1	11.1663	0	22.3325	Inf	Inf	0.000115172	0.0147778	Unknown protein
Ta6bsLoc005458.1	29.545	1.45652	57.6334	39.5692	5.30631	7.06e-06	0.00140907
Ta6bsLoc007073.1	16.7155	0	33.431	Inf	Inf	0.000886476	0.0730139
Ta6bsLoc007341.1	10.7722	0	21.5444	Inf	Inf	0.000853171	0.0707023
Ta6bsLoc007343.1	17.4843	0	34.9687	Inf	Inf	3.26e-06	0.000712088
Ta6bsLoc007940.1	24.4649	0	48.9298	Inf	Inf	2.1e-07	6.51e-05
Ta6bsLoc008917.1	98.0499	0.496104	195.604	394.279	8.62307	4.67e-13	4.5e-10	Chalcone synthase
Ta6bsLoc009184.1	24.4602	5.17105	43.7494	8.46045	3.08073	0.000479227	0.045701	Fatty acid hydroxylase superfamily LENGTH=632
Ta6bsLoc011362.1	28.5525	0.464315	56.6407	121.987	6.93059	1.21e-09	6.24e-07
Ta6bsLoc013045.1	1607.99	914.679	2301.29	2.51596	1.33111	4.42e-05	0.00674811
Ta6bsLoc013306.1	11.2493	0	22.4986	Inf	Inf	0.000376664	0.0380489	3-ketoacyl-CoA synthase
Ta6bsLoc014031.1	11.2686	0	22.5372	Inf	Inf	0.000449773	0.0434292
Ta6bsLoc014519.1	16.8198	0	33.6397	Inf	Inf	2.54e-05	0.00416466	3-ketoacyl-CoA synthase
Ta6bsLoc016243.1	61.7776	11.2707	112.285	9.9625	3.31651	0.000397278	0.0396612	Chlorophyll a-b binding protein 2
Ta6bsLoc016732.1	44.7342	17.2558	72.2126	4.18484	2.06517	0.000873334	0.0720414	60 kDa chaperonin 1
Ta6bsLoc017648.1	11.4135	0	22.8269	Inf	Inf	0.000809592	0.0679516
Ta6bsLoc018559.1	33.2669	0	66.5338	Inf	Inf	1.78e-11	1.31e-08	Cytochrome P450, putative
Ta6bsLoc018740.1	40.4794	0	80.9587	Inf	Inf	1.2e-08	5e-06
Ta6bsLoc018832.1	9.67512	0	19.3502	Inf	Inf	6.57e-06	0.00132317
Ta6bsLoc019262.1	36.1668	13.5412	58.7923	4.34172	2.11827	0.000333092	0.0346416	NADPH reductase TAH18
Ta6bsLoc019517.1	62.3541	0	124.708	Inf	Inf	1.5e-19	3.01e-16
Ta7alLoc001286.1	2458.55	1404.43	3512.68	2.50114	1.32259	3.35e-05	0.00531773	HAD-superfamily hydrolase, subfamily IA, variant 3 containing protein, expressed
Ta7alLoc001286.2	10.8765	0	21.7531	Inf	Inf	8.39e-05	0.0114701
Ta7alLoc001851.1	210.778	125.204	296.353	2.36695	1.24303	0.00120812	0.0917578
Ta7alLoc003774.1	109.105	0	218.21	Inf	Inf	5.91e-24	2.08e-20	ABC transporter-like protein
Ta7alLoc004136.1	6.48419	0	12.9684	Inf	Inf	0.00106961	0.0841042	Unknown protein
Ta7alLoc004213.1	53.7975	6.25862	101.336	16.1915	4.01716	0.000179207	0.0210739	Cytochrome P450, putative
Ta7alLoc005455.2	361.033	222.569	499.497	2.24424	1.16622	0.00124444	0.093513
Ta7alLoc005670.1	32.9916	3.84168	62.1415	16.1756	4.01575	6.81e-05	0.00956165
Ta7alLoc006505.1	215.19	80.497	349.883	4.34654	2.11987	8.02e-08	2.71e-05	cDNA clone:J013058P10, full insert sequence
Ta7alLoc006599.1	62.8089	16.6132	109.005	6.56132	2.71399	1.35e-05	0.00245398
Ta7alLoc007246.1	153.627	12.6444	294.61	23.2997	4.54224	4.73e-20	1.02e-16
Ta7alLoc008267.1	1046.39	643.272	1449.51	2.25333	1.17206	0.000717496	0.0624974
Ta7alLoc008712.3	10.8765	0	21.7531	Inf	Inf	0.000219031	0.0247159
Ta7alLoc009700.1	28.9191	0	57.8381	Inf	Inf	7.82e-11	5.09e-08
Ta7alLoc010528.5	51.6912	4.73852	98.6438	20.8174	4.37972	2.56e-11	1.85e-08	Senescence-associated protein DIN1
Ta7alLoc012790.1	74.4343	0.464315	148.404	319.619	8.32021	4.27e-17	6.71e-14	ABC transporter-like protein
Ta7alLoc013185.2	24.6239	4.83389	44.4139	9.18803	3.19976	0.000560958	0.0517578
Ta7alLoc013257.8	71.1165	32.8961	109.337	3.32371	1.73279	0.000747146	0.0642165
Ta7alLoc014682.1	19.2948	3.25021	35.3395	10.873	3.44268	5.61e-05	0.00816824
Ta7alLoc015229.1	16.6344	0	33.2689	Inf	Inf	3.83e-05	0.00593135
Ta7alLoc015230.1	12.6361	0	25.2723	Inf	Inf	0.000453973	0.0437305
Ta7alLoc015651.1	37.3908	0	74.7816	Inf	Inf	7.92e-11	5.13e-08
Ta7alLoc016010.1	170.286	70.3524	270.219	3.84094	1.94146	9.35e-07	0.000243136	cDNA clone:J013058P10, full insert sequence
Ta7alLoc016179.1	92.1858	21.9943	162.377	7.3827	2.88415	8.4e-06	0.00164072
Ta7alLoc016180.1	17.471	2.91305	32.0289	10.995	3.45877	0.0013051	0.0971639
Ta7alLoc017424.4	17.5867	0	35.1733	Inf	Inf	4.65e-06	0.000978147
Ta7alLoc017425.1	16.0125	0	32.0249	Inf	Inf	5.91e-05	0.00852261
Ta7alLoc018523.2	31.7014	5.73073	57.672	10.0636	3.33108	4.66e-05	0.00703199
Ta7alLoc020374.1	84.5213	1.95263	167.09	85.5719	6.41906	1.52e-17	2.46e-14	MATE efflux family protein, expressed
Ta7alLoc021271.1	39.7086	12.918	66.4992	5.1478	2.36396	0.000293427	0.031116
Ta7alLoc021563.1	317.361	165.453	469.269	2.83626	1.50399	0.000531493	0.0494618	ATP-dependent zinc metalloprotease FtsH 4
Ta7alLoc021577.1	76.4005	25.1491	127.652	5.0758	2.34363	5.77e-05	0.00837371	Peroxidase 54
Ta7alLoc021753.1	11.767	0	23.5339	Inf	Inf	4.33e-05	0.00664405
Ta7alLoc022146.2	26.9491	2.48052	51.4177	20.7286	4.37355	2.51e-06	0.000571155	ATPase
Ta7alLoc022698.1	223.67	102.173	345.167	3.37824	1.75627	1.59e-05	0.00280963	Phosphoenolpyruvate carboxylase
Ta7asLoc000087.1	10.214	0	20.4281	Inf	Inf	0.000394002	0.0393584
Ta7asLoc000221.1	106.63	56.7283	156.532	2.75933	1.46432	0.000773423	0.0658459
Ta7asLoc000240.1	69.1078	30.1227	108.093	3.58842	1.84335	0.00122501	0.0926067	Unknown protein
Ta7asLoc000392.1	108.365	0	216.731	Inf	Inf	1.68e-23	5.56e-20
Ta7asLoc000533.1	13.9461	0.464315	27.4279	59.0717	5.8844	0.000774892	0.0659271
Ta7asLoc001131.1	251.854	0	503.707	Inf	Inf	1.24e-39	2.02e-35	Unknown protein
Ta7asLoc001384.1	306.132	20.7796	591.484	28.4647	4.8311	0.000125486	0.0158747	3-ketoacyl-CoA synthase
Ta7asLoc001480.1	28.7472	3.34557	54.1488	16.1852	4.0166	7.94e-06	0.00156126
Ta7asLoc001711.1	27.5925	3.80989	51.3752	13.4847	3.75325	0.000118326	0.0151303	Anthranilic acid methyltransferase 1
Ta7asLoc002052.1	2551.89	1498.66	3605.12	2.40556	1.26637	0.000112404	0.0144914	Serine glyoxylate aminotransferase 2
Ta7asLoc002813.1	518.773	282.738	754.809	2.66964	1.41664	0.000134437	0.0166941	Ferredoxin
Ta7asLoc003528.1	11.4753	0	22.9505	Inf	Inf	0.00121416	0.0920875
Ta7asLoc003660.1	52.3101	0	104.62	Inf	Inf	2.1e-06	0.000495204
Ta7asLoc004395.1	88.0129	26.5864	149.44	5.62091	2.4908	1.42e-05	0.00254828	Unknown protein
Ta7asLoc004635.1	42.4669	0	84.9338	Inf	Inf	2.45e-12	2.1e-09
Ta7asLoc004861.1	45.3763	13.2359	77.5166	5.85656	2.55005	0.000274218	0.0295433	Aquaporin NIP1.2
Ta7asLoc005119.1	15.9274	0	31.8549	Inf	Inf	0.00014931	0.0182196	NPR1-like protein
Ta7asLoc005836.1	106.31	0	212.62	Inf	Inf	7.48e-23	2.21e-19	Unknown protein
Ta7asLoc007843.9	13.0109	0	26.0218	Inf	Inf	0.000130075	0.0163109
Ta7asLoc008365.1	12.2846	0	24.5692	Inf	Inf	0.000104921	0.0136793
Ta7asLoc008392.1	64.4941	27.2732	101.715	3.72949	1.89898	0.000935094	0.076013	Acid beta-fructofuranosidase, putative
Ta7asLoc008718.3	17.1731	0.992208	33.3539	33.6159	5.07107	4.69e-06	0.000981646
Ta7asLoc009371.1	13.486	0	26.9721	Inf	Inf	0.000233453	0.025782
Ta7asLoc010901.1	281.417	28.539	534.295	18.7216	4.22663	9.53e-07	0.000246828
Ta7asLoc011297.1	114.479	53.1217	175.836	3.31006	1.72686	0.000723981	0.0627244	Sucrose:fructan 6-fructosyltransferase
Ta7asLoc012100.1	13.7746	0.496104	27.0532	54.5312	5.76901	0.000657947	0.0585229	NB-ARC domain containing protein, expressed
Ta7asLoc012553.1	138.848	0.992208	276.705	278.878	8.12349	5.2e-31	3.24e-27
Ta7asLoc013025.1	14.6875	0	29.3749	Inf	Inf	8.61e-05	0.0117322
Ta7asLoc015144.1	9.52828	0	19.0566	Inf	Inf	0.00107616	0.0843266
Ta7asLoc015829.1	16.1573	0	32.3147	Inf	Inf	1.58e-05	0.0027889
Ta7asLoc016002.1	20.1769	0	40.3538	Inf	Inf	4.63e-06	0.000975457
Ta7asLoc016011.1	25.2935	0	50.5871	Inf	Inf	2.53e-07	7.72e-05
Ta7asLoc016098.1	35.6226	1.39295	69.8523	50.1472	5.6481	2.66e-08	1.02e-05
Ta7asLoc017770.1	42.8802	0	85.7604	Inf	Inf	2.62e-13	2.59e-10	2-oxoglutarate (2OG) and Fe(II)-dependent oxygenase superfamily protein LENGTH=348
Ta7asLoc019489.1	47.0618	15.6528	78.4709	5.01321	2.32574	0.00113278	0.0873054
Ta7asLoc020134.1	16.4045	0	32.8091	Inf	Inf	0.000222324	0.024983	Kelch repeat-containing F-box family protein, putative, expressed
Ta7asLoc020756.1	8.20326	0	16.4065	Inf	Inf	0.000411859	0.0406904
Ta7asLoc020940.1	27.6547	0.496104	54.8133	110.488	6.78774	2.54e-10	1.52e-07
Ta7asLoc021516.1	13.3837	0	26.7674	Inf	Inf	3.51e-06	0.000765116
Ta7asLoc021518.1	8.16272	0	16.3254	Inf	Inf	0.000384829	0.0387047
Ta7asLoc021519.1	26.3714	0	52.7427	Inf	Inf	1.56e-10	9.76e-08
Ta7asLoc021950.1	45.668	3.37736	87.9586	26.0436	4.70286	0.000619321	0.0558382
Ta7asLoc021951.1	616.189	42.4685	1189.91	28.0187	4.80832	6.56e-07	0.00018028
Ta7blLoc000042.1	12.7192	0	25.4384	Inf	Inf	2.48e-05	0.00408412	Unknown protein
Ta7blLoc000235.1	95.1727	39.4533	150.892	3.82458	1.9353	0.000293335	0.031116
Ta7blLoc000269.1	19.4247	1.39295	37.4565	26.8902	4.74901	3.02e-05	0.00484054
Ta7blLoc000387.1	61.3647	23.3362	99.3933	4.2592	2.09058	0.000633948	0.0568405	RNA polymerase sigma factor 2
Ta7blLoc000733.1	47.7843	16.3907	79.1779	4.83066	2.27222	0.00021194	0.0240678	GTP binding Elongation factor Tu family protein LENGTH=449
Ta7blLoc000950.1	189.633	58.4709	320.794	5.48639	2.45586	4.85e-08	1.73e-05
Ta7blLoc001327.1	84.5426	39.6951	129.39	3.2596	1.7047	0.00115989	0.088971	Phytoene synthase 1
Ta7blLoc001378.1	101.155	0	202.31	Inf	Inf	9.74e-16	1.28e-12
Ta7blLoc001677.1	69.4918	30.8095	108.174	3.51106	1.81191	0.000728045	0.0629087	Tonoplast intrinsic protein 2;1
Ta7blLoc001779.1	5.71736	0	11.4347	Inf	Inf	0.000349164	0.0359895	Disease resistance protein RPM1 homolog
Ta7blLoc002910.1	25.7321	1.45652	50.0076	34.3336	5.10155	4.39e-07	0.000126199
Ta7blLoc003100.1	13.6714	0	27.3429	Inf	Inf	1.37e-06	0.000341197	NBS-LRR type protein
Ta7blLoc003561.1	58.1936	12.3583	104.029	8.41774	3.07343	7.35e-08	2.49e-05	Receptor-like protein kinase
Ta7blLoc003792.1	38.0292	12.4219	63.6366	5.12294	2.35697	0.000973766	0.0784258
Ta7blLoc004063.1	107.513	5.76252	209.263	36.3145	5.18248	4.34e-17	6.75e-14
Ta7blLoc005047.1	269.979	146.499	393.459	2.68574	1.42532	0.000398527	0.0397151	Post-illumination chlorophyll fluorescence increase protein
Ta7blLoc005049.1	32.1845	1.39295	62.976	45.2107	5.49859	3.7e-09	1.71e-06	Pathogenesis-related (PR)-10-related norcoclaurine synthase-like protein
Ta7blLoc006804.1	16.5173	0.928631	32.106	34.5735	5.1116	6.49e-05	0.00920653	Salt overly sensitive 1
Ta7blLoc007042.1	153.275	59.4506	247.098	4.15636	2.05532	6.76e-06	0.00136037
Ta7blLoc007060.1	16.8411	0	33.6822	Inf	Inf	7.3e-07	0.000196379
Ta7blLoc007377.1	9.94358	0	19.8872	Inf	Inf	0.000368179	0.037334
Ta7blLoc007692.1	68.9792	0	137.958	Inf	Inf	3.89e-26	1.66e-22	Unknown protein
Ta7blLoc008262.1	54.6672	18.0572	91.2771	5.05487	2.33768	0.000625084	0.0562638
Ta7blLoc009067.1	13.4072	0.464315	26.3501	56.7504	5.82656	0.000693617	0.0609089	Protein kinase-3
Ta7blLoc009464.1	96.6413	47.652	145.631	3.05613	1.6117	0.000750499	0.0644363
Ta7blLoc009947.1	40.7458	0	81.4917	Inf	Inf	3.65e-13	3.56e-10
Ta7blLoc012659.1	1489.95	745.43	2234.47	2.99755	1.58379	1.13e-06	0.000288805
Ta7blLoc013532.1	94.1609	45.2987	143.023	3.15734	1.65871	0.00104205	0.0823911	Phytoene synthase 1
Ta7blLoc013674.1	16.5086	0.992208	32.0249	32.2764	5.01241	1.51e-05	0.00269359
Ta7blLoc014080.1	60.3472	0	120.694	Inf	Inf	3.61e-09	1.68e-06	Protein kinase-3
Ta7blLoc014767.1	11.3304	0	22.6608	Inf	Inf	0.0012193	0.0923478
Ta7blLoc014888.1	10.9576	0	21.9152	Inf	Inf	1.79e-05	0.00309561
Ta7blLoc015575.1	15.4118	0	30.8235	Inf	Inf	8.99e-05	0.0121287
Ta7blLoc016047.1	18.7452	1.85726	35.6332	19.1859	4.26197	0.000175553	0.0207952
Ta7blLoc016561.1	7.37463	0	14.7493	Inf	Inf	0.000615708	0.0555743
Ta7blLoc019295.4	27.5821	2.88126	52.2829	18.1459	4.18157	8.18e-05	0.0112378
Ta7blLoc021927.1	1230.04	649.198	1810.88	2.78941	1.47996	1e-05	0.00190164	RNA polymerase sigma factor 1
Ta7blLoc022056.1	13.7758	0	27.5515	Inf	Inf	0.000211061	0.0240005	Aldehyde oxidase
Ta7blLoc023174.1	6.94004	0	13.8801	Inf	Inf	0.000719726	0.0625966
Ta7blLoc023745.1	14.5638	0	29.1277	Inf	Inf	0.000104173	0.0136147
Ta7blLoc023929.1	62.3509	0.496104	124.206	250.362	7.96787	2.56e-16	3.64e-13
Ta7blLoc023984.1	51.5959	7.15546	96.0363	13.4214	3.74646	9.45e-09	4.02e-06
Ta7blLoc024341.1	17.0665	1.98442	32.1485	16.2005	4.01797	1.04e-05	0.00196844
Ta7blLoc024596.1	22.6435	0	45.287	Inf	Inf	1.49e-05	0.0026631
Ta7blLoc024755.1	9.6944	0	19.3888	Inf	Inf	0.000775807	0.0659343
Ta7blLoc024770.1	12.3294	0.464315	24.1945	52.1078	5.70343	0.000680993	0.0600609	Senescence-associated protein DIN1
Ta7blLoc025208.1	29.9818	0.464315	59.4993	128.144	7.00162	6.36e-07	0.000175557
Ta7blLoc025495.1	7.1467	0	14.2934	Inf	Inf	0.000567072	0.0522326	ABC transporter-like protein
Ta7blLoc025496.2	28.8978	0	57.7956	Inf	Inf	1.14e-08	4.8e-06	ABC transporter-like protein
Ta7blLoc026007.1	8.97009	0	17.9402	Inf	Inf	0.000185695	0.0216637
Ta7bsLoc001251.1	6.81446	0	13.6289	Inf	Inf	0.00124582	0.0935679	Leucine-rich repeat protein; polygalacturonase inhibitor-like protein
Ta7bsLoc001848.1	188.776	14.152	363.401	25.6784	4.68248	0.000588854	0.0537497	3-ketoacyl-CoA synthase
Ta7bsLoc002749.1	154.485	2.78589	306.184	109.905	6.78012	1.62e-07	5.12e-05
Ta7bsLoc002750.1	229.358	14.7435	443.973	30.1132	4.91232	1.82e-05	0.00313592	3-ketoacyl-CoA synthase
Ta7bsLoc003905.2	223.326	94.3118	352.341	3.73591	1.90146	2.99e-06	0.000660482
Ta7bsLoc005172.1	44.8527	0.464315	89.2411	192.199	7.58646	8.16e-05	0.0112215	3-ketoacyl-CoA synthase
Ta7bsLoc005201.1	17.2318	1.48831	32.9752	22.1561	4.46963	5.6e-05	0.00814777
Ta7bsLoc005669.5	69.8615	27.5661	112.157	4.06866	2.02455	9.02e-05	0.0121578
Ta7bsLoc005823.1	13.486	0	26.9721	Inf	Inf	1.34e-05	0.00244121
Ta7bsLoc006250.1	35.345	9.69956	60.9905	6.28796	2.65259	0.000572782	0.0526986
Ta7bsLoc009212.1	100.046	35.2301	164.861	4.67955	2.22637	9.29e-05	0.0124509
Ta7bsLoc009389.1	32.8556	0	65.7111	Inf	Inf	5.61e-10	3.08e-07
Ta7bsLoc011512.1	493.897	67.9865	919.808	13.5293	3.75801	2.22e-05	0.00374072	3-ketoacyl-CoA synthase
Ta7bsLoc011551.1	24.0607	6.06789	42.0536	6.93051	2.79296	0.00105893	0.0833939	Malate dehydrogenase
Ta7bsLoc011585.1	15.9081	0	31.8163	Inf	Inf	0.000801452	0.0675221	3-ketoacyl-CoA synthase
Ta7bsLoc011889.1	1727.06	1086.62	2367.5	2.17878	1.12352	0.000365148	0.0371257	Glutathione peroxidase
Ta7bsLoc012243.2	47.1632	16.0218	78.3047	4.8874	2.28907	0.00044115	0.0428607	3-oxoacyl-[acyl-carrier-protein] synthase
Ta7bsLoc012248.1	43.2723	0	86.5446	Inf	Inf	3.11e-11	2.24e-08	Aleurone layer morphogenesis protein
Ta7bsLoc012528.1	15.0645	0.464315	29.6646	63.889	5.99749	3.53e-05	0.00556908
Ta7bsLoc012980.1	438.952	0	877.905	Inf	Inf	3.56e-56	1.91e-51
Ta7bsLoc012981.1	210.703	0.464315	420.941	906.584	9.8243	2.57e-38	2.98e-34	Unknown protein
Ta7bsLoc012987.1	96.1385	12.6319	179.645	14.2216	3.83001	1.4e-05	0.00253192	Senescence-associated protein
Ta7bsLoc013727.2	200.922	86.5842	315.259	3.64107	1.86436	5.45e-06	0.00112665	Kinesin like protein for actin based chloroplast movement 2
Ta7bsLoc015251.1	205.821	60.6972	350.945	5.78191	2.53155	3.75e-10	2.15e-07	Unknown protein
Ta7bsLoc015323.1	8.76343	0	17.5269	Inf	Inf	0.000410035	0.0405845
Ta7bsLoc015732.1	18.7263	0	37.4526	Inf	Inf	4.35e-07	0.000125239
Ta7bsLoc016358.1	14.2316	0	28.4632	Inf	Inf	0.000125868	0.0158859	Unknown protein
Ta7bsLoc016482.1	21.7076	5.2982	38.1171	7.19434	2.84686	0.00124451	0.093513
Ta7bsLoc017403.1	277.308	30.9367	523.68	16.9275	4.08129	1.04e-20	2.45e-17
