# Supplementary material for: Transcriptome profiling of wheat glumes in wild emmer, hulled landraces and modern cultivars
Source: BMC Genomics. 2015 Oct 13;16:777. doi: 10.1186/s12864-015-1996-0 (PMC4603339; doi:10.1186/s12864-015-1996-0)
Supplement: Additional file 3: Table S2. — DEGs in landrace compared to wild wheat. (XLSX 184 kb) [file 12864_2015_1996_MOESM3_ESM.xlsx]

## Sheet: Down-regulated DEGs in L
id	baseMean	baseMeanA(W)	baseMeanB(L)	foldChange(L/W)	log2FoldChange(L/W)	pval	padj	Putative annotaiton
Ta1alLoc003386.1	20.6172	41.2345	0	0	-Inf	1.68e-06	0.000552167
Ta1alLoc003924.2	20.6857	40.9801	0.391165	0.00954523	-6.711	6.8e-06	0.00180222	Cinnamoyl CoA reductase-like
Ta1alLoc004143.2	317.415	475.676	159.154	0.334585	-1.57955	0.000913984	0.0962281	Unknown protein
Ta1alLoc004144.1	13.2702	26.1095	0.430855	0.0165018	-5.92123	0.000720201	0.0801761
Ta1alLoc004865.1	1060.98	1442.18	679.776	0.471354	-1.08512	0.000928981	0.097511	Extra-large G-protein-like
Ta1alLoc005410.1	201.926	291.332	112.521	0.386228	-1.37247	0.000899189	0.0951324	Protein of unknown function (DUF1645) LENGTH=295
Ta1alLoc006302.1	45.6857	80.4527	10.9187	0.135715	-2.88134	5.37e-05	0.0103158	Flavonol sulfotransferase, putative
Ta1alLoc006585.1	358.03	629.685	86.3738	0.13717	-2.86597	5.3e-13	6.86e-10
Ta1alLoc007209.1	101.403	157.827	44.9787	0.284988	-1.81103	0.000169785	0.0259166	Protein of unknown function, DUF584 LENGTH=140
Ta1alLoc007625.3	18.0874	35.313	0.86171	0.0244021	-5.35685	9.38e-05	0.0162733
Ta1alLoc007897.1	19.4564	38.9129	0	0	-Inf	3.48e-06	0.00102051
Ta1alLoc008688.1	61.4679	105.634	17.3021	0.163794	-2.61005	2.81e-05	0.00606011
Ta1alLoc009110.1	38.9428	74.0477	3.83801	0.0518316	-4.27003	1.15e-07	5.19e-05
Ta1alLoc009166.1	24.5384	49.0768	0	0	-Inf	5.26e-11	4.7e-08
Ta1alLoc009464.1	17.7042	35.4084	0	0	-Inf	7.88e-07	0.000288824	Unknown protein
Ta1alLoc010869.1	123.732	223.472	23.9916	0.107358	-3.21949	1.88e-09	1.2e-06
Ta1alLoc012465.1	23.3824	43.556	3.2087	0.0736683	-3.76281	0.000274758	0.0379331	rRNA methylase
Ta1alLoc012728.1	822.443	1199.92	444.962	0.370825	-1.43119	0.000105688	0.0178274	Unknown protein
Ta1alLoc013550.1	12.3487	24.6973	0	0	-Inf	0.000323591	0.0430966
Ta1alLoc013989.1	16.7597	33.5193	0	0	-Inf	1.84e-05	0.00428254
Ta1alLoc014299.1	502.25	712.678	291.822	0.409473	-1.28816	0.000215021	0.0312592	Unknown protein
Ta1alLoc017069.1	35.3925	70.7849	0	0	-Inf	1.2e-10	1.01e-07
Ta1alLoc020577.1	66.0594	132.119	0	0	-Inf	4.98e-05	0.00979589
Ta1alLoc021056.1	50.4788	91.0934	9.86424	0.108287	-3.20707	0.000296006	0.0401002
Ta1alLoc021091.1	239.599	384.677	94.5208	0.245715	-2.02494	1.13e-06	0.000393852
Ta1alLoc023634.1	75.9529	148.776	3.12932	0.0210337	-5.57115	4.37e-12	4.77e-09
Ta1alLoc023961.5	13.3568	26.7135	0	0	-Inf	0.000629964	0.072009
Ta1asLoc002750.1	86.4118	133.537	39.2867	0.294201	-1.76512	7.65e-05	0.0139024
Ta1asLoc002990.1	119.311	232.199	6.42314	0.0276622	-5.17594	1.36e-17	3.28e-14
Ta1asLoc003029.1	203.703	406.233	1.1735	0.00288872	-8.43535	8.89e-15	1.45e-11	Fatty acyl-CoA reductase
Ta1asLoc006020.1	15.4573	30.5234	0.391165	0.0128152	-6.286	0.000212371	0.0309815
Ta1asLoc010197.1	49.4878	98.1535	0.82202	0.00837484	-6.89972	1.24e-11	1.27e-08
Ta1asLoc013006.1	477.407	680.288	274.526	0.403544	-1.3092	0.000250417	0.0355345
Ta1asLoc014204.1	15.1028	30.2055	0	0	-Inf	5.3e-05	0.0102484	Glutaminyl-tRNA synthetase
Ta1blLoc000565.1	293.971	469.588	118.354	0.252037	-1.98829	5.72e-07	0.000217842
Ta1blLoc000884.1	77.5769	124.155	30.9986	0.249676	-2.00187	0.000414389	0.0525266
Ta1blLoc000909.1	12.0211	24.0423	0	0	-Inf	0.000390854	0.0499817
Ta1blLoc002751.1	49.9648	93.1607	6.76888	0.0726581	-3.78273	4.72e-07	0.000183489
Ta1blLoc003132.1	74.6317	141.945	7.3188	0.051561	-4.27758	2.47e-08	1.29e-05	Unknown protein
Ta1blLoc003452.1	88.9442	162.349	15.539	0.0957133	-3.38514	1.18e-08	6.57e-06
Ta1blLoc003460.1	93.5167	146.556	40.4774	0.276191	-1.85626	0.000363837	0.0470824
Ta1blLoc003721.1	177.983	298.531	57.4338	0.192388	-2.37791	1.55e-07	6.72e-05	Unknown protein
Ta1blLoc004710.1	56.3869	97.0024	15.7714	0.162588	-2.62071	0.000113238	0.0188679
Ta1blLoc004975.1	14.7338	29.4676	0	0	-Inf	5.98e-05	0.0113013
Ta1blLoc005699.1	8.484	16.5371	0.430855	0.0260538	-5.26236	0.000268834	0.0374937
Ta1blLoc006283.1	13.3497	26.2685	0.430855	0.016402	-5.92999	0.000702058	0.0786427
Ta1blLoc006395.2	19.2021	38.4043	0	0	-Inf	0.000139826	0.0223674
Ta1blLoc007155.1	3593.1	5137.83	2048.36	0.398683	-1.32669	2.87e-05	0.00616955	Cellulose synthase
Ta1blLoc007486.1	194.251	286.549	101.953	0.355796	-1.49088	0.000177062	0.0266983	Remorin, putative
Ta1blLoc008054.1	52.3916	93.7454	11.0377	0.117742	-3.0863	0.000460436	0.0565046
Ta1blLoc010382.1	9.82046	19.6409	0	0	-Inf	0.000436013	0.0543537
Ta1blLoc010645.1	21.3938	37.4246	5.36298	0.143301	-2.80288	0.000282679	0.0389027
Ta1blLoc013093.1	7.17136	14.3427	0	0	-Inf	0.000172363	0.0262178
Ta1blLoc015743.1	9.89993	19.7999	0	0	-Inf	0.000158865	0.0245961
Ta1blLoc016950.1	1176.88	1630.87	722.884	0.443251	-1.1738	0.000353086	0.046104	D-3-phosphoglycerate dehydrogenase
Ta1blLoc017402.1	229.097	444.883	13.3111	0.0299204	-5.06273	1.03e-11	1.07e-08
Ta1blLoc021726.1	1801.43	2714.76	888.093	0.327135	-1.61204	8.63e-07	0.000310512
Ta1blLoc022126.1	29.7157	59.4314	0	0	-Inf	8e-09	4.55e-06
Ta1blLoc022127.1	12.654	25.3081	0	0	-Inf	0.000192464	0.0285116
Ta1blLoc023235.2	138.554	214.091	63.0177	0.294351	-1.76439	0.000152212	0.0239076
Ta1blLoc025927.1	55.0494	91.2716	18.8271	0.206275	-2.27736	0.0005733	0.0672156	Unknown protein
Ta1bsLoc000632.1	21.8525	41.1198	2.58513	0.0628682	-3.99153	0.000425367	0.0534106	Receptor-like kinase 2
Ta1bsLoc000853.3	33.919	62.5544	5.2836	0.084464	-3.56552	2.89e-06	0.000876472
Ta1bsLoc001209.1	2782.39	3903.06	1661.71	0.425745	-1.23194	0.000102056	0.0173596	Beta-1,3-glucuronyltransferase 2 (Glucuronosyltransferase S)
Ta1bsLoc001667.1	574.34	1001.38	147.301	0.147098	-2.76515	4.27e-07	0.00016729	Major allergen Bet v 1
Ta1bsLoc002131.2	140.36	233.122	47.5978	0.204176	-2.29212	8.83e-06	0.00225382	E3 UFM1-protein ligase 1-like protein
Ta1bsLoc002444.1	15.7093	30.9877	0.430855	0.0139041	-6.16835	1.66e-05	0.00389704
Ta1bsLoc002445.1	46.4769	90.998	1.95583	0.021493	-5.53999	2.12e-05	0.00480319
Ta1bsLoc003343.1	15.885	30.9877	0.78233	0.0252464	-5.30778	1.56e-07	6.72e-05
Ta1bsLoc004491.1	17.7408	35.0905	0.391165	0.0111473	-6.48716	0.000274365	0.0379331
Ta1bsLoc006587.1	11.0154	20.347	1.68373	0.0827507	-3.59509	0.00027706	0.03819
Ta1bsLoc007238.2	26.5754	51.9773	1.1735	0.0225771	-5.469	3.45e-07	0.000139483
Ta1bsLoc008429.2	125.748	203.819	47.6772	0.233919	-2.09592	2.94e-05	0.00628434	Rp1-like protein
Ta1bsLoc008573.1	19.9622	39.9244	0	0	-Inf	2.4e-06	0.000762368
Ta1bsLoc009669.1	26.363	52.2952	0.430855	0.00823891	-6.92333	3.54e-07	0.000142343
Ta1bsLoc011926.1	47.1161	92.2764	1.95583	0.0211953	-5.56011	2.92e-08	1.5e-05
Ta1bsLoc012342.2	14.8539	29.2769	0.430855	0.0147166	-6.08642	3.88e-07	0.000154421
Ta1bsLoc012751.1	38.3055	76.611	0	0	-Inf	6.08e-11	5.38e-08
Ta1bsLoc014020.1	14.0311	28.0622	0	0	-Inf	0.000102113	0.0173596	Ankyrin repeat protein family-like protein
Ta1bsLoc015694.1	9.90957	19.8191	0	0	-Inf	0.00026603	0.037239
Ta1bsLoc015906.1	730.434	1053.7	407.171	0.386421	-1.37175	0.000796159	0.0859093	50S ribosomal protein L28
Ta1bsLoc016344.1	158.359	258.633	58.0856	0.224587	-2.15466	7.69e-07	0.000282947	E3 UFM1-protein ligase 1-like protein
Ta1bsLoc018292.1	95.2433	144.578	45.9083	0.317533	-1.65502	0.00054549	0.0647431	Photosystem II CP47 chlorophyll apoprotein
Ta1bsLoc018635.1	95.2361	163.742	26.7298	0.163243	-2.61491	3.25e-06	0.000955778
Ta1bsLoc019048.1	11.6618	23.3236	0	0	-Inf	0.000478033	0.0581052
Ta2alLoc000198.1	38.4934	76.9867	0	0	-Inf	3.98e-07	0.000157311
Ta2alLoc000560.1	24.6108	48.0085	1.21319	0.0252702	-5.30642	2.74e-06	0.000843929
Ta2alLoc001423.1	315.127	448.021	182.233	0.406751	-1.29778	0.000726941	0.0807003
Ta2alLoc007018.1	304.59	491.025	118.155	0.24063	-2.05511	0.00033542	0.0441966	Unknown protein
Ta2alLoc011480.1	42.284	84.568	0	0	-Inf	7.01e-12	7.37e-09	Unknown protein
Ta2alLoc011686.1	40.2866	79.7909	0.78233	0.00980475	-6.6723	1.28e-07	5.73e-05	Unknown protein
Ta2alLoc012021.2	6.75472	13.5094	0	0	-Inf	5.68e-05	0.0108439
Ta2alLoc012550.1	32.4059	56.2004	8.61137	0.153226	-2.70627	0.000394892	0.0503925
Ta2alLoc013286.1	219.141	334.112	104.169	0.31178	-1.6814	0.00010333	0.0175149	Calcium-binding EF hand family protein LENGTH=162
Ta2alLoc013483.1	69.1463	115.905	22.3873	0.193151	-2.3722	0.000117947	0.0194045
Ta2alLoc014997.1	10.7553	21.5107	0	0	-Inf	4.4e-05	0.00879635
Ta2alLoc015913.1	446.256	651.388	241.124	0.37017	-1.43374	7.12e-05	0.0130643
Ta2alLoc016067.1	27.372	54.7439	0	0	-Inf	2.98e-08	1.52e-05
Ta2alLoc016067.2	45.0063	90.0126	0	0	-Inf	4.96e-12	5.34e-09
Ta2alLoc016727.1	74.2869	131.005	17.5685	0.134105	-2.89856	4.16e-07	0.00016369	Disease resistance protein (CC-NBS-LRR)
Ta2alLoc016785.1	407.404	588.311	226.497	0.384996	-1.37709	0.000158681	0.0245896	Kinesin-1
Ta2alLoc017202.4	158.151	233.98	82.3211	0.351829	-1.50705	0.000710397	0.0793717
Ta2alLoc017888.1	246.799	383.442	110.156	0.287282	-1.79946	1.87e-06	0.000607003	Aldo/keto reductase family-like protein
Ta2alLoc018013.1	12.0688	24.1376	0	0	-Inf	0.000383973	0.0492965
Ta2alLoc019229.1	20.7007	40.5794	0.82202	0.0202571	-5.62543	1.47e-05	0.00351068	50S ribosomal protein L22, chloroplastic 2
Ta2alLoc019530.1	22.3933	43.925	0.86171	0.0196178	-5.6717	5.77e-06	0.00157698
Ta2alLoc021641.2	11.8367	23.6733	0	0	-Inf	0.000447748	0.0554181
Ta2alLoc021876.1	255.043	400.706	109.38	0.272968	-1.8732	5.75e-07	0.000218666	Catalase-peroxidase
Ta2alLoc022306.1	38.2411	76.0514	0.430855	0.00566532	-7.46363	5.85e-10	4.16e-07
Ta2alLoc023351.1	28.1432	55.1129	1.1735	0.0212926	-5.55351	2.78e-08	1.43e-05
Ta2alLoc024328.1	42.1559	81.8457	2.46606	0.0301306	-5.05263	3.73e-08	1.84e-05
Ta2alLoc024618.1	289.141	418.419	159.863	0.382064	-1.38811	0.000193611	0.0286457
Ta2alLoc026775.1	313.308	473.2	153.417	0.324212	-1.62499	1.22e-05	0.00299415	Aldo/keto reductase family-like protein
Ta2alLoc027221.1	20.4366	38.016	2.85723	0.0751584	-3.73392	0.000180879	0.0272054
Ta2alLoc027662.1	118.5	231.83	5.17026	0.0223019	-5.48669	7.45e-19	2.05e-15	Major pollen allergen Bet v 1-D/H
Ta2alLoc029254.1	31.3567	62.7134	0	0	-Inf	3.1e-09	1.9e-06	Blast resistance protein Pi-ta variant 10
Ta2alLoc029296.1	14.4493	27.725	1.1735	0.0423262	-4.5623	0.000846695	0.090406
Ta2asLoc000383.1	180.103	317.002	43.2041	0.13629	-2.87525	4.34e-10	3.15e-07
Ta2asLoc002099.1	46.6933	78.0801	15.3066	0.196037	-2.3508	0.000271684	0.0377188
Ta2asLoc002160.1	241.662	362.295	121.03	0.334064	-1.5818	4.61e-05	0.00919193
Ta2asLoc005062.1	491.767	723.198	260.336	0.35998	-1.47401	0.000790536	0.0855155
Ta2asLoc005902.1	6.11557	12.2311	0	0	-Inf	0.000171047	0.0260405
Ta2asLoc006331.1	35.6468	71.2936	0	0	-Inf	4.13e-13	5.42e-10
Ta2asLoc007140.1	39.1414	65.2892	12.9936	0.199015	-2.32905	0.000344912	0.0452753
Ta2asLoc007143.1	23.048	40.064	6.03197	0.150558	-2.73161	0.000722181	0.0802759
Ta2asLoc008018.1	1969.98	3843.02	96.9305	0.0252225	-5.30915	1.67e-19	5.27e-16	(R)-limonene synthase, putative
Ta2asLoc008627.1	10.9971	21.9943	0	0	-Inf	0.000750333	0.0824002
Ta2asLoc009311.1	295.806	421.567	170.044	0.403362	-1.30985	0.000360551	0.0468319	Thylakoid membrane phosphoprotein 14 kDa, chloroplast, putative
Ta2asLoc010447.1	45.9446	91.8891	0	0	-Inf	3.15e-05	0.00664655
Ta2asLoc011189.1	33.9557	65.8364	2.0749	0.0315159	-4.98778	4.4e-07	0.000171807
Ta2asLoc011635.1	19.1766	38.3532	0	0	-Inf	4.09e-06	0.00117273	HAT family dimerisation domain containing protein, expressed
Ta2asLoc012721.1	11.2929	22.5858	0	0	-Inf	0.000627718	0.071942
Ta2asLoc013814.1	486.168	773.305	199.031	0.257377	-1.95805	1.98e-05	0.00452895
Ta2asLoc014247.1	257.993	515.986	0	0	-Inf	5.01e-25	2.89e-21
Ta2asLoc014333.3	64.0259	96.9455	31.1062	0.320863	-1.63997	0.000570594	0.066989	Ribulose bisphosphate carboxylase small chain
Ta2asLoc014816.1	106.152	174.917	37.3878	0.213746	-2.22603	6.22e-05	0.0116616
Ta2asLoc016214.1	11.6045	23.209	0	0	-Inf	2.65e-09	1.63e-06	Terpene synthase 7
Ta2asLoc016452.1	19.4253	38.0286	0.82202	0.0216159	-5.53177	6.13e-07	0.000230214
Ta2asLoc016479.1	145.841	231.595	60.0868	0.259448	-1.94648	1.68e-05	0.00394045
Ta2asLoc017696.1	15.4939	30.9877	0	0	-Inf	2.63e-05	0.00573203	ADP-ribosylation factor-like protein
Ta2asLoc019197.1	16.5999	32.7689	0.430855	0.0131483	-6.24898	0.000100058	0.0171108	30S ribosomal protein S3, chloroplastic
Ta2asLoc021855.1	40.5993	80.3766	0.82202	0.0102271	-6.61146	5.36e-09	3.15e-06	Flavonol 4-sulfotransferase
Ta2asLoc022587.4	7.82015	15.6403	0	0	-Inf	0.000122249	0.0199942
Ta2blLoc005751.1	472.66	694.745	250.574	0.36067	-1.47125	4.02e-05	0.00818163	ARGONAUTE 1
Ta2blLoc006130.1	16.3383	31.5031	1.1735	0.0372501	-4.74661	0.000767361	0.0837399
Ta2blLoc006707.1	11.7254	23.4508	0	0	-Inf	1.49e-06	0.000498459
Ta2blLoc007055.1	35.7137	71.4275	0	0	-Inf	7.9e-14	1.11e-10	CsAtPR5
Ta2blLoc007221.1	6.25862	12.5172	0	0	-Inf	0.000526707	0.0629446
Ta2blLoc007977.1	184.71	272.155	97.2647	0.357387	-1.48444	0.000204467	0.0300467
Ta2blLoc008034.1	25.4629	48.9303	1.99552	0.0407828	-4.6159	0.000326625	0.0434315	Wound induced protein
Ta2blLoc009717.1	21.2039	42.0167	0.391165	0.00930976	-6.74704	7.41e-06	0.00193146
Ta2blLoc010734.1	382.171	588.821	175.521	0.298088	-1.74619	1.25e-06	0.000428083	Aminomethyltransferase
Ta2blLoc011822.1	22.3108	44.2304	0.391165	0.00884381	-6.82112	4.36e-09	2.61e-06	Ubiquitin-conjugating enzyme E2
Ta2blLoc012140.1	17.1301	33.0868	1.1735	0.0354672	-4.81737	1.2e-06	0.000414494
Ta2blLoc012887.1	12.918	25.836	0	0	-Inf	4.21e-05	0.00848933
Ta2blLoc012968.1	31.7811	59.7242	3.83801	0.0642621	-3.95989	7.51e-06	0.00195652	Major pollen allergen Bet v 1-F/I
Ta2blLoc013217.1	187.449	273.681	101.216	0.369832	-1.43506	0.000523767	0.0627229	Photosystem Q(B) protein
Ta2blLoc013376.1	14.7815	29.563	0	0	-Inf	6.8e-05	0.0125841
Ta2blLoc013382.1	33.0136	66.0271	0	0	-Inf	1.2e-09	8.02e-07	Unknown protein
Ta2blLoc014010.1	15.2396	30.4791	0	0	-Inf	4.72e-05	0.0093957
Ta2blLoc014498.1	512.611	719	306.222	0.4259	-1.23141	0.000501216	0.0603558	Phenylalanine ammonia-lyase
Ta2blLoc015132.2	23.7244	47.4488	0	0	-Inf	3.03e-09	1.87e-06
Ta2blLoc015133.1	23.4763	46.9527	0	0	-Inf	1.92e-08	1.02e-05
Ta2blLoc015332.1	36.1931	71.9554	0.430855	0.00598781	-7.38376	1.67e-09	1.08e-06
Ta2blLoc015333.1	11.9258	23.8515	0	0	-Inf	0.000405043	0.0514547
Ta2blLoc016639.1	282.034	408.514	155.554	0.38078	-1.39297	0.000125106	0.0204081	Aldo/keto reductase family-like protein
Ta2blLoc017197.1	91.9572	172.831	11.0832	0.0641271	-3.96292	8.4e-11	7.29e-08
Ta2blLoc018984.1	78.096	124.683	31.5089	0.252712	-1.98444	0.000293056	0.03978
Ta2blLoc019255.1	51.6952	102.568	0.82202	0.00801436	-6.9632	1.8e-05	0.00420944
Ta2blLoc019691.1	7.56246	15.1249	0	0	-Inf	4.29e-05	0.00859595	Unknown protein
Ta2blLoc020891.1	15.3206	29.4676	1.1735	0.0398232	-4.65025	0.000806681	0.086888
Ta2blLoc021131.1	520.757	746.89	294.623	0.394466	-1.34203	0.000662215	0.0749381
Ta2blLoc022595.1	15.4374	29.5823	1.29257	0.0436939	-4.51642	0.000544712	0.064695	exocyst subunit exo70 family protein F1 LENGTH=683
Ta2blLoc024562.1	15.5671	31.1342	0	0	-Inf	3.93e-05	0.00803355
Ta2blLoc026015.1	13.4141	26.8282	0	0	-Inf	0.000156283	0.0243485
Ta2blLoc027094.1	40.7162	81.4324	0	0	-Inf	3.96e-17	9.27e-14
Ta2blLoc027442.1	55.8151	107.288	4.34251	0.0404754	-4.62681	7.09e-06	0.00186616	2-succinylbenzoate-CoA ligase
Ta2blLoc027675.1	82.6754	152.51	12.8405	0.0841946	-3.57013	1.45e-09	9.46e-07	unknown protein; LOCATED IN: chloroplast; EXPRESSED IN: 22 plant structures; EXPRESSED DURING: 13 growth stages; BEST Arabidopsis thaliana protein match is: unknown protein . LENGTH=332
Ta2blLoc029291.1	140.692	212.164	69.2199	0.326257	-1.61592	0.000133907	0.0215198
Ta2blLoc029403.1	21.0966	41.7623	0.430855	0.0103168	-6.59886	7.66e-06	0.00198543
Ta2blLoc029589.1	25.5821	48.3071	2.85723	0.0591471	-4.07955	0.000103102	0.0174933	Wound induced protein
Ta2blLoc032390.1	14.6384	29.2769	0	0	-Inf	7.16e-05	0.0131171
Ta2blLoc033060.1	210.895	343.068	78.7212	0.229462	-2.12367	0.000105555	0.0178223	Cytochrome P450
Ta2blLoc033215.1	17.0906	34.1811	0	0	-Inf	3.82e-11	3.5e-08
Ta2blLoc033915.1	75.364	139.14	11.5877	0.0832803	-3.58588	3.46e-10	2.61e-07
Ta2blLoc034128.1	17.9594	34.6262	1.29257	0.0373291	-4.74355	0.000558616	0.0659962	Blue copper protein, putative
Ta2blLoc034158.1	30.2152	60.4303	0	0	-Inf	1.81e-08	9.73e-06
Ta2blLoc036086.1	46.8655	82.3418	11.3892	0.138316	-2.85396	3.98e-05	0.00812843	Dihydroorotate dehydrogenase
Ta2bsLoc001954.1	12.7653	25.5306	0	0	-Inf	6.19e-05	0.0116313	RING-H2 finger protein ATL1Q
Ta2bsLoc002335.1	259.183	382.267	136.098	0.356029	-1.48993	0.000117339	0.0193411
Ta2bsLoc002922.1	33.8888	63.1969	4.58065	0.0724821	-3.78623	2.95e-10	2.26e-07	HXXXD-type acyl-transferase family protein LENGTH=428
Ta2bsLoc003449.1	376.61	597.235	155.985	0.261179	-1.93689	2.35e-07	9.9e-05	D-arabinono-1,4-lactone oxidase-like protein
Ta2bsLoc004629.1	33.6343	65.9761	1.29257	0.0195914	-5.67363	0.000334218	0.0440717
Ta2bsLoc012977.1	11.1816	22.3632	0	0	-Inf	0.000654571	0.0743805
Ta2bsLoc013016.1	280.75	408.242	153.259	0.375411	-1.41346	0.000195798	0.0288708
Ta2bsLoc013148.1	14.7648	29.0987	0.430855	0.0148067	-6.07761	0.000275139	0.0379554
Ta2bsLoc013700.1	54.6925	108.954	0.430855	0.00395446	-7.9823	0.000145814	0.0231295
Ta2bsLoc013701.1	56.2285	112.026	0.430855	0.00384602	-8.02242	5.8e-06	0.00158292
Ta2bsLoc014488.1	59.4973	93.0017	25.9929	0.279488	-1.83914	0.000393363	0.0502655	Brain protein 44
Ta2bsLoc015260.1	24.8341	49.6682	0	0	-Inf	1.37e-07	6.04e-05
Ta2bsLoc015431.1	384.222	598.66	169.784	0.283606	-1.81804	1.37e-06	0.000460009	Myb domain protein 55
Ta2bsLoc015475.1	32.1993	59.3871	5.0115	0.0843871	-3.56683	7.74e-05	0.0140218
Ta2bsLoc016154.1	25.3921	49.9225	0.86171	0.0172609	-5.85634	8.25e-05	0.0147476
Ta2bsLoc016477.1	64.7722	127.94	1.60435	0.0125399	-6.31733	3.03e-05	0.0064224	Flavonol 4-sulfotransferase
Ta2bsLoc017227.3	35.1507	70.3013	0	0	-Inf	2.88e-10	2.22e-07
Ta2bsLoc017251.4	52.3537	102.122	2.58513	0.025314	-5.30392	3.35e-10	2.54e-07	Cytochrome P450
Ta2bsLoc021052.1	28.9047	52.6449	5.16453	0.0981012	-3.34958	0.000153046	0.0239951
Ta2bsLoc021375.2	12.5587	25.1173	0	0	-Inf	0.000534172	0.0637049	NBS-LRR disease resistance protein family-3
Ta2bsLoc021683.1	24.7045	48.1163	1.29257	0.0268633	-5.21822	5.58e-10	3.98e-07	Ubiquitin-conjugating enzyme E2
Ta2bsLoc022001.1	17.4871	34.5433	0.430855	0.0124729	-6.32506	1.21e-05	0.00297025
Ta2bsLoc022450.1	8.53877	17.0775	0	0	-Inf	8.22e-05	0.0147309
Ta2bsLoc023261.1	35.0037	62.8473	7.16004	0.113928	-3.13381	0.000127172	0.0206388
Ta2bsLoc024387.1	20.0893	40.1787	0	0	-Inf	2.41e-11	2.3e-08
Ta2bsLoc025168.1	13.7257	27.4514	0	0	-Inf	0.000130391	0.0210916
Ta2bsLoc026960.1	42.6399	85.2798	0	0	-Inf	1.24e-06	0.000426184
Ta3alLoc000009.1	138.173	218.919	57.4281	0.262326	-1.93057	1.47e-05	0.00350387
Ta3alLoc000692.1	256.799	379.831	133.768	0.352177	-1.50563	8.64e-05	0.0152745	BY-2 kinesin-like protein 10
Ta3alLoc001229.1	75.8574	124.123	27.5915	0.222291	-2.16948	1.39e-05	0.0033389	Glutamate 5-kinase
Ta3alLoc001809.1	1811.27	2802.65	819.899	0.292545	-1.77327	5.56e-08	2.65e-05	Caffeic acid O-methyltransferase
Ta3alLoc001924.1	23.0438	46.0876	0	0	-Inf	2.9e-06	0.000876472
Ta3alLoc002290.1	210.069	303.429	116.71	0.384636	-1.37844	0.00073863	0.0815281
Ta3alLoc004476.2	9.80456	19.6091	0	0	-Inf	0.000628788	0.0719694	Unknown protein
Ta3alLoc004628.1	48.2531	96.5063	0	0	-Inf	3.3e-13	4.51e-10	Unknown protein
Ta3alLoc005038.1	57.908	114.251	1.56466	0.0136949	-6.19022	1.85e-07	7.91e-05
Ta3alLoc009131.1	14.993	28.8126	1.1735	0.0407286	-4.61782	0.000181885	0.0272832
Ta3alLoc012669.1	54.6644	109.329	0	0	-Inf	1.31e-14	2.1e-11
Ta3alLoc014376.1	5.89931	11.7986	0	0	-Inf	0.000163694	0.0251863
Ta3alLoc014445.1	3836.12	5421.82	2250.41	0.415065	-1.26859	6.48e-05	0.0120762	DNA-3-methyladenine glycosylase, putative
Ta3alLoc015308.1	114.885	176.106	53.6637	0.304723	-1.71443	0.00026608	0.037239
Ta3alLoc016027.2	64.6818	117.623	11.7407	0.0998163	-3.32458	1.01e-07	4.61e-05	Pectin lyase-like superfamily protein LENGTH=444
Ta3alLoc016395.1	196.047	295.46	96.6354	0.327068	-1.61234	1.87e-05	0.00432916	Thiamine thiazole synthase
Ta3alLoc016627.1	21.4505	42.901	0	0	-Inf	9.79e-07	0.00034856
Ta3alLoc018088.5	171.992	255.535	88.4492	0.346133	-1.5306	0.000440008	0.0546552
Ta3alLoc019451.1	14.0891	26.5739	1.60435	0.0603733	-4.04995	0.000736952	0.0813972
Ta3alLoc020383.5	36.7114	72.9919	0.430855	0.00590278	-7.40439	7.27e-10	5.08e-07
Ta3alLoc021897.1	144.156	240.709	47.6035	0.197764	-2.33815	4.59e-08	2.21e-05	Gamma-glutamyl phosphate reductase
Ta3asLoc001036.1	15.152	28.3483	1.95583	0.0689928	-3.85741	0.000776627	0.0845783
Ta3asLoc001518.1	131.114	200.442	61.7873	0.308256	-1.6978	0.000242438	0.0345435	Protein kinase
Ta3asLoc001877.1	51.7919	85.8906	17.6933	0.205998	-2.2793	0.00052242	0.0626481
Ta3asLoc001989.1	304.929	481.363	128.496	0.266942	-1.9054	0.000638278	0.0728153	RING finger protein
Ta3asLoc003246.1	34.1787	67.9663	0.391165	0.00575528	-7.4409	0.000260878	0.0367159	Monooxygenase, putative
Ta3asLoc004261.1	12.7017	25.4034	0	0	-Inf	0.000248325	0.0352664
Ta3asLoc004678.1	11.8319	23.2726	0.391165	0.016808	-5.89471	0.00036978	0.0477091
Ta3asLoc006236.1	46.1323	74.8491	17.4154	0.232674	-2.10362	0.000771611	0.0840978
Ta3asLoc007006.1	49.5059	80.9613	18.0505	0.222952	-2.1652	0.000837552	0.0896506
Ta3asLoc011763.1	346.604	573.682	119.527	0.208351	-2.26291	1.21e-08	6.66e-06
Ta3asLoc012049.1	186.419	273.975	98.8633	0.360848	-1.47054	0.000353821	0.0461305	Protein of unknown function (DUF 3339) LENGTH=69
Ta3asLoc012645.1	8.75504	17.5101	0	0	-Inf	0.000236201	0.0337658
Ta3asLoc013768.1	12.2851	24.5702	0	0	-Inf	0.000189616	0.0282474
Ta3asLoc015886.1	67.9053	111.269	24.5415	0.22056	-2.18075	0.000113853	0.0189467
Ta3asLoc016287.1	12.5587	25.1173	0	0	-Inf	0.000254408	0.035983
Ta3asLoc016288.1	21.4823	42.9646	0	0	-Inf	1.41e-07	6.19e-05
Ta3bLoc000029.1	50.9085	101.817	0	0	-Inf	6.5e-14	9.32e-11
Ta3bLoc000220.1	25.6038	51.2076	0	0	-Inf	8.24e-08	3.82e-05
Ta3bLoc001139.1	49.0803	88.4154	9.74517	0.11022	-3.18154	0.000345529	0.0453221
Ta3bLoc003221.1	131.77	192.428	71.1131	0.369557	-1.43613	0.000924605	0.0971104	Respiratory burst oxidase-like protein B2
Ta3bLoc003710.1	3729.93	5610.65	1849.21	0.32959	-1.60126	6.04e-06	0.00164153	Fasciclin-like arabinogalactan protein 7
Ta3bLoc003755.3	18.4642	36.9285	0	0	-Inf	6.38e-06	0.00171023
Ta3bLoc003780.1	1935.88	2802.59	1069.18	0.381498	-1.39025	1.96e-05	0.00449444	Disease resistance-responsive (dirigent-like protein) family protein LENGTH=185
Ta3bLoc004125.1	28.9403	52.5177	5.36298	0.102117	-3.2917	7.92e-05	0.0143271
Ta3bLoc004314.1	27.0444	54.0889	0	0	-Inf	3.53e-08	1.76e-05
Ta3bLoc004317.1	26.2667	50.5776	1.95583	0.0386698	-4.69265	2.49e-08	1.3e-05
Ta3bLoc004764.1	46.6887	93.3774	0	0	-Inf	2.63e-05	0.00573045	Protein of unknown function, DUF538 LENGTH=166
Ta3bLoc004967.2	63.9406	106.435	21.4462	0.201495	-2.31118	5.43e-05	0.0104099	Respiratory burst oxidase-like protein B2
Ta3bLoc005895.1	29.7036	57.3323	2.0749	0.0361907	-4.78824	6.55e-09	3.77e-06
Ta3bLoc006472.1	12.5013	25.0027	0	0	-Inf	0.000285955	0.0391053
Ta3bLoc006715.1	8.26378	16.1364	0.391165	0.0242412	-5.3664	0.00062063	0.0713535	Unknown protein
Ta3bLoc007204.1	19.272	38.5439	0	0	-Inf	3.96e-06	0.0011417
Ta3bLoc009545.1	49.1327	79.8295	18.4359	0.230941	-2.1144	0.000206819	0.0303409
Ta3bLoc010098.1	27.8578	52.1555	3.56018	0.0682608	-3.8728	0.000749661	0.0824002	zinc finger protein 6 LENGTH=197
Ta3bLoc010422.1	13.705	27.0189	0.391165	0.0144775	-6.11005	0.000109499	0.0183454
Ta3bLoc010584.1	77.3188	129.319	25.3181	0.19578	-2.3527	2.49e-05	0.00547064
Ta3bLoc010864.1	215.858	330.67	101.046	0.305579	-1.71038	6.32e-05	0.0118234	Lipid A export ATP-binding/permease protein MsbA
Ta3bLoc013910.1	16.6689	32.476	0.86171	0.0265337	-5.23603	0.000297015	0.0402055
Ta3bLoc013915.1	14.8204	28.3483	1.29257	0.0455959	-4.45495	0.000378999	0.0487649
Ta3bLoc013920.1	12.1102	24.2205	0	0	-Inf	0.000353676	0.0461305
Ta3bLoc013921.1	11.6936	23.3872	0	0	-Inf	0.000472357	0.0576006	cDNA, clone: J090086L04, full insert sequence
Ta3bLoc014150.1	763.036	1229.71	296.357	0.240997	-2.05291	3.67e-08	1.83e-05	F box protein family
Ta3bLoc014507.1	67.9409	109.265	26.6164	0.243595	-2.03745	0.000101262	0.0172655	Proliferating cell nuclear antigen
Ta3bLoc016353.1	1012.84	1392.81	632.864	0.454378	-1.13803	0.000677681	0.0764056	Unknown protein
Ta3bLoc016827.1	6.61793	13.2359	0	0	-Inf	0.000145624	0.0231243
Ta3bLoc019806.1	14.2854	28.5708	0	0	-Inf	9.3e-05	0.0161945	NBS-LRR disease resistance protein homologue
Ta3bLoc019897.1	125.164	219.612	30.7151	0.13986	-2.83794	2.14e-05	0.00483278	Pectinacetylesterase family protein LENGTH=427
Ta3bLoc020711.1	17.2972	34.5944	0	0	-Inf	8.99e-05	0.0157491
Ta3bLoc021292.2	17.4465	34.893	0	0	-Inf	0.000142016	0.0226171
Ta3bLoc022276.1	7967.98	11378.2	4557.73	0.400566	-1.31989	5.93e-05	0.0112228	DNA-3-methyladenine glycosylase, putative
Ta3bLoc022314.2	1011.1	1498.84	523.36	0.349177	-1.51797	0.000140634	0.0224759
Ta3bLoc023720.1	54.956	99.7757	10.1363	0.101591	-3.29915	1.37e-07	6.04e-05
Ta3bLoc023721.1	74.4303	117.425	31.4352	0.267703	-1.90129	0.000542792	0.0645112
Ta3bLoc023840.5	15.5662	30.7016	0.430855	0.0140336	-6.15497	0.0001688	0.0257889
Ta3bLoc024051.1	224.164	342.101	106.228	0.310515	-1.68726	6.4e-05	0.0119459	Phenylalanine ammonia-lyase
Ta3bLoc024812.1	58.5516	101.836	15.2669	0.149916	-2.73777	3.15e-05	0.00664319
Ta3bLoc025106.1	68.6301	129.822	7.43787	0.0572927	-4.12551	1.28e-09	8.45e-07	MAC/Perforin domain-containing protein LENGTH=606
Ta3bLoc025715.1	30.929	61.4668	0.391165	0.00636384	-7.29589	3.78e-11	3.49e-08
Ta3bLoc025716.1	7.91551	15.831	0	0	-Inf	0.000107785	0.0181107
Ta3bLoc025827.1	27.2677	51.2076	3.32777	0.0649859	-3.94373	4.82e-05	0.00951807
Ta3bLoc026844.1	24.2728	47.6838	0.86171	0.0180713	-5.79015	4.89e-06	0.00136238
Ta3bLoc027609.2	92.9698	183.904	2.03521	0.0110666	-6.49764	8.3e-24	4.36e-20
Ta3bLoc028590.6	6.78651	13.573	0	0	-Inf	0.000639134	0.0728172
Ta3bLoc028980.1	3304.04	4678.25	1929.83	0.412511	-1.2775	0.000784464	0.0850177	Cellulose synthase, expressed
Ta3bLoc030193.1	29.8818	58.4709	1.29257	0.0221061	-5.49941	8.14e-07	0.000296397
Ta3bLoc031377.1	24.4922	47.811	1.1735	0.0245445	-5.34846	8.17e-06	0.00210868
Ta3bLoc031686.1	11882	16024.8	7739.19	0.482951	-1.05005	0.000707443	0.0791436	O-methyltransferase 5
Ta3bLoc032077.1	153.204	230.056	76.3517	0.331884	-1.59125	0.000307907	0.0414213	Acidic endochitinase
Ta3bLoc032254.1	9.10809	18.2162	0	0	-Inf	0.000869477	0.0924968
Ta3bLoc034632.1	2848.01	4123.68	1572.33	0.381293	-1.39103	1.42e-05	0.00339628	interactor of constitutive active rops 1 LENGTH=344
Ta3bLoc035268.1	64.0573	111.555	16.5595	0.148442	-2.75203	1.58e-05	0.00372493	Polyphenol oxidase
Ta3bLoc036242.1	142.225	251.802	32.6484	0.129659	-2.94721	3.84e-07	0.000152884	Pectinacetylesterase family protein
Ta3bLoc036892.1	92.2109	179.841	4.58065	0.0254705	-5.29503	4.8e-06	0.00134675	Unknown protein
Ta3bLoc037791.1	2855.47	4216.37	1494.56	0.354467	-1.49628	1.28e-05	0.00310928	Cytochrome P450 family protein, expressed
Ta3bLoc038019.1	31.4132	62.3955	0.430855	0.00690523	-7.1781	1.81e-12	2.15e-09
Ta3bLoc038108.1	43.5527	87.1053	0	0	-Inf	3.58e-10	2.67e-07	Unknown protein
Ta3bLoc038118.1	43.9438	87.8875	0	0	-Inf	3.81e-05	0.00780234	Unknown protein
Ta3bLoc038375.1	42.9285	81.6674	4.18948	0.0512993	-4.28492	1.64e-07	7.04e-05
Ta3bLoc038425.1	535.192	772.648	297.736	0.385344	-1.37578	0.000105514	0.0178223
Ta3bLoc039128.1	15.0057	27.2732	2.73816	0.100397	-3.31621	0.000131186	0.0211806
Ta3bLoc041171.1	59.4314	118.863	0	0	-Inf	2.09e-11	2.04e-08
Ta3bLoc041837.1	589.932	874.187	305.678	0.349671	-1.51593	8.27e-06	0.00212563	Shikimate kinase family protein
Ta3bLoc042227.1	10.5169	21.0339	0	0	-Inf	0.000463088	0.0567497
Ta3bLoc043697.1	6.21094	12.4219	0	0	-Inf	4.21e-05	0.00849544	Histidine decarboxylase
Ta3bLoc043700.1	8.87593	17.7519	0	0	-Inf	2.53e-06	0.000793584	Histidine decarboxylase
Ta3bLoc044958.1	14.6082	27.1017	2.11459	0.0780239	-3.67994	0.000505027	0.0607304
Ta3bLoc045306.1	24.4008	46.6473	2.15428	0.0461822	-4.43652	4.14e-05	0.00837889
Ta3bLoc046243.1	91.6661	183.332	0	0	-Inf	9.72e-22	4.11e-18
Ta3bLoc046757.1	71.2777	137.039	5.516	0.0402512	-4.63482	0.000607638	0.070432	Phosphorylase
Ta3bLoc049137.1	342.601	501.677	183.526	0.365824	-1.45078	8.26e-05	0.0147476	Protein of unknown function (DUF 3339) LENGTH=69
Ta3bLoc049245.1	10.8603	21.7207	0	0	-Inf	0.000845027	0.0903297	NOP56-like pre RNA processing ribonucleoprotein LENGTH=499
Ta3bLoc050939.1	12.7335	25.467	0	0	-Inf	2.51e-06	0.00079203	Unknown protein
Ta3bLoc051891.1	9.00309	18.0062	0	0	-Inf	9.55e-05	0.0164652
Ta3bLoc052204.1	11.4615	22.9229	0	0	-Inf	0.000551	0.0652185
Ta3bLoc053218.1	113.582	185.984	41.1804	0.221419	-2.17515	3.28e-06	0.000965409	F-box family protein, putative, expressed
Ta3bLoc054646.1	1700.28	2441.3	959.262	0.39293	-1.34765	3.66e-05	0.0075556	Alkaline alpha galactosidase 1
Ta3bLoc055531.1	51.3389	100.291	2.38668	0.0237975	-5.39304	1.58e-05	0.00372493
Ta3bLoc056372.1	12.7908	25.5816	0	0	-Inf	0.00053198	0.0634872
Ta3bLoc056384.1	12.7017	25.4034	0	0	-Inf	0.000248325	0.0352664	Flavonol 4-sulfotransferase
Ta3bLoc056490.1	23.244	45.2351	1.25288	0.027697	-5.17413	1.45e-05	0.00347628
Ta4alLoc000233.1	18.88	37.3292	0.430855	0.011542	-6.43696	3e-07	0.000123981	Elongation factor 2
Ta4alLoc004183.1	62.3699	124.74	0	0	-Inf	2.8e-16	6.07e-13
Ta4alLoc004948.1	27.7154	55.4307	0	0	-Inf	2.5e-08	1.3e-05	Fatty acid hydroxylase domain containing CER1-like protein
Ta4alLoc005279.1	66.5575	113.539	19.5755	0.172411	-2.53608	2.03e-05	0.00463604	Flavonol 4-sulfotransferase
Ta4alLoc006400.1	62.2621	124.524	0	0	-Inf	4.83e-20	1.71e-16
Ta4alLoc006546.1	45.9412	91.8824	0	0	-Inf	1.05e-12	1.28e-09
Ta4alLoc006547.1	88.7054	177.411	0	0	-Inf	3.15e-21	1.3e-17	CER1 protein, putative, expressed
Ta4alLoc006913.1	153.161	299.003	7.3188	0.0244774	-5.35241	2.86e-20	1.08e-16	Flavonol 4-sulfotransferase
Ta4alLoc007083.1	712.878	1216.23	209.53	0.172279	-2.53718	8.73e-08	4.01e-05
Ta4alLoc007638.1	1044.16	1531.23	557.081	0.363813	-1.45873	6.82e-06	0.00180658	Elongation factor 2
Ta4alLoc008668.1	478.566	760.284	196.848	0.258913	-1.94946	1.88e-07	8e-05	1-aminocyclopropane-1-carboxylate oxidase
Ta4alLoc009380.1	508.326	706.258	310.395	0.439492	-1.18609	0.000743602	0.0820247	Hypersensitive induced response protein 4
Ta4alLoc010310.1	172.44	256.884	87.9958	0.342551	-1.54561	0.000336005	0.0442401
Ta4alLoc011030.1	17.9991	34.7851	1.21319	0.0348766	-4.8416	0.000229116	0.0329431	Flavonol 4-sulfotransferase
Ta4alLoc011217.1	42.8318	84.8416	0.82202	0.00968888	-6.68945	2.53e-10	1.97e-07
Ta4alLoc011625.1	60.1567	120.313	0	0	-Inf	8.16e-16	1.65e-12
Ta4alLoc011626.1	25.6038	51.2076	0	0	-Inf	8.24e-08	3.82e-05
Ta4alLoc011762.2	23.5484	42.5956	4.50127	0.105674	-3.2423	0.000662503	0.0749381
Ta4alLoc013313.1	104.409	208.036	0.78233	0.00376055	-8.05484	1.52e-18	4.06e-15	Fatty acid hydroxylase domain containing CER1-like protein
Ta4alLoc013820.1	95.5063	185.927	5.08515	0.0273502	-5.19231	8.95e-16	1.78e-12
Ta4alLoc015660.1	31.7926	63.5852	0	0	-Inf	1.33e-05	0.00321197
Ta4alLoc016235.1	24.8786	45.5279	4.22917	0.0928918	-3.42831	0.000111663	0.0186539	early nodulin-like protein 22 LENGTH=140
Ta4alLoc017820.1	1035.15	1652.77	417.524	0.252621	-1.98495	5.93e-07	0.00022357
Ta4alLoc017821.1	31.7681	54.375	9.16129	0.168484	-2.56932	0.000195161	0.0288013
Ta4alLoc018204.1	18.4069	36.8138	0	0	-Inf	6.66e-06	0.00177622	Unknown protein
Ta4alLoc019317.1	82.7488	165.498	0	0	-Inf	3.88e-20	1.43e-16	P0660F12.15 protein
Ta4alLoc019903.1	13.2932	26.5864	0	0	-Inf	0.000174642	0.026407	HAT family dimerisation domain containing protein
Ta4alLoc019947.1	103.581	168.958	38.2041	0.226116	-2.14486	2.28e-05	0.00510337	Fiber protein Fb34
Ta4alLoc022215.1	25.6929	51.3858	0	0	-Inf	6.48e-10	4.55e-07	O-methyltransferase family protein, expressed
Ta4alLoc022580.1	30.4701	58.3949	2.54544	0.0435901	-4.51985	2.87e-06	0.000875863	Leucine-rich repeat receptor-like protein kinase
Ta4alLoc022796.1	18.9285	37.8571	0	0	-Inf	3.59e-06	0.00104566
Ta4alLoc023345.1	40.7687	74.8877	6.64981	0.088797	-3.49334	5.45e-05	0.0104372	UDP-Glycosyltransferase superfamily protein LENGTH=480
Ta4alLoc023891.1	53.0657	93.0528	13.0787	0.140551	-2.83083	0.000114568	0.0190474
Ta4alLoc025082.1	11.0448	22.0896	0	0	-Inf	0.000736975	0.0813972
Ta4alLoc026069.1	275.075	550.15	0	0	-Inf	3.49e-33	4.65e-29	CER1 protein, putative, expressed
Ta4alLoc026070.1	95.3426	190.685	0	0	-Inf	7.66e-16	1.56e-12
Ta4alLoc027358.1	93.8937	153.852	33.9352	0.22057	-2.18069	0.00031298	0.0420059
Ta4alLoc028326.1	22.9163	41.6034	4.22917	0.101654	-3.29826	0.000172904	0.0262597
Ta4alLoc029487.4	254.503	371.95	137.056	0.368479	-1.44034	0.000109679	0.0183578	Core-2/I-branching beta-1,6-N-acetylglucosaminyltransferase family protein LENGTH=386
Ta4alLoc032575.1	17.6247	35.2494	0	0	-Inf	1.04e-05	0.00261153
Ta4alLoc033459.1	364.219	512.808	215.63	0.420488	-1.24986	0.000635719	0.0725712	Core-2/I-branching beta-1,6-N-acetylglucosaminyltransferase family protein
Ta4alLoc033995.1	7.30815	14.6163	0	0	-Inf	0.000495298	0.0597261	Serine carboxypeptidase family protein, expressed
Ta4alLoc034727.1	18.6073	36.4324	0.78233	0.0214735	-5.5413	8.35e-05	0.0148209
Ta4alLoc035231.1	20.4106	40.8212	0	0	-Inf	2.85e-06	0.000872245	Unknown protein
Ta4asLoc000440.1	26.0045	52.0091	0	0	-Inf	3.82e-08	1.87e-05
Ta4asLoc000444.1	61.0558	100.348	21.7637	0.216882	-2.20502	0.000260015	0.0366862
Ta4asLoc001646.1	181.502	292.407	70.5971	0.241435	-2.0503	3.13e-06	0.000930746
Ta4asLoc002137.1	11.6936	23.3872	0	0	-Inf	0.000472357	0.0576006
Ta4asLoc003460.1	387.51	577.128	197.892	0.34289	-1.54418	0.000452507	0.0558478	CBL-interacting protein kinase 3
Ta4asLoc005113.1	14.6384	29.2769	0	0	-Inf	7.16e-05	0.0131171
Ta4asLoc005751.1	9.32435	18.6487	0	0	-Inf	0.000356715	0.0464031
Ta4asLoc007011.1	167.448	269.44	65.4556	0.242932	-2.04137	1.09e-06	0.000381197
Ta4asLoc007012.1	52.3289	86.0688	18.5889	0.215978	-2.21105	0.000263448	0.0369601
Ta4asLoc007443.3	116.595	178.002	55.1887	0.310045	-1.68945	0.000623382	0.071587
Ta4asLoc012930.1	16.1205	32.241	0	0	-Inf	0.000198457	0.029213
Ta4asLoc012933.1	16.4225	32.845	0	0	-Inf	2.37e-05	0.00525708	Unknown protein
Ta4asLoc013789.1	621.9	939.602	304.198	0.323752	-1.62704	4.02e-06	0.0011572	laccase 16 LENGTH=523
Ta4asLoc014068.1	9.5883	19.1766	0	0	-Inf	0.000125825	0.020506
Ta4asLoc014902.1	46.5764	85.2105	7.94237	0.0932088	-3.42339	1.95e-05	0.00446695
Ta4asLoc016521.1	874.044	1280.43	467.655	0.365232	-1.45312	0.000900347	0.0951389	Unknown protein
Ta4asLoc017187.1	15.7468	31.1024	0.391165	0.0125767	-6.3131	0.000170053	0.0259346
Ta4asLoc018391.1	23.066	45.3497	0.78233	0.017251	-5.85717	8.82e-06	0.00225382
Ta4asLoc018577.1	11.0766	22.1532	0	0	-Inf	0.000728222	0.0807104
Ta4asLoc019898.2	10.528	20.6649	0.391165	0.0189289	-5.72326	0.000363012	0.0470459
Ta4blLoc000639.1	15.1178	29.8048	0.430855	0.0144559	-6.1122	0.000252553	0.0357497
Ta4blLoc000861.1	293.588	440.947	146.229	0.331624	-1.59238	3.39e-05	0.007054	Bifunctional polymyxin resistance protein ArnA
Ta4blLoc002683.1	10.0844	20.1688	0	0	-Inf	3.78e-05	0.00776637
Ta4blLoc002834.1	11.0766	22.1532	0	0	-Inf	0.000540393	0.06427	Receptor kinase, putative, expressed
Ta4blLoc004891.1	13.1978	26.3956	0	0	-Inf	0.000180896	0.0272054	Unknown protein
Ta4blLoc006897.1	38.1841	76.3682	0	0	-Inf	0.000538397	0.0640766
Ta4blLoc007964.2	90.6511	146.035	35.2675	0.241501	-2.0499	0.000115796	0.0192069
Ta4blLoc008497.1	54.2285	108.457	0	0	-Inf	9.03e-08	4.14e-05
Ta4blLoc009581.1	13.5659	26.701	0.430855	0.0161363	-5.95355	0.000613593	0.070791
Ta4blLoc009703.1	5.33963	10.6793	0	0	-Inf	2.35e-05	0.00522277	Heat shock protein 101
Ta4blLoc009891.1	246.109	397.17	95.0478	0.239313	-2.06303	0.000641207	0.0730054	Protein kinase domain containing protein, expressed
Ta4blLoc011254.1	303.724	443.803	163.644	0.368731	-1.43936	0.000132841	0.0213882
Ta4blLoc011255.1	690.312	942.816	437.808	0.464362	-1.10668	0.00095264	0.0994525
Ta4blLoc011910.1	80.3653	158.146	2.58513	0.0163465	-5.93487	1.93e-05	0.00444541	Unknown protein
Ta4blLoc013791.1	331.576	514.321	148.831	0.289373	-1.789	4.15e-06	0.00118287
Ta4blLoc013936.1	12.2056	24.4112	0	0	-Inf	8.84e-06	0.00225382
Ta4blLoc016195.1	15.4939	30.9877	0	0	-Inf	3.61e-05	0.00748288
Ta4blLoc018511.1	58.0303	99.5465	16.514	0.165893	-2.59168	8.51e-06	0.0021832
Ta4blLoc018869.1	29.3468	56.9701	1.72342	0.0302513	-5.04686	2.65e-06	0.000826701
Ta4blLoc018870.1	35.5945	68.4508	2.73816	0.0400018	-4.64379	8.57e-05	0.0151631
Ta4blLoc019064.1	20.5758	41.1516	0	0	-Inf	1.13e-06	0.000393852
Ta4blLoc020270.1	88.519	169.441	7.59663	0.0448334	-4.47928	4.01e-12	4.43e-09	Eukaryotic aspartyl protease family protein, expressed
Ta4blLoc020464.1	426.271	605.012	247.53	0.409133	-1.28936	0.00025112	0.035605	CBL-interacting protein kinase 3
Ta4blLoc020724.2	19.7989	36.1906	3.40715	0.0941447	-3.40898	0.000166502	0.0255505
Ta4blLoc021222.1	7.71431	14.9978	0.430855	0.028728	-5.1214	6.53e-05	0.0121036
Ta4blLoc021695.1	48.5713	94.7559	2.38668	0.0251877	-5.31114	0.00047817	0.0581052
Ta4blLoc021918.2	142.482	235.608	49.3552	0.20948	-2.25512	2.81e-06	0.000861411	Laccase
Ta4bsLoc001228.1	60.7329	117.826	3.63956	0.0308892	-5.01675	1.27e-11	1.28e-08
Ta4bsLoc002715.1	13.8148	27.6296	0	0	-Inf	0.000118111	0.019413
Ta4bsLoc003043.1	68.4044	114.302	22.5063	0.196902	-2.34445	4.75e-05	0.0094336
Ta4bsLoc003100.2	8.14767	16.2953	0	0	-Inf	0.000130587	0.0211036
Ta4bsLoc003204.1	94.2011	176.622	11.7804	0.0666983	-3.90621	6.67e-12	7.05e-09	4-coumarate-coa ligase
Ta4bsLoc003633.1	161.14	267.176	55.1036	0.206245	-2.27757	0.000763894	0.0836247	Photosystem II CP47 chlorophyll apoprotein
Ta4bsLoc003856.1	15.862	31.2931	0.430855	0.0137684	-6.1825	5.98e-06	0.00162865
Ta4bsLoc005934.1	2503.78	3833.55	1174.02	0.306249	-1.70722	3.07e-07	0.000126216
Ta4bsLoc006991.6	19.9525	39.9051	0	0	-Inf	5.45e-07	0.000209582
Ta4bsLoc007264.1	34.8805	69.7609	0	0	-Inf	8.26e-15	1.36e-11
Ta4bsLoc007264.2	61.8627	118.634	5.09088	0.0429123	-4.54246	5.64e-15	9.78e-12
Ta4bsLoc008203.1	10.9239	21.8479	0	0	-Inf	0.000825118	0.0885931
Ta4bsLoc008538.1	17.119	34.2379	0	0	-Inf	9.84e-06	0.00248445	Receptor protein kinase-like protein
Ta4bsLoc009224.1	16.6229	33.2457	0	0	-Inf	2.07e-05	0.00469673	Transposon protein, putative, unclassified, expressed
Ta4bsLoc009271.1	20.3842	40.3376	0.430855	0.0106812	-6.54878	1.16e-05	0.0028642
Ta4bsLoc011481.1	29.7094	59.4188	0	0	-Inf	7.54e-09	4.3e-06
Ta4bsLoc012647.1	14.706	28.5901	0.82202	0.0287519	-5.1202	0.000872191	0.0927287
Ta4bsLoc013121.1	15.6403	31.2806	0	0	-Inf	0.000210875	0.0308317
Ta4bsLoc013198.1	13.837	27.6739	0	0	-Inf	0.000333379	0.0440281
Ta4bsLoc013569.1	8.73288	17.4658	0	0	-Inf	0.000327108	0.0434315
Ta4bsLoc014327.2	98.1951	150.754	45.6362	0.30272	-1.72395	0.000473549	0.0576649
Ta4bsLoc015068.1	20.5495	38.9447	2.15428	0.0553163	-4.17615	0.000415982	0.0526621
Ta4bsLoc015150.1	51.29	96.4745	6.10562	0.0632874	-3.98194	2.99e-07	0.000123552
Ta4bsLoc015472.1	15.2299	30.4598	0	0	-Inf	5.06e-05	0.00991141
Ta4bsLoc015542.1	40.6019	70.047	11.1568	0.159276	-2.6504	7.5e-05	0.0136644	ABC1 kinase family protein
Ta4bsLoc017104.3	16.4639	32.9278	0	0	-Inf	1.53e-06	0.000508891
Ta4bsLoc017838.1	8.53168	16.6325	0.430855	0.0259044	-5.27066	9.46e-05	0.0163307
Ta4bsLoc018010.1	437.322	695.893	178.752	0.256867	-1.96091	0.000390452	0.0499672
Ta4bsLoc018709.1	71.3889	142.778	0	0	-Inf	9.38e-23	4.52e-19
Ta4bsLoc018710.1	13.8736	27.3561	0.391165	0.014299	-6.12794	2.7e-06	0.0008379
Ta4bsLoc018711.1	19.008	38.016	0	0	-Inf	1.53e-09	9.94e-07
Ta4bsLoc019070.1	117.426	184.471	50.3814	0.273113	-1.87243	4.2e-05	0.00848827	CBL-interacting protein kinase 30
Ta4bsLoc020321.1	88.6191	140.253	36.9852	0.263703	-1.92301	0.000274588	0.0379331
Ta4bsLoc021065.1	14.8865	29.773	0	0	-Inf	8.68e-06	0.00222226
Ta5alLoc000168.1	15.2713	30.5427	0	0	-Inf	2.93e-05	0.006278
Ta5alLoc000723.1	1290.52	1933.05	647.978	0.33521	-1.57686	2.03e-06	0.000654541	Cellulose synthase
Ta5alLoc002799.1	46.0755	75.4724	16.6785	0.220989	-2.17796	0.000835055	0.0894385
Ta5alLoc003278.1	348.011	581.155	114.867	0.197653	-2.33896	3.89e-11	3.55e-08
Ta5alLoc004482.1	35.5866	71.1732	0	0	-Inf	1.1e-05	0.00272716
Ta5alLoc004709.1	91.3344	163.252	19.4167	0.118937	-3.07173	2.36e-14	3.72e-11	Unknown protein
Ta5alLoc005535.1	92.7282	184.674	0.78233	0.00423627	-7.88299	9.56e-20	3.25e-16
Ta5alLoc005889.2	461.817	652.335	271.3	0.415891	-1.26572	0.000262116	0.0368179	Cytochrome P450
Ta5alLoc006679.1	105.969	154.799	57.1388	0.369116	-1.43785	0.000784193	0.0850177	CDGSH iron sulfur domain-containing protein
Ta5alLoc007559.1	7.74693	15.4939	0	0	-Inf	2.75e-05	0.00596025
Ta5alLoc010164.1	116.988	229.515	4.46158	0.0194391	-5.68489	1.97e-18	5.17e-15
Ta5alLoc010945.1	173.341	270.234	76.4479	0.282895	-1.82166	3.66e-05	0.00755822
Ta5alLoc011430.1	6.05825	12.1165	0	0	-Inf	0.000289191	0.0394855
Ta5alLoc011723.1	743.41	1133.77	353.049	0.311393	-1.68319	1.36e-06	0.000459371
Ta5alLoc011790.4	49.5846	87.1564	12.0128	0.13783	-2.85904	0.000106084	0.0178768
Ta5alLoc014205.1	17.3352	34.6705	0	0	-Inf	1.32e-05	0.00319035
Ta5alLoc015236.1	9.07004	18.1401	0	0	-Inf	4.09e-05	0.00829989	Wall-associated kinase 3
Ta5alLoc015488.1	11.0448	22.0896	0	0	-Inf	3.25e-05	0.00680224	Chromatin remodeling 34
Ta5alLoc015897.1	15.583	31.1659	0	0	-Inf	7.06e-06	0.00186144
Ta5alLoc016705.1	12.037	24.0741	0	0	-Inf	0.000388545	0.0497598
Ta5alLoc017593.1	26.04	46.2466	5.83352	0.12614	-2.98691	0.000821431	0.0883067
Ta5alLoc017833.1	260.786	375.372	146.2	0.389481	-1.36038	0.000238192	0.0339944	Peptidyl-prolyl cis-trans isomerase
Ta5alLoc018788.1	14.5176	29.0351	0	0	-Inf	2.11e-06	0.000674355
Ta5alLoc019934.1	213.675	304.631	122.719	0.402845	-1.3117	0.000753694	0.0827106	Thioredoxin superfamily protein LENGTH=233
Ta5alLoc021493.1	126.175	198.833	53.5164	0.269153	-1.8935	0.000149901	0.0236302
Ta5alLoc021844.1	40.7268	68.5395	12.9142	0.18842	-2.40798	0.000289475	0.0394932
Ta5alLoc022080.1	18.4387	36.8774	0	0	-Inf	0.000114871	0.0190795
Ta5alLoc023594.1	289.289	434.606	143.973	0.331272	-1.59391	2.06e-05	0.0046909
Ta5alLoc023873.1	19.2894	36.4641	2.11459	0.0579908	-4.10803	0.000703981	0.0788072
Ta5alLoc023992.1	13.573	27.1461	0	0	-Inf	6.95e-05	0.01283
Ta5alLoc024045.2	1154.85	2029.45	280.252	0.138093	-2.85629	2.66e-08	1.38e-05	Endoglucanase
Ta5alLoc024466.1	4.21688	8.43377	0	0	-Inf	0.000587706	0.0684879	Unknown protein
Ta5alLoc027476.1	41.2463	79.7148	2.77785	0.0348473	-4.84281	7.39e-08	3.46e-05	O-acyltransferase (WSD1-like) family protein LENGTH=486
Ta5asLoc002229.1	270.078	404.108	136.047	0.33666	-1.57064	5.88e-05	0.011168	LIM domain protein
Ta5asLoc003924.1	64.586	120.243	8.92889	0.0742569	-3.75133	3.76e-08	1.85e-05
Ta5asLoc005384.1	15.2379	29.6141	0.86171	0.029098	-5.10294	0.000659693	0.0748644
Ta5asLoc008137.1	12.5013	25.0027	0	0	-Inf	0.000285955	0.0391053
Ta5asLoc008163.1	12.5172	25.0345	0	0	-Inf	0.000181692	0.0272778
Ta5asLoc008324.1	23.3776	46.7552	0	0	-Inf	3.25e-07	0.000133362
Ta5asLoc009273.1	10.5964	21.1928	0	0	-Inf	0.000677338	0.0764056
Ta5asLoc010789.1	13.5668	27.1335	0	0	-Inf	9.42e-05	0.0162845
Ta5asLoc011080.1	46.4214	92.8428	0	0	-Inf	8.16e-13	1e-09
Ta5blLoc001676.1	34.4948	68.5587	0.430855	0.00628447	-7.31399	4.07e-09	2.46e-06
Ta5blLoc001678.1	21.8098	43.6196	0	0	-Inf	8.12e-07	0.00029634
Ta5blLoc002259.1	26.7828	50.0054	3.56018	0.0711958	-3.81206	0.000222201	0.0320808
Ta5blLoc002260.1	13.1978	26.3956	0	0	-Inf	0.000180896	0.0272054
Ta5blLoc003655.1	21.3246	39.2818	3.36746	0.0857256	-3.54413	0.000362596	0.0470459	ATP-dependent zinc metalloprotease FtsH
Ta5blLoc007110.1	17.879	35.758	0	0	-Inf	9.53e-06	0.0024169
Ta5blLoc009467.1	47.3703	84.4851	10.2554	0.121387	-3.04231	1.16e-05	0.00286916	Ascorbate peroxidase
Ta5blLoc013164.1	76.3517	116.688	36.0159	0.308652	-1.69595	0.000620225	0.0713535
Ta5blLoc013288.1	606.949	944.481	269.418	0.285255	-1.80968	4.23e-07	0.000165788	NAC domain-containing protein 18
Ta5blLoc013485.1	15.0542	29.6776	0.430855	0.0145178	-6.10603	4.2e-06	0.00119372	like COV 1 LENGTH=256
Ta5blLoc014526.1	221.117	329.38	112.855	0.342629	-1.54528	0.000725412	0.0805821
Ta5blLoc016791.1	98.0644	196.129	0	0	-Inf	8.87e-23	4.39e-19
Ta5blLoc016955.1	17.3735	32.4	2.34699	0.0724381	-3.78711	0.000780337	0.0847825	GDSL esterase/lipase
Ta5blLoc018219.1	148.483	227.9	69.0664	0.303056	-1.72234	0.00016522	0.0253985	Protein kinase
Ta5blLoc020757.1	218.901	358.185	79.6169	0.222278	-2.16956	1.08e-07	4.87e-05	unknown protein; FUNCTIONS IN: molecular_function unknown; INVOLVED IN: biological_process unknown; LOCATED IN: endomembrane system; EXPRESSED IN: 11 plant structures; EXPRESSED DURING: LP.04 four leaves visible, 4 anthesis, petal differentiation and expansion stage; BEST Arabidopsis thaliana protein match is: unknown protein . LENGTH=193
Ta5blLoc021703.1	13.2137	26.4274	0	0	-Inf	1.27e-06	0.000432637	Zinc finger MYM-type protein
Ta5blLoc023565.1	16.6643	33.3286	0	0	-Inf	1.91e-05	0.00439935
Ta5blLoc025654.1	21.7223	41.4888	1.95583	0.0471411	-4.40687	5.69e-07	0.000217251
Ta5blLoc027107.1	368.572	716.021	21.1229	0.0295004	-5.08312	6.97e-29	5.5e-25
Ta5blLoc027108.1	14.3904	28.7808	0	0	-Inf	7.23e-05	0.0132247
Ta5blLoc028291.1	106.05	184.974	27.1267	0.146651	-2.76954	0.000762123	0.0834835
Ta5blLoc028447.1	41.2186	82.4371	0	0	-Inf	1.28e-11	1.29e-08
Ta5blLoc028476.1	12.2215	24.443	0	0	-Inf	0.00029204	0.0396941
Ta5blLoc029246.1	713.208	993.513	432.904	0.43573	-1.19849	0.000305648	0.0411812	Cathepsin L-like cysteine proteinase
Ta5blLoc029681.1	129.688	258.944	0.430855	0.00166389	-9.23122	1.98e-31	1.91e-27
Ta5blLoc030046.1	34.6801	69.3602	0	0	-Inf	1.9e-13	2.63e-10
Ta5blLoc031466.1	127.334	196.702	57.9665	0.294692	-1.76272	0.000158542	0.0245896
Ta5blLoc031468.1	1799.13	2694.93	903.336	0.335198	-1.57691	2.1e-06	0.000672365
Ta5blLoc031475.1	37.8487	71.3889	4.30855	0.0603532	-4.05043	2.73e-06	0.000843929
Ta5blLoc032402.1	12.3169	24.6337	0	0	-Inf	6.52e-05	0.0121004
Ta5blLoc032457.1	11.4615	22.9229	0	0	-Inf	4.8e-05	0.00949783	Protein of unknown function (DUF594) LENGTH=803
Ta5blLoc032458.1	8.52288	17.0458	0	0	-Inf	0.000785766	0.0851057
Ta5blLoc033409.1	321.53	468.247	174.812	0.373333	-1.42147	7.38e-05	0.0134933	Cytochrome P450 family protein, expressed
Ta5blLoc034433.1	419.841	770.168	69.5145	0.0902589	-3.46979	8.48e-18	2.07e-14	Macrophage migration inhibitory factor
Ta5blLoc034543.1	17.9363	35.8727	0	0	-Inf	6.74e-08	3.18e-05
Ta5blLoc034989.1	23.5271	43.766	3.28808	0.0751286	-3.73449	0.000417704	0.0526772
Ta5blLoc034991.1	27.0435	51.6209	2.46606	0.0477726	-4.38767	3.63e-05	0.00751643
Ta5blLoc035750.1	97.725	160.517	34.9328	0.217626	-2.20008	1.26e-05	0.00308329
Ta5blLoc036745.1	31.3842	55.9143	6.85399	0.12258	-3.0282	0.000483976	0.0586873	Disease resistance-responsive (dirigent-like protein) family protein LENGTH=191
Ta5blLoc037312.1	19.7157	38.2578	1.1735	0.0306733	-5.02687	0.000142039	0.0226171
Ta5blLoc038963.1	1018.93	1385.7	652.156	0.470632	-1.08733	0.000943811	0.0987686	Strictosidine synthase
Ta5bsLoc003110.1	25.3158	45.6994	4.93212	0.107925	-3.2119	4.27e-05	0.00856396	Epoxide hydrolase 2
Ta5bsLoc004391.1	219.69	333.724	105.655	0.316594	-1.65929	4.01e-05	0.00816485	LIM domain protein
Ta5bsLoc005494.3	40.8354	80.8091	0.86171	0.0106635	-6.55117	9.65e-09	5.43e-06
Ta5bsLoc006429.1	14.9024	29.8048	0	0	-Inf	2.97e-05	0.0063269	Unknown protein
Ta5bsLoc007825.1	205.923	403.077	8.77013	0.021758	-5.52231	1.13e-16	2.55e-13	Glutamine-tRNA ligase
Ta5bsLoc008268.1	30.4556	54.216	6.69523	0.123492	-3.01751	0.000146569	0.0232104
Ta5bsLoc008538.1	145.018	242.114	47.921	0.197927	-2.33696	9.78e-08	4.46e-05	Unknown protein
Ta5bsLoc009019.1	35.8409	71.6818	0	0	-Inf	2.31e-10	1.81e-07
Ta5bsLoc010281.1	10.501	21.0021	0	0	-Inf	0.000222378	0.0320808
Ta5bsLoc011350.1	29.5057	58.2291	0.78233	0.0134354	-6.21782	0.000172941	0.0262597	Unknown protein
Ta5bsLoc012800.1	285.303	419.87	150.736	0.359006	-1.47792	0.000442511	0.0548875	Unknown protein
Ta5bsLoc013060.1	13.7209	27.0507	0.391165	0.0144604	-6.11174	0.000583928	0.0681851
Ta5bsLoc013615.1	11.2452	22.4904	0	0	-Inf	0.000639069	0.0728172
Ta6alLoc000973.1	26.7191	50.6604	2.77785	0.0548326	-4.18882	9.33e-06	0.0023678
Ta6alLoc002392.1	23.4763	46.9527	0	0	-Inf	5.3e-05	0.0102484
Ta6alLoc008050.1	25.2032	48.8417	1.56466	0.0320353	-4.96419	1.38e-06	0.000463134
Ta6alLoc008292.1	192.097	286.924	97.2705	0.339012	-1.56059	0.000106327	0.0179004	unknown protein; FUNCTIONS IN: molecular_function unknown; INVOLVED IN: biological_process unknown; LOCATED IN: endomembrane system; EXPRESSED IN: 24 plant structures; EXPRESSED DURING: 15 growth stages; Has 30201 Blast hits to 17322 proteins in 780 species: Archae - 12; Bacteria - 1396; Metazoa - 17338; Fungi - 3422; Plants - 5037; Viruses - 0; Other Eukaryotes - 2996 (source: NCBI BLink). LENGT…
Ta6alLoc009699.1	16.7597	33.5193	0	0	-Inf	1.84e-05	0.00428254	Deoxyuridine 5'-triphosphate nucleotidohydrolase
Ta6alLoc010024.1	56.8717	102.587	11.1568	0.108755	-3.20085	1.25e-06	0.000428083
Ta6alLoc011098.1	1220.37	1935.01	505.73	0.261357	-1.9359	7.09e-09	4.06e-06	Shikimate kinase 1
Ta6alLoc012385.2	38.2068	76.4135	0	0	-Inf	2.72e-10	2.1e-07
Ta6alLoc014328.1	423.221	588.889	257.553	0.437354	-1.19313	0.000947038	0.0989869	Rac-like GTP-binding protein 4
Ta6alLoc017806.1	101.691	164.906	38.4762	0.233322	-2.09961	2.13e-05	0.00482902	Pseudo response regulator 1
Ta6alLoc017816.1	22.7805	41.1391	4.42189	0.107486	-3.21778	0.000322787	0.0430225
Ta6alLoc017819.1	21.6191	43.2381	0	0	-Inf	4.97e-08	2.39e-05
Ta6alLoc018978.1	5570.4	7498.43	3642.37	0.485751	-1.04171	0.000794739	0.0858095	Unknown protein
Ta6asLoc000861.1	9.55568	18.6805	0.430855	0.0230644	-5.43819	9.75e-05	0.0167101
Ta6asLoc000982.1	194.94	332.555	57.3257	0.17238	-2.53634	0.000222811	0.0321164
Ta6asLoc001927.1	16.1903	32.3807	0	0	-Inf	0.000190843	0.0284058
Ta6asLoc002309.1	12.8226	25.6452	0	0	-Inf	0.000519252	0.0623545	3-ketoacyl-CoA synthase
Ta6asLoc003524.1	47.4685	92.8621	2.0749	0.0223438	-5.48398	4.18e-08	2.03e-05
Ta6asLoc003598.1	543.249	776.784	309.715	0.398714	-1.32657	0.000155869	0.0243277	Ring finger protein, putative
Ta6asLoc003986.1	9.85225	19.7045	0	0	-Inf	0.000209433	0.0306725	Pentatricopeptide repeat protein
Ta6asLoc004793.1	165.96	302.769	29.1504	0.0962793	-3.37663	0.00014508	0.0230589
Ta6asLoc004794.1	77.9027	145.59	10.2157	0.0701678	-3.83305	1.39e-11	1.39e-08	Cytochrome P450 family protein
Ta6asLoc005651.1	178.695	277.535	79.855	0.287729	-1.79722	0.000629554	0.072009
Ta6asLoc008363.1	14.6751	28.959	0.391165	0.0135075	-6.21009	0.000310542	0.0417433
Ta6asLoc008813.1	20.808	41.6159	0	0	-Inf	1.58e-06	0.000522788
Ta6asLoc011858.1	10.253	20.506	0	0	-Inf	0.00089984	0.0951389	Leucine-rich repeat protein kinase family protein LENGTH=971
Ta6asLoc012587.1	12.5172	25.0345	0	0	-Inf	0.000284272	0.039029
Ta6asLoc014365.1	48.4432	94.8908	1.99552	0.0210296	-5.57143	7.42e-10	5.14e-07
Ta6asLoc015017.1	40.7225	80.6627	0.78233	0.00969878	-6.68798	8.37e-10	5.67e-07
Ta6asLoc015447.1	27.712	53.7006	1.72342	0.0320931	-4.96159	5.51e-09	3.22e-06
Ta6asLoc016931.1	105.608	211.216	0	0	-Inf	5.76e-29	4.75e-25
Ta6asLoc018846.5	24.9319	46.6155	3.24839	0.0696848	-3.84301	0.000188343	0.0280818
Ta6asLoc021010.1	14.9247	28.2847	1.56466	0.0553183	-4.1761	0.000431622	0.0539226	Pentatricopeptide repeat-containing protein, putative
Ta6blLoc000099.1	447.763	625.761	269.765	0.431098	-1.21391	0.000709566	0.07933
Ta6blLoc001542.1	1093.54	1670.15	516.937	0.309515	-1.69192	4.87e-07	0.000188475	ARM repeat-containing protein-like protein
Ta6blLoc001596.1	1089.28	1507.23	671.341	0.445415	-1.16678	0.000394938	0.0503925	Pectin lyase-like protein
Ta6blLoc004102.1	33.1089	62.618	3.59987	0.0574893	-4.12056	2.06e-06	0.000661605
Ta6blLoc004507.1	28.9876	55.6282	2.34699	0.0421906	-4.56693	5.26e-05	0.0102301
Ta6blLoc006587.1	4120.33	5757.41	2483.24	0.431312	-1.2132	0.000493461	0.0595461	S-adenosylmethionine synthase
Ta6blLoc010380.1	12.7653	25.5306	0	0	-Inf	5.89e-06	0.00160544
Ta6blLoc011271.1	136.686	208.563	64.809	0.310741	-1.68622	0.000219199	0.0317277
Ta6blLoc014749.1	42.5002	85.0005	0	0	-Inf	6.22e-12	6.66e-09
Ta6blLoc015535.1	592.447	835.967	348.928	0.417394	-1.26052	0.000269867	0.0375544	Hydroxyanthranilate hydroxycinnamoyltransferase 3
Ta6blLoc016386.1	119.233	188.204	50.2623	0.267063	-1.90475	9.68e-05	0.0166395
Ta6blLoc018680.1	236.085	336.872	135.298	0.40163	-1.31606	0.000581699	0.068014	MADS box transcription factor
Ta6blLoc019934.3	28.1099	56.2197	0	0	-Inf	4.62e-12	5e-09
Ta6blLoc020531.1	13.2296	26.4592	0	0	-Inf	7.5e-08	3.51e-05
Ta6blLoc020835.1	16.5689	33.1378	0	0	-Inf	3.62e-10	2.68e-07
Ta6blLoc021879.1	20.7237	41.0562	0.391165	0.00952754	-6.71368	9.04e-06	0.0022976	50S ribosomal protein L14
Ta6blLoc022599.1	186.214	272.448	99.9804	0.366971	-1.44626	0.000819929	0.0881999	OJ000223_09.1 protein
Ta6bsLoc000117.1	273.701	510.994	36.407	0.0712474	-3.81102	7.01e-19	2e-15	Purple acid phosphatase
Ta6bsLoc000136.1	29.4233	58.8467	0	0	-Inf	1.34e-05	0.00324085	Leucine-rich repeat receptor-like protein kinase family protein LENGTH=872
Ta6bsLoc000137.1	60.0103	120.021	0	0	-Inf	1e-15	1.96e-12	Leucine-rich repeat receptor-like protein kinase family protein LENGTH=1045
Ta6bsLoc000138.1	36.4006	72.8011	0	0	-Inf	1.73e-10	1.4e-07	Protein kinase, putative
Ta6bsLoc001945.1	13.2518	26.5035	0	0	-Inf	0.000299768	0.040515
Ta6bsLoc002159.1	64.4588	115.454	13.4641	0.116619	-3.10012	1.36e-05	0.00327217
Ta6bsLoc002326.1	37.2473	69.7609	4.73367	0.0678556	-3.88139	4.1e-06	0.00117273
Ta6bsLoc002461.1	16.0759	29.8048	2.34699	0.0787454	-3.66666	8.82e-05	0.0155171
Ta6bsLoc005412.1	607.773	839.451	376.094	0.448024	-1.15835	0.00081143	0.0873397	Sucrose:fructan 6-fructosyltransferase
Ta6bsLoc005688.1	1449.12	2012.49	885.74	0.440121	-1.18403	0.000267757	0.0373832
Ta6bsLoc005689.1	768.106	1147.19	389.025	0.339113	-1.56016	4.85e-06	0.00135871
Ta6bsLoc008172.1	13.5668	27.1335	0	0	-Inf	0.000138264	0.0221583
Ta6bsLoc011482.3	21.2389	40.0515	2.42637	0.0605812	-4.04499	0.000437111	0.0544123
Ta6bsLoc012945.1	67.5374	110.448	24.6266	0.22297	-2.16508	0.000290716	0.0396002	Major Facilitator Superfamily protein, expressed
Ta6bsLoc013088.1	12.301	24.602	0	0	-Inf	0.000329367	0.0436847
Ta6bsLoc015263.1	15.8421	31.2931	0.391165	0.0125	-6.32192	0.000152358	0.0239089
Ta6bsLoc015582.1	14.9183	29.8366	0	0	-Inf	5.06e-05	0.00991141
Ta6bsLoc016084.1	5834.42	8771.11	2897.73	0.330373	-1.59783	4.01e-07	0.000157915	Glycine cleavage system H protein 1
Ta6bsLoc018187.1	13.8307	27.6614	0	0	-Inf	3.69e-06	0.00107213
Ta6bsLoc019120.1	10.2053	20.4106	0	0	-Inf	5.36e-05	0.0103094
Ta7alLoc000369.1	149.312	231.773	66.85	0.288428	-1.79371	0.000126757	0.0206286
Ta7alLoc000466.1	103.564	189.526	17.6024	0.0928759	-3.42855	0.00032168	0.0429737
Ta7alLoc000995.1	311.563	494.012	129.114	0.261357	-1.93591	8.35e-08	3.86e-05
Ta7alLoc001275.1	740.92	1093.35	388.486	0.355316	-1.49283	1.32e-05	0.00318949	4-coumarate:CoA ligase
Ta7alLoc001464.1	469.98	750.997	188.962	0.251615	-1.99071	5.03e-08	2.41e-05
Ta7alLoc001938.1	3620.49	5122.68	2118.3	0.413514	-1.27399	6.5e-05	0.0120958	unknown protein; FUNCTIONS IN: molecular_function unknown; INVOLVED IN: biological_process unknown; LOCATED IN: plasma membrane; EXPRESSED IN: 17 plant structures; EXPRESSED DURING: 9 growth stages; Has 14949 Blast hits to 9947 proteins in 971 species: Archae - 43; Bacteria - 3248; Metazoa - 4424; Fungi - 1542; Plants - 562; Viruses - 55; Other Eukaryotes - 5075 (source: NCBI BLink). LENGTH=487
Ta7alLoc002245.2	192.289	329.349	55.2284	0.16769	-2.57613	0.000117115	0.0193226	unknown protein; LOCATED IN: apoplast, chloroplast stroma, chloroplast, chloroplast envelope; EXPRESSED IN: 23 plant structures; EXPRESSED DURING: 14 growth stages; Has 81 Blast hits to 81 proteins in 28 species: Archae - 0; Bacteria - 2; Metazoa - 0; Fungi - 0; Plants - 62; Viruses - 0; Other Eukaryotes - 17 (source: NCBI BLink). LENGTH=313
Ta7alLoc003152.1	84.8161	148.929	20.7035	0.139016	-2.84667	1.04e-06	0.000366185
Ta7alLoc007310.1	45.9306	80.472	11.3892	0.14153	-2.82082	6.85e-05	0.0126492
Ta7alLoc008267.1	421.514	643.272	199.756	0.310531	-1.68719	1.01e-06	0.00035888
Ta7alLoc009943.1	35.2628	67.3565	3.16901	0.0470483	-4.40971	1.42e-06	0.000475827
Ta7alLoc010476.1	759.969	1062.57	457.371	0.430439	-1.21612	0.000270066	0.0375544
Ta7alLoc011663.1	64.487	114.302	14.6716	0.128357	-2.96176	1.2e-06	0.000413643	Aspartic proteinase nepenthesin-2
Ta7alLoc012116.1	159.307	232.263	86.3518	0.371785	-1.42746	0.000729145	0.0807104	Actin-related protein 2/3 complex subunit 3
Ta7alLoc013845.1	44.9788	80.4845	9.47308	0.117701	-3.08681	4.73e-05	0.00940119	Catalase
Ta7alLoc014123.1	26.184	51.5062	0.86171	0.0167302	-5.9014	1.31e-07	5.86e-05	Unknown protein
Ta7alLoc014373.1	11.8049	23.6097	0	0	-Inf	0.000453087	0.0558796
Ta7alLoc014374.1	30.7429	60.2328	1.25288	0.0208005	-5.58724	5.12e-07	0.000197901
Ta7alLoc014375.1	52.7816	105.563	0	0	-Inf	3.54e-14	5.48e-11
Ta7alLoc014462.1	17.8211	32.8643	2.77785	0.0845248	-3.56448	3.83e-06	0.00111001	Phosphoglucomutase, putative
Ta7alLoc015879.1	21.5124	42.1631	0.86171	0.0204375	-5.61263	1.3e-05	0.00315261
Ta7alLoc017659.1	1032.04	1652.24	411.848	0.249267	-2.00424	1.8e-09	1.16e-06
Ta7alLoc021098.1	402.474	602.017	202.931	0.337086	-1.56881	8.09e-06	0.00209161	UPF0047 protein yjbQ
Ta7alLoc021890.1	19.9525	39.9051	0	0	-Inf	1.6e-06	0.000528593
Ta7alLoc021902.1	60.7203	121.049	0.391165	0.00323145	-8.2736	1.13e-05	0.00280875	FAD-binding Berberine family protein LENGTH=532
Ta7alLoc022526.1	39.0242	77.2661	0.78233	0.0101251	-6.62591	7.45e-11	6.49e-08	Disease resistance protein
Ta7alLoc023019.1	517.824	725.995	309.652	0.426521	-1.22931	0.000491343	0.0593317
Ta7asLoc000106.1	143.373	286.745	0	0	-Inf	6.94e-33	8.6e-29
Ta7asLoc000388.1	46.9032	89.9683	3.83801	0.0426595	-4.55099	0.000127021	0.0206388	NB-ARC domain containing protein
Ta7asLoc002130.1	85.9224	148.477	23.368	0.157385	-2.66763	1.33e-08	7.3e-06
Ta7asLoc002171.1	4119.82	5793.31	2446.32	0.422266	-1.24378	8e-05	0.0144341	K(+)-insensitive pyrophosphate-energized proton pump
Ta7asLoc002549.1	2920.17	3974.02	1866.32	0.469629	-1.09041	0.000620937	0.0713535
Ta7asLoc002698.1	69.5051	110.404	28.6062	0.259105	-1.94839	0.000831088	0.0891237
Ta7asLoc002980.1	80.3917	160.352	0.430855	0.00268692	-8.53983	2.1e-15	3.91e-12	Unknown protein
Ta7asLoc003137.1	110.151	183.198	37.1042	0.202536	-2.30375	1.79e-06	0.00058243	Alcohol acyl transferase
Ta7asLoc003357.1	25.4359	49.2675	1.60435	0.0325641	-4.94058	1.91e-05	0.00439935
Ta7asLoc003496.1	132.909	202.795	63.0234	0.310774	-1.68606	0.000211909	0.0309567	Armadillo repeat-containing kinesin-like protein
Ta7asLoc003711.1	12.3265	24.653	0	0	-Inf	6.16e-06	0.00166129	NBS-LRR disease resistance protein family-1
Ta7asLoc003934.1	145.083	242.006	48.1587	0.198998	-2.32918	5.4e-06	0.00148957	Unknown protein
Ta7asLoc004197.1	19.1184	37.806	0.430855	0.0113965	-6.45527	4.05e-05	0.00823136
Ta7asLoc008398.1	10.2363	20.0417	0.430855	0.021498	-5.53966	0.000484546	0.0587154
Ta7asLoc009034.1	62.1721	110.251	14.0934	0.127831	-2.9677	9.59e-06	0.00242481	IQ calmodulin-binding motif family protein
Ta7asLoc009306.1	77.0171	126.477	27.5575	0.217886	-2.19835	6.06e-05	0.0114352	Unknown protein
Ta7asLoc009449.1	10.9495	21.8989	0	0	-Inf	0.000135241	0.021714
Ta7asLoc009449.2	217.252	434.505	0	0	-Inf	7.3e-41	1.41e-36
Ta7asLoc009778.1	14.9501	29.9002	0	0	-Inf	5.99e-05	0.0113082
Ta7asLoc010287.1	26.8853	52.5177	1.25288	0.0238562	-5.38949	3.21e-06	0.00094753
Ta7asLoc010296.1	343.078	481.298	204.858	0.425636	-1.23231	0.000857405	0.091437	PsbP domain-containing protein
Ta7asLoc010444.1	13.9261	27.8522	0	0	-Inf	2.86e-06	0.000874405
Ta7asLoc010659.1	26.2524	46.8698	5.63507	0.120228	-3.05615	0.000319461	0.0427434
Ta7asLoc010699.1	165.963	249.792	82.1341	0.32881	-1.60467	0.000227265	0.0327312	Shikimate kinase 1
Ta7asLoc010904.3	55.9127	92.1367	19.6888	0.213691	-2.2264	0.000174673	0.026407	Aspartyl protease
Ta7asLoc013218.1	12.6381	25.2763	0	0	-Inf	0.000141838	0.0226171
Ta7asLoc014003.1	207.678	415.356	0	0	-Inf	0.000611901	0.0706898	GDSL esterase/lipase
Ta7asLoc014600.1	14.5701	28.749	0.391165	0.0136062	-6.19959	8.13e-05	0.0145882
Ta7asLoc014847.1	23.0024	46.0048	0	0	-Inf	3.94e-07	0.000155816
Ta7asLoc014954.1	68.2102	113.96	22.4609	0.197095	-2.34303	9.56e-06	0.0024207	Cytochrome P450 family protein, expressed
Ta7asLoc015712.1	35.7505	63.0823	8.41865	0.133455	-2.90557	8.07e-05	0.0145135	Leucine-rich repeat receptor-like protein kinase family protein LENGTH=1124
Ta7asLoc016147.1	93.8946	159.926	27.8636	0.174228	-2.52095	5.47e-07	0.000209971
Ta7asLoc016161.1	12.1579	24.3159	0	0	-Inf	2.53e-05	0.00553946
Ta7asLoc017669.1	55.8501	100.742	10.9584	0.108777	-3.20056	1.88e-05	0.00433674	Mitochondrial import inner membrane translocase subunit Tim8
Ta7asLoc017826.1	13.9738	27.9475	0	0	-Inf	0.000111401	0.018628	cDNA, clone: J090086L04, full insert sequence
Ta7asLoc018570.1	187.425	374.851	0	0	-Inf	1.58e-31	1.61e-27	Unknown protein
Ta7asLoc018726.1	336.954	480.757	193.152	0.401766	-1.31557	0.000512687	0.0616088	Unknown protein
Ta7asLoc019468.1	25.0759	50.1518	0	0	-Inf	4.66e-09	2.77e-06
Ta7asLoc020135.1	54.2224	105.939	2.50575	0.0236528	-5.40185	1.2e-10	1.01e-07	NBS-LRR disease resistance protein, putative, expressed
Ta7asLoc021060.1	7.74693	15.4939	0	0	-Inf	0.000633211	0.0723325
Ta7asLoc021136.1	93.4139	150.818	36.0101	0.238766	-2.06633	5.27e-05	0.0102469	Transferase, putative
Ta7asLoc021287.1	2180.09	3214.99	1145.19	0.356203	-1.48923	0.000744813	0.0820539	Sucrose synthase 2, putative, expressed
Ta7asLoc021492.1	211.843	326.772	96.9132	0.296578	-1.75352	1.5e-05	0.0035588	Sec14p-like phosphatidylinositol transfer family protein LENGTH=625
Ta7blLoc000362.1	14.5231	27.0507	1.99552	0.0737695	-3.76083	0.000711476	0.0794412
Ta7blLoc000578.1	667.709	1026.56	308.863	0.300874	-1.73277	3.29e-07	0.000134314
Ta7blLoc000588.1	10.396	20.7921	0	0	-Inf	0.000161195	0.0248902
Ta7blLoc000664.1	21.1578	39.0275	3.28808	0.0842503	-3.56917	3.54e-05	0.00735282
Ta7blLoc001064.1	7.85194	15.7039	0	0	-Inf	0.000624543	0.0716728
Ta7blLoc001214.1	22.0579	44.1157	0	0	-Inf	1.59e-07	6.86e-05
Ta7blLoc001584.1	15.3031	30.6063	0	0	-Inf	1.15e-06	0.000397216
Ta7blLoc001592.1	575.726	806.431	345.021	0.427837	-1.22487	0.000300552	0.0405577	Unknown protein
Ta7blLoc002047.1	99.6199	168.048	31.1913	0.185609	-2.42966	1.95e-06	0.000630975	Disease resistance-responsive (dirigent-like protein) family protein LENGTH=187
Ta7blLoc002780.1	128.401	197.344	59.4575	0.30129	-1.73078	4.77e-05	0.00945575	UPF0047 protein yjbQ
Ta7blLoc003145.1	24.0971	46.9016	1.29257	0.0275591	-5.18133	3.19e-06	0.000944924
Ta7blLoc005359.1	280.647	452.129	109.164	0.241445	-2.05024	4.79e-07	0.000185796
Ta7blLoc010623.1	14.5431	29.0862	0	0	-Inf	7.42e-05	0.0135403
Ta7blLoc010772.1	26.8123	53.6245	0	0	-Inf	6.9e-09	3.96e-06
Ta7blLoc010796.1	17.7852	33.4557	2.11459	0.0632055	-3.98381	0.000251605	0.0356447
Ta7blLoc011676.1	13.6621	27.3243	0	0	-Inf	0.000133477	0.0214707
Ta7blLoc012547.2	16.0473	32.0946	0	0	-Inf	2.9e-05	0.00620976
Ta7blLoc014286.1	27.0554	51.6844	2.42637	0.0469459	-4.41286	2.3e-05	0.00511968
Ta7blLoc014289.1	21.2175	42.0041	0.430855	0.0102574	-6.60719	6.92e-06	0.0018277
Ta7blLoc017969.1	25.1014	50.2029	0	0	-Inf	0.000279	0.0384269
Ta7blLoc018330.1	122.923	203.838	42.0081	0.206086	-2.27868	3.68e-07	0.000147145
Ta7blLoc021067.1	188.495	355.305	21.6843	0.0610301	-4.03434	3.41e-19	1.05e-15
Ta7blLoc021072.1	355.522	515.72	195.323	0.378739	-1.40072	0.000220313	0.0318623
Ta7blLoc022148.1	695.986	1006.15	385.827	0.38347	-1.38281	0.000184043	0.0275355
Ta7blLoc022303.1	581.142	808.866	353.417	0.43693	-1.19453	0.000718155	0.0800983	2-oxoglutarate (2OG) and Fe(II)-dependent oxygenase superfamily protein LENGTH=349
Ta7blLoc022304.1	17.2081	34.4162	0	0	-Inf	5.16e-07	0.000198783
Ta7blLoc022822.1	77.6035	123.029	32.1779	0.261547	-1.93486	7.67e-05	0.0139291
Ta7blLoc023124.1	13.3823	26.7646	0	0	-Inf	0.000117716	0.0193849	Unknown protein
Ta7blLoc024439.1	193.162	300.892	85.4332	0.283933	-1.81638	1.23e-05	0.00301324
Ta7blLoc024965.1	895.799	1268.95	522.646	0.411872	-1.27973	0.000129154	0.020911	Glycosyltransferase
Ta7blLoc025410.1	12.6126	25.2252	0	0	-Inf	0.000274408	0.0379331
Ta7blLoc025799.1	38.5709	76.7507	0.391165	0.00509657	-7.61626	3.49e-07	0.000140849
Ta7blLoc027005.1	55.7843	94.3118	17.2567	0.182975	-2.45028	2.13e-05	0.00483069
Ta7bsLoc000233.1	29.576	59.152	0	0	-Inf	0.000473023	0.0576414
Ta7bsLoc000872.2	28.4928	47.6713	9.31432	0.195386	-2.3556	0.000587264	0.0684879	Chaperone protein dnaJ
Ta7bsLoc001562.1	71.2844	118.266	24.3034	0.205499	-2.2828	2.82e-05	0.00606342
Ta7bsLoc001604.1	46.7489	93.4978	0	0	-Inf	6.11e-13	7.74e-10
Ta7bsLoc003178.1	376.064	647.166	104.963	0.162189	-2.62425	7.26e-06	0.001904	MATE efflux protein-like
Ta7bsLoc003179.1	704.13	1363.33	44.9275	0.0329542	-4.92339	3.31e-33	4.65e-29	MATE efflux protein-like
Ta7bsLoc003367.1	14.702	29.4041	0	0	-Inf	7e-05	0.0128844
Ta7bsLoc005648.1	102.62	161.294	43.9468	0.272464	-1.87586	0.000234816	0.0336789	TRICHOME BIREFRINGENCE-LIKE 22 LENGTH=414
Ta7bsLoc005973.1	17.941	34.2379	1.64404	0.0480181	-4.38028	0.000384074	0.0492965	Peroxyureidoacrylate/ureidoacrylate amidohydrolase RutB
Ta7bsLoc006204.1	7.41941	14.8388	0	0	-Inf	0.000560089	0.0660967
Ta7bsLoc011313.1	864.402	1292.15	436.656	0.337931	-1.5652	3.58e-06	0.00104566	Rhomboid family protein
Ta7bsLoc013202.1	13.7098	27.4196	0	0	-Inf	8.96e-05	0.0157243
Ta7bsLoc013508.1	21.4664	42.9328	0	0	-Inf	9.74e-07	0.000347361
Ta7bsLoc015528.1	55.6744	92.601	18.7477	0.202457	-2.30431	0.000186078	0.0277681
Ta7bsLoc016055.1	12.945	25.4988	0.391165	0.0153405	-6.02651	0.000213956	0.0311508
Ta7bsLoc016761.1	20.6809	40.5794	0.78233	0.019279	-5.69683	3.25e-05	0.00680224

## Sheet: Up-regulated DEGs in L
id	baseMean	baseMeanA(W)	baseMeanB(L)	foldChange(L/W)	log2FoldChange(L/W)	pval	padj	Putative annotaiton
Ta1alLoc000126.1	110.101	34.3526	185.85	5.41008	2.43565	8.31e-07	0.000301449	Leucine-rich repeat protein kinase-like protein
Ta1alLoc000382.1	50.4124	0	100.825	Inf	Inf	3.81e-16	8.06e-13
Ta1alLoc000813.1	13.8156	0	27.6312	Inf	Inf	0.000191092	0.0284185
Ta1alLoc001038.1	39.7758	0.496104	79.0555	159.353	7.31608	3.38e-15	6.04e-12
Ta1alLoc001054.1	48.278	0	96.556	Inf	Inf	1.1e-19	3.68e-16
Ta1alLoc001978.1	16.5595	0	33.1189	Inf	Inf	6.82e-07	0.00025395	HAT dimerisation domain-containing protein-like
Ta1alLoc004555.1	49.3496	19.7681	78.9311	3.99286	1.99742	0.000215061	0.0312592
Ta1alLoc005041.1	80.2556	31.2613	129.25	4.1345	2.04771	0.000101033	0.0172435
Ta1alLoc006086.1	61.1272	0	122.254	Inf	Inf	1.44e-20	5.68e-17
Ta1alLoc006643.1	161.332	15.0931	307.571	20.3782	4.34896	7.18e-18	1.78e-14
Ta1alLoc009571.1	12.7215	0	25.4429	Inf	Inf	2.74e-06	0.000843929
Ta1alLoc010902.1	85.5698	25.9313	145.208	5.59972	2.48536	3.09e-06	0.000920871	Flavonoid 3',5'-hydroxylase
Ta1alLoc011513.1	16.5396	0	33.0793	Inf	Inf	2.32e-06	0.000739774
Ta1alLoc011946.1	38.8889	4.46494	73.3128	16.4197	4.03735	1.11e-06	0.000389651	MYB transcription factor
Ta1alLoc012315.1	100.644	25.9313	175.357	6.76235	2.75752	7.56e-07	0.000279429
Ta1alLoc015531.1	100.161	0.464315	199.858	430.436	8.74965	5.32e-19	1.59e-15	Unknown protein
Ta1alLoc016727.3	84.5755	36.8967	132.254	3.58445	1.84175	5.46e-05	0.0104456	Silicon transporter
Ta1alLoc017938.1	204.822	108.178	301.466	2.78676	1.47859	0.000379089	0.0487649	Aquaporin
Ta1alLoc017938.2	309.714	155.804	463.625	2.9757	1.57323	4.4e-05	0.00879635
Ta1alLoc018486.1	334.795	39.5361	630.054	15.9362	3.99423	4.26e-05	0.00856396	Unknown protein
Ta1alLoc018535.1	55.1695	20.8239	89.5151	4.29868	2.10389	0.000288811	0.0394647
Ta1alLoc020411.4	30.5367	0	61.0734	Inf	Inf	1.52e-10	1.25e-07
Ta1alLoc022174.1	66.9324	18.3626	115.502	6.29008	2.65308	6.77e-06	0.00179819
Ta1alLoc022175.1	89.7164	19.927	159.506	8.0045	3.00081	8.27e-09	4.69e-06
Ta1alLoc023136.2	46.8353	0	93.6706	Inf	Inf	2.8e-12	3.19e-09
Ta1alLoc024658.1	42.2125	11.4297	72.9953	6.38648	2.67502	4.81e-05	0.00949783
Ta1asLoc000952.1	33.4051	0	66.8103	Inf	Inf	1.24e-07	5.56e-05
Ta1asLoc001302.1	233.422	96.697	370.148	3.82791	1.93656	5.23e-05	0.0101839
Ta1asLoc001644.1	17.9314	0	35.8628	Inf	Inf	0.00019254	0.0285116
Ta1asLoc002372.1	17.1972	0	34.3943	Inf	Inf	1.81e-05	0.00421292
Ta1asLoc002657.1	51.8494	5.26641	98.4325	18.6906	4.22424	1.97e-10	1.58e-07
Ta1asLoc003675.1	13.27	1.48831	25.0518	16.8323	4.07316	0.000421544	0.0530457	Unknown protein
Ta1asLoc003932.1	27.909	0	55.818	Inf	Inf	2.01e-10	1.6e-07
Ta1asLoc003932.2	8.27974	0	16.5595	Inf	Inf	0.000459922	0.0564814
Ta1asLoc004054.1	17.176	1.48831	32.8636	22.0811	4.46474	0.000784012	0.0850177	Defensin
Ta1asLoc004416.2	18.1014	0	36.2028	Inf	Inf	1.57e-08	8.55e-06
Ta1asLoc006075.1	22.6478	1.45652	43.8392	30.0985	4.91162	5.54e-07	0.000212054
Ta1asLoc006866.1	29.6877	0.496104	58.8794	118.684	6.89098	1.35e-07	5.99e-05
Ta1asLoc007896.1	40.6211	1.39295	79.8493	57.324	5.84107	1.25e-09	8.25e-07	Unknown protein
Ta1asLoc008211.1	12.7215	0	25.4429	Inf	Inf	0.000384444	0.0493075
Ta1asLoc010697.1	55.526	0	111.052	Inf	Inf	3.91e-14	5.9e-11	RNA polymerase III subunit-like protein
Ta1asLoc012150.4	130.955	64.9078	197.001	3.03509	1.60174	0.000434638	0.0542212
Ta1asLoc012238.1	20.4972	5.32999	35.6644	6.69127	2.74228	0.00072936	0.0807104
Ta1blLoc000031.1	78.3384	0	156.677	Inf	Inf	1.8e-22	8.46e-19
Ta1blLoc000275.1	260.754	154.588	366.921	2.37354	1.24704	0.000321926	0.0429737
Ta1blLoc000297.1	19.9836	0	39.9672	Inf	Inf	1.34e-07	5.96e-05
Ta1blLoc000497.1	89.9441	14.9342	164.954	11.0454	3.46537	9.72e-11	8.3e-08	F-box domain containing protein
Ta1blLoc001346.1	14.1895	0.464315	27.9147	60.1202	5.90978	5.62e-06	0.00154639	Unknown protein
Ta1blLoc002589.1	9.72819	0	19.4564	Inf	Inf	0.000285577	0.0391053
Ta1blLoc004250.1	15.0854	0	30.1709	Inf	Inf	3.25e-05	0.00680224
Ta1blLoc004638.1	32.6343	0	65.2686	Inf	Inf	0.000572484	0.0671654
Ta1blLoc005744.1	13.2912	0	26.5825	Inf	Inf	0.000181426	0.0272615
Ta1blLoc005812.3	29.8972	8.21125	51.5831	6.282	2.65122	0.000915405	0.0963192
Ta1blLoc006218.1	40.2422	0	80.4843	Inf	Inf	1.16e-18	3.15e-15
Ta1blLoc006659.1	127.594	0	255.188	Inf	Inf	1.94e-06	0.000626139
Ta1blLoc007710.1	512.819	123.315	902.323	7.31721	2.87129	6.6e-16	1.36e-12
Ta1blLoc010783.1	56.6088	21.7525	91.4652	4.20481	2.07204	0.000696792	0.0781538
Ta1blLoc015367.1	29.4737	0	58.9473	Inf	Inf	2.24e-08	1.19e-05
Ta1blLoc015368.1	21.0806	0	42.1612	Inf	Inf	2.67e-06	0.00083087
Ta1blLoc015757.1	77.8411	23.9151	131.767	5.50978	2.462	6.1e-06	0.00165255	Cytochrome P450, putative
Ta1blLoc017129.2	72.3134	29.6458	114.981	3.87848	1.95549	0.000865788	0.0922743	Protein kinase family protein, putative, expressed
Ta1blLoc019391.1	11.7407	0	23.4814	Inf	Inf	0.000163106	0.0251182	CsAtPR5
Ta1blLoc024441.1	19.4167	0	38.8334	Inf	Inf	8.94e-07	0.000320181
Ta1blLoc024570.1	50.0724	0.992208	99.1526	99.9313	6.64286	4.07e-11	3.69e-08
Ta1blLoc025205.1	35.5452	5.42536	65.665	12.1034	3.59734	2.73e-05	0.0059199
Ta1blLoc026239.1	22.7387	0	45.4775	Inf	Inf	8.35e-07	0.000302286
Ta1blLoc026438.1	16.2051	0	32.4103	Inf	Inf	8.21e-06	0.00211512
Ta1bsLoc000447.1	27.4604	3.37736	51.5434	15.2614	3.93182	1.5e-05	0.0035588
Ta1bsLoc000884.1	514.545	276.2	752.891	2.72589	1.44673	3.8e-05	0.00780234	RING/U-box superfamily protein LENGTH=199
Ta1bsLoc000993.1	39.0327	4.24242	73.823	17.4012	4.12111	4.18e-06	0.00119108	RNA polymerase III subunit-like protein
Ta1bsLoc001146.1	20.0998	0	40.1996	Inf	Inf	2.49e-07	0.000104335
Ta1bsLoc001152.1	9.18818	0.496104	17.8803	36.0413	5.17158	0.000954487	0.0995854
Ta1bsLoc001953.1	20.7234	0	41.4467	Inf	Inf	3.07e-06	0.000916897
Ta1bsLoc001983.1	9.17827	0	18.3565	Inf	Inf	0.000885028	0.0939783
Ta1bsLoc002087.1	20.6865	0	41.3731	Inf	Inf	9.32e-08	4.26e-05	26S proteasome non-ATPase regulatory subunit
Ta1bsLoc003966.1	33.7169	0	67.4339	Inf	Inf	2e-09	1.26e-06
Ta1bsLoc004306.1	15.8338	0	31.6676	Inf	Inf	5.82e-05	0.011078
Ta1bsLoc004409.2	11.667	0	23.3341	Inf	Inf	0.000765473	0.083696
Ta1bsLoc005453.1	278.55	129.6	427.501	3.29862	1.72186	2.4e-05	0.00528731
Ta1bsLoc006642.1	17.6139	0	35.2278	Inf	Inf	1.82e-05	0.00424622
Ta1bsLoc007786.2	9.8444	0	19.6888	Inf	Inf	0.000570459	0.066989
Ta1bsLoc009318.1	4.85274	0	9.70548	Inf	Inf	0.000471132	0.0575322	unknown protein; BEST Arabidopsis thaliana protein match is: unknown protein . LENGTH=322
Ta1bsLoc010074.1	102.647	19.7999	185.493	9.36842	3.22781	4.04e-05	0.00820486	Receptor-like kinase protein
Ta1bsLoc011487.1	14.9126	0	29.8251	Inf	Inf	1.31e-05	0.00318949
Ta1bsLoc011845.1	58.8287	4.33778	113.32	26.1239	4.7073	2.22e-12	2.58e-09
Ta1bsLoc012445.1	12.8008	0	25.6017	Inf	Inf	0.000372193	0.0479847
Ta1bsLoc012858.1	245.949	9.0763	482.822	53.1959	5.73324	1.59e-08	8.63e-06	NBS-LRR disease resistance protein homologue
Ta1bsLoc013154.1	32.5633	9.0763	56.0504	6.17547	2.62655	0.000383704	0.0492965
Ta1bsLoc013450.1	55.2671	19.3866	91.1476	4.70158	2.23315	0.000660403	0.0748959
Ta1bsLoc013917.1	47.5495	16.1171	78.9818	4.90049	2.29293	0.000122006	0.0199775	Unknown protein
Ta1bsLoc014808.2	46.1522	0	92.3044	Inf	Inf	2.12e-15	3.91e-12
Ta1bsLoc017252.1	18.8608	0.464315	37.2573	80.2413	6.32627	5.02e-05	0.00983993	Unknown protein
Ta1bsLoc017858.1	144.072	73.3926	214.751	2.92606	1.54896	0.000329989	0.0436847
Ta1bsLoc018350.1	22.4327	0	44.8654	Inf	Inf	9.92e-07	0.000352442
Ta1bsLoc019026.1	189.423	58.0259	320.821	5.52892	2.467	8.9e-06	0.00226558
Ta1bsLoc019080.2	42.5069	0	85.0138	Inf	Inf	2.32e-11	2.24e-08
Ta1bsLoc019181.1	104.257	13.3823	195.131	14.5813	3.86605	0.000560325	0.0660967	Receptor-like kinase 2
Ta2alLoc000237.1	89.8769	42.5956	137.158	3.22001	1.68706	0.000761418	0.083459
Ta2alLoc000417.1	284.081	133.269	434.893	3.26327	1.70632	0.000167916	0.0256992
Ta2alLoc004042.1	37.2443	8.83451	65.654	7.43154	2.89366	8.99e-05	0.0157491
Ta2alLoc005959.1	110.964	9.60419	212.325	22.1075	4.46646	6.62e-13	8.32e-10
Ta2alLoc006118.1	33.5668	0	67.1335	Inf	Inf	2.54e-09	1.58e-06
Ta2alLoc006370.1	11.5616	0.928631	22.1945	23.9003	4.57896	8.05e-05	0.0144865	Cytochrome P450 family protein, expressed
Ta2alLoc006989.1	26.1596	3.74631	48.5728	12.9655	3.69661	1.19e-05	0.00293457	Ribonucleoside-diphosphate reductase
Ta2alLoc007578.3	97.561	33.7736	161.348	4.77735	2.25621	3.6e-06	0.00104652
Ta2alLoc007997.1	15.0303	1.48831	28.5723	19.1978	4.26287	0.000580216	0.0678887
Ta2alLoc008158.1	170.178	88.0975	252.258	2.8634	1.51773	0.000230519	0.0331174
Ta2alLoc008558.2	21.9734	0	43.9468	Inf	Inf	0.000132745	0.0213882
Ta2alLoc009166.1	195.863	71.5228	320.202	4.47693	2.16251	1.59e-07	6.86e-05	Amino acid permease 6
Ta2alLoc010251.2	50.2267	11.8622	88.5912	7.46836	2.90079	2.83e-05	0.00608389	Amino acid permease-like protein
Ta2alLoc011100.1	19.9235	1.92084	37.9263	19.7446	4.30339	0.000116057	0.0192069
Ta2alLoc011329.1	37.8101	0	75.6201	Inf	Inf	2.09e-10	1.66e-07
Ta2alLoc012287.1	52.5636	22.8401	82.2871	3.60275	1.8491	0.000938081	0.0982876
Ta2alLoc012596.1	7.74966	0	15.4993	Inf	Inf	0.00064805	0.0736877	NBS-LRR disease resistance protein homologue
Ta2alLoc014831.1	31.1206	0	62.2411	Inf	Inf	9.5e-09	5.36e-06	Unknown protein
Ta2alLoc015273.3	42.917	10.2592	75.5747	7.3665	2.88098	1.65e-05	0.00388545
Ta2alLoc015508.1	24.8363	0	49.6727	Inf	Inf	3.02e-07	0.000124296
Ta2alLoc015759.1	23.5211	0	47.0421	Inf	Inf	6.03e-07	0.000226705
Ta2alLoc019710.2	17.6311	1.98442	33.2777	16.7695	4.06777	0.000907633	0.0956755	Ran-binding zinc finger protein
Ta2alLoc019788.1	11.8825	0	23.7649	Inf	Inf	7.2e-06	0.0018916
Ta2alLoc019789.1	73.8003	0	147.601	Inf	Inf	1.28e-25	7.92e-22
Ta2alLoc020421.1	27.634	0	55.2681	Inf	Inf	6.2e-08	2.94e-05
Ta2alLoc020920.1	50.8393	18.8587	82.8198	4.3916	2.13475	0.000460842	0.0565145
Ta2alLoc023555.1	25.5978	3.84168	47.3539	12.3264	3.62368	8.25e-05	0.0147476
Ta2alLoc023557.1	17.8079	1.95263	33.6631	17.2399	4.10768	0.000118715	0.0194939
Ta2alLoc024334.1	15.4398	0	30.8796	Inf	Inf	1.03e-06	0.000362728	BTB/POZ domain-containing protein
Ta2alLoc025136.1	10.7884	0	21.5767	Inf	Inf	0.00014226	0.0226315	HAT dimerisation domain-containing protein-like
Ta2alLoc025502.4	7.48806	1.39295	13.5832	9.7514	3.28561	0.000786744	0.0851584
Ta2alLoc026659.1	35.9618	11.525	60.3986	5.24065	2.38974	0.000614399	0.0708368	Aquaporin-like superfamily protein LENGTH=268
Ta2alLoc027712.1	51.8644	18.2162	85.5126	4.69432	2.23092	0.000728815	0.0807104	Unknown protein
Ta2alLoc027947.1	191.74	101.912	281.567	2.76284	1.46615	0.000300143	0.040534	Late embryogenesis abundant (LEA) hydroxyproline-rich glycoprotein family LENGTH=227
Ta2alLoc028383.1	51.2201	13.1916	89.2487	6.76559	2.75822	7.35e-06	0.00192047
Ta2alLoc030071.1	37.633	10.5646	64.7014	6.12435	2.61456	0.000314273	0.0421468	Mandelate racemase / muconate lactonizing enzyme homolog
Ta2alLoc030933.1	15.2442	0	30.4884	Inf	Inf	8.01e-05	0.0144341
Ta2asLoc001847.1	17.2256	0	34.4512	Inf	Inf	2.65e-05	0.00576504	Helicase-like protein
Ta2asLoc003815.1	115.434	60.1885	170.68	2.83575	1.50373	0.000895823	0.0948478	Nicotianamine synthase 3
Ta2asLoc005418.1	71.5139	29.5948	113.433	3.83287	1.93843	0.000349527	0.0457082	Unknown protein
Ta2asLoc005606.3	21.1691	2.88126	39.457	13.6944	3.77551	0.000845459	0.0903297
Ta2asLoc006371.1	37.9275	5.60357	70.2514	12.5369	3.64811	1.02e-06	0.000361036
Ta2asLoc008856.1	11.1936	0	22.3873	Inf	Inf	0.000101902	0.0173576
Ta2asLoc010002.1	44.8011	10.66	78.9421	7.40547	2.88859	0.000154623	0.0241987
Ta2asLoc012868.2	178.193	39.5872	316.8	8.00258	3.00046	0.000136821	0.0219474
Ta2asLoc012868.8	11.4258	0.464315	22.3873	48.2156	5.59143	6.98e-05	0.0128669
Ta2asLoc012870.1	8.27687	0	16.5537	Inf	Inf	0.000366147	0.0472755
Ta2asLoc013527.1	9.43052	0	18.861	Inf	Inf	9.36e-05	0.0162547
Ta2asLoc013714.1	39.0334	11.7668	66.3001	5.63449	2.49428	0.000292092	0.0396941
Ta2asLoc014859.2	32.5575	2.44873	62.6662	25.5913	4.67758	3.71e-06	0.00107706	Transposon protein, putative, Mariner sub-class
Ta2asLoc014934.1	52.7453	0	105.491	Inf	Inf	4.1e-14	6.13e-11
Ta2asLoc015350.1	143.265	79.6763	206.854	2.59618	1.37639	0.000889585	0.0943466
Ta2asLoc015628.1	30.4997	7.09189	53.9076	7.60131	2.92625	0.000268981	0.0374937
Ta2asLoc016828.1	44.2222	9.60419	78.8403	8.20894	3.0372	2.82e-07	0.000117525	10-deacetylbaccatin III 10-O-acetyltransferase
Ta2asLoc017509.1	48.5417	0	97.0835	Inf	Inf	3.97e-13	5.26e-10
Ta2asLoc018190.1	38.4535	0	76.9069	Inf	Inf	1.79e-10	1.44e-07
Ta2asLoc018697.1	29.8478	3.44094	56.2546	16.3486	4.0311	5.29e-05	0.0102484	B0812A04.9 protein
Ta2asLoc019342.1	20.3505	1.95263	38.7483	19.8442	4.31064	1.85e-05	0.00429315	Unknown protein
Ta2asLoc019595.2	11.6046	0	23.2093	Inf	Inf	0.000266697	0.037275
Ta2asLoc019784.1	21.4093	0	42.8187	Inf	Inf	4.45e-08	2.15e-05
Ta2asLoc019785.1	7.2026	0	14.4052	Inf	Inf	4.86e-06	0.00135906
Ta2asLoc019786.1	19.5642	0.992208	38.1362	38.4357	5.26437	1.08e-08	5.99e-06	HXXXD-type acyl-transferase family protein LENGTH=457
Ta2asLoc022262.1	29.6551	0	59.3102	Inf	Inf	6.51e-12	6.93e-09
Ta2asLoc022433.1	31.1333	0.496104	61.7706	124.511	6.96013	3.81e-08	1.87e-05
Ta2blLoc000073.1	66.0887	19.113	113.064	5.91557	2.56452	5.3e-05	0.0102484
Ta2blLoc001263.1	21.021	0	42.0421	Inf	Inf	2.74e-06	0.000843929
Ta2blLoc001264.1	19.1389	0	38.2777	Inf	Inf	4.28e-06	0.00121132
Ta2blLoc001427.1	10.8223	0	21.6446	Inf	Inf	0.000255468	0.0361034
Ta2blLoc004960.1	145.903	3.96883	287.837	72.5244	6.18039	4.13e-22	1.84e-18	CsAtPR5
Ta2blLoc005425.1	13.0398	1.42473	24.6549	17.3049	4.11311	0.000600612	0.0697575	Unknown protein
Ta2blLoc005961.1	9.10176	0	18.2035	Inf	Inf	0.000570251	0.066989	Unknown protein
Ta2blLoc007660.1	9.64881	0	19.2976	Inf	Inf	6.42e-05	0.0119681
Ta2blLoc008208.1	17.6536	0	35.3072	Inf	Inf	1.67e-06	0.00054761
Ta2blLoc008215.1	9.78773	0	19.5755	Inf	Inf	0.000695743	0.0781373	NBS-LRR disease resistance protein homologue
Ta2blLoc008838.1	12.8377	0	25.6753	Inf	Inf	9.15e-05	0.0159803
Ta2blLoc010074.1	18.3377	2.41694	34.2585	14.1743	3.82521	7.75e-05	0.0140218
Ta2blLoc011009.1	31.8619	4.30599	59.4178	13.7989	3.78648	2.41e-07	0.000101178
Ta2blLoc012379.2	33.6404	0	67.2808	Inf	Inf	1.98e-09	1.26e-06
Ta2blLoc014963.1	172.694	91.6213	253.766	2.76973	1.46974	0.000437082	0.0544123	Testis-specific Y-encoded protein
Ta2blLoc015207.1	14.0415	1.39295	26.6901	19.1609	4.26009	0.000744126	0.0820303
Ta2blLoc015835.1	16.6587	0	33.3174	Inf	Inf	7.54e-07	0.000279429
Ta2blLoc015838.1	20.6241	0	41.2483	Inf	Inf	1.61e-08	8.69e-06
Ta2blLoc015973.1	17.3389	0	34.6779	Inf	Inf	2.3e-05	0.00511968
Ta2blLoc016322.1	30.4098	9.34988	51.4697	5.50485	2.4607	9.41e-05	0.0162812	Niemann-Pick C1 protein
Ta2blLoc017534.3	69.6589	0.464315	138.853	299.05	8.22424	1.12e-15	2.15e-12	Polyphenol oxidase
Ta2blLoc018373.1	115.413	29.194	201.633	6.90663	2.78798	0.000107038	0.0180027	exocyst subunit exo70 family protein H6 LENGTH=615
Ta2blLoc019280.1	9.60912	0	19.2182	Inf	Inf	0.000235167	0.0336835
Ta2blLoc019381.1	32.7617	0	65.5235	Inf	Inf	3.79e-14	5.81e-11
Ta2blLoc020512.1	27.4032	4.30599	50.5004	11.7279	3.55188	0.000283237	0.0389485	Kunitz trypsin inhibitor
Ta2blLoc021680.1	131.648	68.6984	194.597	2.83263	1.50214	0.000801686	0.086452
Ta2blLoc022853.1	28.177	3.31378	53.0401	16.0059	4.00053	2.72e-06	0.000841526
Ta2blLoc023807.1	25.1449	3.90526	46.3846	11.8775	3.57016	9.4e-05	0.0162812
Ta2blLoc023980.1	12.6222	0	25.2445	Inf	Inf	9.7e-05	0.0166492
Ta2blLoc028286.1	827.335	372.864	1281.81	3.43773	1.78146	1.17e-07	5.23e-05
Ta2blLoc029021.2	44.4032	0	88.8064	Inf	Inf	1.73e-15	3.27e-12
Ta2blLoc029474.1	25.8532	2.38515	49.3212	20.6784	4.37005	2.89e-06	0.000876472	Lectin-like protein kinase
Ta2blLoc030271.1	50.599	5.20283	95.9951	18.4505	4.20559	3.2e-05	0.00673265	UDP-glycosyltransferase
Ta2blLoc031573.1	547.253	235.97	858.536	3.63832	1.86327	1.36e-05	0.00327598	CCR4-NOT transcription complex subunit 7
Ta2blLoc033879.1	237.721	136.678	338.763	2.47855	1.30949	0.000595545	0.0692617
Ta2blLoc034089.5	13.8354	0	27.6709	Inf	Inf	1.66e-06	0.000545164
Ta2blLoc034843.1	18.3424	0	36.6849	Inf	Inf	1.54e-05	0.00364438	Unknown protein
Ta2blLoc035871.1	18.4926	0	36.9852	Inf	Inf	0.000365092	0.0472096
Ta2blLoc035874.1	23.127	0	46.2541	Inf	Inf	4.66e-05	0.00928276
Ta2blLoc035875.1	21.6814	0	43.3629	Inf	Inf	3.71e-10	2.74e-07
Ta2blLoc035877.2	12.6421	0	25.2842	Inf	Inf	7.86e-07	0.000288824	transducin family protein / WD-40 repeat family protein LENGTH=1124
Ta2blLoc035878.1	39.9557	0	79.9115	Inf	Inf	3.28e-12	3.7e-09
Ta2blLoc035879.1	39.4285	0	78.857	Inf	Inf	3.36e-15	6.04e-12
Ta2blLoc035880.1	6.69236	0	13.3847	Inf	Inf	0.000563097	0.0663785
Ta2bsLoc000088.1	248.731	118.532	378.929	3.19684	1.67665	8.81e-05	0.0155171
Ta2bsLoc000770.1	631.355	295.025	967.686	3.28001	1.7137	5.26e-06	0.00145835
Ta2bsLoc000854.1	162.647	25.3081	299.986	11.8534	3.56722	1.68e-17	3.98e-14
Ta2bsLoc001261.1	1614.22	530.021	2698.41	5.09115	2.34799	3.75e-12	4.2e-09
Ta2bsLoc001586.1	12.2935	0	24.587	Inf	Inf	0.000520575	0.06247
Ta2bsLoc001926.1	169.781	78.7158	260.847	3.31378	1.72848	2.6e-05	0.00567926
Ta2bsLoc002248.1	956.311	20.6331	1891.99	91.6967	6.5188	6.55e-49	4.69e-44
Ta2bsLoc002528.1	37.7704	0	75.5407	Inf	Inf	2.55e-12	2.94e-09	Gibberellin receptor GID1L2
Ta2bsLoc002656.1	807.837	318.352	1297.32	4.07513	2.02684	1.04e-08	5.84e-06	O-methyltransferase family protein
Ta2bsLoc002701.1	30.3184	0	60.6368	Inf	Inf	1.47e-08	8.09e-06
Ta2bsLoc003006.1	37.7675	0	75.535	Inf	Inf	4.22e-12	4.63e-09
Ta2bsLoc004074.7	98.8937	32.845	164.942	5.02185	2.32822	5.7e-06	0.0015606
Ta2bsLoc005021.1	12.6392	0	25.2784	Inf	Inf	0.000175757	0.0265478
Ta2bsLoc005325.1	285.56	159.277	411.843	2.5857	1.37055	0.000298707	0.040403	Eukaryotic aspartyl protease family protein, expressed
Ta2bsLoc005331.1	304.935	90.8266	519.044	5.71467	2.51467	0.000643277	0.0731931	Saccharopine dehydrogenase
Ta2bsLoc006168.1	74.6292	19.8952	129.363	6.50222	2.70093	3.01e-06	0.00090373
Ta2bsLoc006792.11	90.6287	26.281	154.976	5.8969	2.55996	4.95e-06	0.00137497
Ta2bsLoc006858.1	33.3344	0	66.6687	Inf	Inf	3.93e-12	4.37e-09
Ta2bsLoc006859.1	39.9839	0.464315	79.5035	171.227	7.41977	1.09e-12	1.32e-09	Unknown protein
Ta2bsLoc007313.1	8.88346	0	17.7669	Inf	Inf	0.000150678	0.0237097	Adiponectin receptor protein
Ta2bsLoc007392.1	413.935	184.076	643.795	3.49744	1.8063	1.24e-06	0.000426184	CsAtPR5
Ta2bsLoc007443.1	673.217	343.314	1003.12	2.92188	1.5469	0.000574971	0.0673205
Ta2bsLoc007727.1	97.4319	0	194.864	Inf	Inf	3.3e-14	5.15e-11	Cytochrome P450
Ta2bsLoc009111.1	227.083	0.464315	453.701	977.139	9.93242	3.04e-15	5.54e-12	Chalcone synthase 8, putative
Ta2bsLoc009698.1	76.413	30.2373	122.589	4.05422	2.01942	6.31e-05	0.0118212	Unknown protein
Ta2bsLoc010972.1	12.6251	0	25.2502	Inf	Inf	0.00041729	0.0526772
Ta2bsLoc011046.1	25.2359	0	50.4718	Inf	Inf	0.000417664	0.0526772	Heptahelical protein 4
Ta2bsLoc011047.1	10.4311	0	20.8623	Inf	Inf	3.22e-05	0.00675676	Haemolysin-III related family protein, expressed
Ta2bsLoc011590.1	1036.16	364.656	1707.67	4.68296	2.22742	1.21e-10	1.02e-07	Non-specific lipid-transfer protein
Ta2bsLoc011805.1	128.889	28.8762	228.901	7.927	2.98677	1.12e-10	9.55e-08
Ta2bsLoc014117.1	162.209	0.464315	323.954	697.703	9.44647	1.25e-12	1.5e-09	Cytochrome P450
Ta2bsLoc014592.1	75.132	33.265	116.999	3.51718	1.81442	0.000431151	0.0539226	Protein of unknown function (DUF579) LENGTH=315
Ta2bsLoc015019.1	70.6127	27.9283	113.297	4.05672	2.02031	0.000500407	0.0603003
Ta2bsLoc016406.1	12.1914	0	24.3828	Inf	Inf	0.000477338	0.0580856
Ta2bsLoc018074.1	10.6466	0	21.2931	Inf	Inf	0.000262222	0.0368179	Unknown protein
Ta2bsLoc019135.1	30.9116	8.51662	53.3065	6.25911	2.64596	0.000866993	0.0922893
Ta2bsLoc019575.1	65.2231	0	130.446	Inf	Inf	9.36e-10	6.29e-07
Ta2bsLoc019576.1	120.817	0	241.634	Inf	Inf	2.17e-25	1.3e-21	Terpene synthase 7, putative, expressed
Ta2bsLoc019738.1	16.8911	0	33.7822	Inf	Inf	2.38e-05	0.00526236
Ta2bsLoc020353.1	9.04222	0	18.0844	Inf	Inf	0.000316113	0.0423282	Unknown protein
Ta2bsLoc021011.1	237.532	0	475.064	Inf	Inf	6.17e-19	1.81e-15	Cytochrome P450
Ta2bsLoc021252.1	20.0431	0	40.0863	Inf	Inf	4.88e-06	0.00136238
Ta2bsLoc022024.2	316.222	0	632.444	Inf	Inf	2.02e-23	1.03e-19
Ta2bsLoc022025.2	41.7982	0	83.5964	Inf	Inf	8.12e-10	5.57e-07
Ta2bsLoc022638.1	32.6199	0	65.2399	Inf	Inf	3.91e-08	1.91e-05
Ta2bsLoc023187.1	29.3744	0	58.7489	Inf	Inf	2.32e-08	1.22e-05
Ta2bsLoc023786.1	63.4161	25.0663	101.766	4.05988	2.02144	0.000416066	0.0526621
Ta2bsLoc025357.1	42.5772	16.2636	68.8909	4.23591	2.08267	0.000748458	0.0824002	Unknown protein
Ta2bsLoc025719.1	14.2464	0	28.4929	Inf	Inf	0.000147548	0.0233259
Ta3alLoc001511.1	12.0627	1.85726	22.2682	11.9898	3.58374	0.000944823	0.0988149
Ta3alLoc001842.1	16.8443	0.496104	33.1926	66.9065	6.06407	1.91e-05	0.00440968	NPKL3
Ta3alLoc001865.1	55.6242	13.7512	97.4971	7.09006	2.8258	4.1e-05	0.00830118
Ta3alLoc003496.1	91.0043	16.8232	165.185	9.81889	3.29556	1.27e-05	0.00308659	O-acyltransferase WSD1
Ta3alLoc003890.1	13.1325	0	26.265	Inf	Inf	9.34e-05	0.0162473
Ta3alLoc004003.1	19.3899	3.47273	35.3072	10.167	3.34582	0.000678564	0.0764555	NPKL4
Ta3alLoc004289.1	12.9369	0	25.8738	Inf	Inf	9.75e-05	0.0167101
Ta3alLoc004342.1	42.0126	11.7668	72.2584	6.14086	2.61844	0.00043055	0.0539226
Ta3alLoc004663.1	17.3389	0	34.6779	Inf	Inf	2.3e-05	0.00511968
Ta3alLoc005795.1	10.1562	0	20.3124	Inf	Inf	0.000209811	0.0307019
Ta3alLoc009327.1	16.7493	0	33.4986	Inf	Inf	6.29e-07	0.000235618
Ta3alLoc009328.1	8.94586	0	17.8917	Inf	Inf	0.000827109	0.088752
Ta3alLoc010893.1	10.7189	0.496104	20.9417	42.2122	5.39959	0.000430591	0.0539226
Ta3alLoc011098.1	12.1914	0	24.3828	Inf	Inf	0.000116358	0.0192343
Ta3alLoc011788.1	43.2075	10.5964	75.8186	7.15512	2.83898	5.69e-06	0.00156024
Ta3alLoc016612.1	196.098	93.7965	298.399	3.18135	1.66964	2.36e-05	0.00523837
Ta3alLoc017477.1	291.807	167.939	415.675	2.47515	1.30752	0.000334212	0.0440717
Ta3alLoc017855.1	25.8681	0	51.7361	Inf	Inf	7.62e-06	0.00197737	FAR1-related sequence 5 LENGTH=788
Ta3alLoc018183.1	27.1659	0.928631	53.4031	57.5073	5.84567	0.000502141	0.0604253
Ta3alLoc018727.1	216.253	39.4283	393.079	9.96946	3.31752	6.98e-13	8.71e-10
Ta3alLoc019545.1	20.5476	0	41.0953	Inf	Inf	1.3e-06	0.000441883
Ta3alLoc019720.1	16.5566	0	33.1132	Inf	Inf	2.87e-06	0.000875863
Ta3asLoc000254.1	66.9069	0.992208	132.822	133.865	7.06463	1.32e-19	4.23e-16
Ta3asLoc000571.1	10.176	0	20.3521	Inf	Inf	0.000260404	0.0367113
Ta3asLoc000674.1	10.6494	0	21.2989	Inf	Inf	0.00068044	0.0766171
Ta3asLoc002780.1	59.5562	8.17946	110.933	13.5624	3.76154	2.36e-10	1.85e-07	Unknown protein
Ta3asLoc003243.1	41.7355	12.7716	70.6995	5.5357	2.46877	0.000325525	0.0433209	Protein of unknown function (DUF674) LENGTH=512
Ta3asLoc003392.1	153.182	20.8113	285.553	13.721	3.77832	3.81e-09	2.31e-06	Receptor-like kinase
Ta3asLoc003478.1	54.1265	19.2084	89.0445	4.63571	2.21279	8.3e-05	0.0147933	Leucine Rich Repeat family protein, expressed
Ta3asLoc003479.1	30.4677	5.82609	55.1093	9.45905	3.24169	6.51e-05	0.0121004
Ta3asLoc004493.1	94.8096	13.0326	176.587	13.5496	3.76018	4.28e-06	0.00121132
Ta3asLoc005482.1	16.9506	0	33.9013	Inf	Inf	3.03e-05	0.0064275	Unknown protein
Ta3asLoc006263.3	83.3047	0	166.609	Inf	Inf	7.03e-19	2e-15
Ta3asLoc006421.1	164.481	87.271	241.691	2.76943	1.46959	0.000407694	0.0517536
Ta3asLoc006482.1	26.0992	2.32158	49.8769	21.484	4.42519	3.32e-05	0.00693073
Ta3asLoc007265.1	13.9446	0.496104	27.393	55.2163	5.78702	5.32e-06	0.00147266	Nudix hydrolase
Ta3asLoc007826.1	47.2072	13.6241	80.7904	5.92996	2.56802	3.77e-05	0.00776173	Programmed cell death protein
Ta3asLoc007888.1	28.9096	0	57.8192	Inf	Inf	1.32e-10	1.1e-07
Ta3asLoc007889.1	54.8751	1.42473	108.325	76.032	6.24853	1.24e-11	1.27e-08
Ta3asLoc008423.1	27.2172	3.44094	50.9935	14.8196	3.88944	0.000355956	0.046374
Ta3asLoc010613.1	99.6505	19.3355	179.965	9.3075	3.21839	6.43e-11	5.66e-08
Ta3asLoc011060.1	27.2245	4.92925	49.5197	10.0461	3.32856	9.47e-05	0.0163354
Ta3asLoc011061.1	25.4855	0	50.971	Inf	Inf	9.17e-10	6.19e-07
Ta3asLoc011485.1	17.492	0	34.9839	Inf	Inf	2.37e-07	9.98e-05
Ta3asLoc012720.1	222.75	0	445.5	Inf	Inf	8.41e-42	2.08e-37
Ta3asLoc012721.1	294.133	0	588.266	Inf	Inf	8.12e-49	4.69e-44
Ta3asLoc012722.1	142.348	0	284.697	Inf	Inf	3.08e-33	4.65e-29
Ta3asLoc012723.1	524.018	0.464315	1047.57	2256.16	11.1397	1.95e-60	3.39e-55
Ta3asLoc013093.1	9.1216	0	18.2432	Inf	Inf	0.000248039	0.0352664
Ta3asLoc013496.1	291.35	43.1553	539.545	12.5024	3.64413	4.21e-09	2.53e-06	Fatty acyl coA reductase
Ta3asLoc013984.1	27.5186	4.86567	50.1714	10.3113	3.36615	2.66e-06	0.000826701	Thylakoid lumenal 17.9 kDa protein
Ta3asLoc014238.1	46.4186	0	92.8371	Inf	Inf	2.54e-16	5.57e-13
Ta3asLoc014764.1	240.19	31.8721	448.509	14.0722	3.81477	2.19e-05	0.00492513	4-hydroxybenzoyl-CoA thioesterase
Ta3asLoc014826.1	13.4244	0	26.8488	Inf	Inf	0.000148896	0.0234931
Ta3asLoc016651.1	91.7899	42.901	140.679	3.27915	1.71332	0.000459567	0.0564778
Ta3bLoc000007.1	420.223	210.37	630.075	2.99508	1.58259	1.95e-05	0.00446695
Ta3bLoc000411.1	10.2554	0	20.5108	Inf	Inf	0.00058207	0.068014
Ta3bLoc000717.1	278.229	71.5228	484.935	6.78014	2.76132	3.11e-11	2.91e-08
Ta3bLoc000901.1	23.7394	0	47.4787	Inf	Inf	1.42e-07	6.22e-05
Ta3bLoc000987.1	1080.45	0.928631	2159.97	2325.98	11.1836	3.38e-27	2.26e-23	Chalcone synthase 8, putative
Ta3bLoc001254.1	59.3782	0	118.756	Inf	Inf	6.76e-15	1.14e-11
Ta3bLoc001349.1	17.0102	0	34.0203	Inf	Inf	2.96e-05	0.00632497
Ta3bLoc001352.1	39.9672	0	79.9344	Inf	Inf	7.3e-11	6.39e-08
Ta3bLoc001562.1	48.0626	0	96.1252	Inf	Inf	4.66e-14	6.85e-11	NBS-LRR disease resistance protein, putative
Ta3bLoc002409.1	8.06431	0	16.1286	Inf	Inf	0.000330023	0.0436847
Ta3bLoc002527.1	8.98555	0	17.9711	Inf	Inf	0.000769757	0.0839486
Ta3bLoc003419.1	13.7788	0	27.5575	Inf	Inf	0.000202295	0.0297528
Ta3bLoc003849.1	335.237	38.4804	631.993	16.4238	4.03772	0.000356657	0.0464031	Unknown protein
Ta3bLoc004522.1	16.0789	3.93704	28.2208	7.16801	2.84157	0.000416826	0.0526772
Ta3bLoc004962.1	420.572	121.083	720.061	5.94683	2.57212	1.42e-11	1.41e-08	Non-specific lipid-transfer protein
Ta3bLoc005916.1	74.6529	20.6967	128.609	6.21399	2.63552	3.15e-06	0.000935224
Ta3bLoc005981.1	49.6563	1.88905	97.4235	51.5727	5.68854	5.6e-13	7.19e-10	Cytochrome P450 family protein, expressed
Ta3bLoc006211.1	62.2344	3.84168	120.627	31.3996	4.97267	3.58e-13	4.82e-10	Unknown protein
Ta3bLoc006754.1	33.0349	5.23462	60.8352	11.6217	3.53875	1.47e-07	6.42e-05
Ta3bLoc007385.1	368.621	1.45652	735.786	505.166	8.98061	2.86e-42	8.25e-38
Ta3bLoc008060.1	73.8076	18.8077	128.808	6.84868	2.77583	1.24e-06	0.000426184	Cold induced protein-like
Ta3bLoc011294.1	20.2983	0	40.5965	Inf	Inf	3.19e-06	0.000944784
Ta3bLoc012265.1	50.3006	14.9978	85.6034	5.70775	2.51292	4.88e-05	0.00960917
Ta3bLoc012425.1	31.9964	0	63.9928	Inf	Inf	2.12e-11	2.06e-08	Cytochrome P450 family protein, expressed
Ta3bLoc013026.2	50.1855	1.45652	98.9145	67.9114	6.08558	2.58e-12	2.96e-09	Unknown protein
Ta3bLoc013505.1	34.3718	0	68.7436	Inf	Inf	7.74e-13	9.59e-10	Esterase/lipase/thioesterase family protein-like
Ta3bLoc014006.1	78.942	29.4676	128.416	4.35788	2.12363	2.5e-05	0.00548199
Ta3bLoc014057.1	19.2203	3.37736	35.0633	10.3819	3.37599	7.05e-05	0.0129516
Ta3bLoc015279.1	40.8814	0.496104	81.2666	163.81	7.35588	8.86e-11	7.64e-08	Receptor-like kinase
Ta3bLoc018180.1	39.7907	13.4459	66.1356	4.91865	2.29826	0.000293183	0.03978
Ta3bLoc018756.1	28.9295	0	57.8589	Inf	Inf	3.19e-08	1.61e-05
Ta3bLoc018992.1	39.0204	0	78.0407	Inf	Inf	1.32e-10	1.1e-07
Ta3bLoc019741.1	389.258	228.942	549.575	2.4005	1.26333	0.000357325	0.0464476
Ta3bLoc020312.1	52.4286	1.88905	102.968	54.5079	5.76839	0.000274391	0.0379331	Kinase R-like protein
Ta3bLoc020518.1	74.9886	18.8394	131.138	6.96081	2.79926	2.36e-06	0.00074968
Ta3bLoc020520.1	49.2827	10.1957	88.3698	8.66739	3.1156	8.18e-07	0.000297232
Ta3bLoc020622.1	15.4596	0	30.9192	Inf	Inf	7.04e-05	0.0129516
Ta3bLoc020643.3	8.41578	0	16.8316	Inf	Inf	2.97e-05	0.0063269	Transposon protein, putative, CACTA, En/Spm sub-class
Ta3bLoc021059.1	10.3319	0	20.6638	Inf	Inf	0.000154462	0.0241953
Ta3bLoc022538.1	20.8453	0	41.6906	Inf	Inf	3.05e-06	0.000912617
Ta3bLoc023029.1	144.813	66.7333	222.892	3.34005	1.73987	2.5e-05	0.00548305
Ta3bLoc023100.1	10.5074	0.464315	20.5505	44.2598	5.46792	2.18e-05	0.0049177
Ta3bLoc023195.1	112.906	0	225.812	Inf	Inf	1.79e-32	1.94e-28
Ta3bLoc024107.2	25.4387	0.496104	50.3814	101.554	6.6661	5.84e-07	0.000221522	Ubiquitin-conjugating enzyme E2 O
Ta3bLoc024108.1	12.6024	0	25.2048	Inf	Inf	0.000403674	0.0513184
Ta3bLoc024312.1	88.728	27.4514	150.005	5.46436	2.45005	9.25e-07	0.000330818	Unknown protein
Ta3bLoc025365.1	120.713	2.35337	239.072	101.587	6.66658	0.000166704	0.0255587	Receptor-like kinase
Ta3bLoc027171.1	61.6226	4.73852	118.507	25.0092	4.64439	8.23e-08	3.82e-05
Ta3bLoc027395.1	43.4509	0	86.9017	Inf	Inf	9.91e-15	1.61e-11	Unknown protein
Ta3bLoc027544.1	8.3364	0	16.6728	Inf	Inf	0.000272251	0.0377674
Ta3bLoc028623.1	9.68564	0	19.3713	Inf	Inf	0.000349203	0.0457002
Ta3bLoc028857.1	60.8552	20.7603	100.95	4.86266	2.28175	0.000423183	0.0532133
Ta3bLoc028898.1	30.173	1.39295	58.953	42.3226	5.40335	1.31e-06	0.000445905	RNA-dependent RNA polymerase family protein
Ta3bLoc030516.2	296.444	0	592.887	Inf	Inf	4.02e-10	2.94e-07	Receptor-like protein kinase, putative,expressed
Ta3bLoc031231.1	30.8885	2.35337	59.4236	25.2505	4.65824	1.63e-06	0.000537664	hydroxycinnamoyl-CoA shikimate/quinate hydroxycinnamoyl transferase LENGTH=433
Ta3bLoc032013.2	23.0914	2.78589	43.3968	15.5774	3.96138	0.000237528	0.0339276
Ta3bLoc032667.1	77.6666	0	155.333	Inf	Inf	4.79e-11	4.3e-08
Ta3bLoc033231.1	147.446	35.5991	259.293	7.2837	2.86467	1.79e-08	9.63e-06
Ta3bLoc033482.1	35.8542	0	71.7085	Inf	Inf	7.3e-10	5.09e-07
Ta3bLoc034204.1	65.179	0.496104	129.862	261.764	8.03212	4.57e-18	1.17e-14	Disease resistance-responsive (dirigent-like protein) family protein LENGTH=185
Ta3bLoc035976.1	59.2222	1.98442	116.46	58.6873	5.87498	0.00026949	0.0375344
Ta3bLoc036273.1	50.2918	1.95263	98.6309	50.5119	5.65855	3.51e-13	4.75e-10
Ta3bLoc036442.1	28.6451	4.83389	52.4563	10.8518	3.43986	9.66e-05	0.0166246
Ta3bLoc036456.1	47.9411	13.2551	82.6271	6.23359	2.64006	9.95e-05	0.0170289	Calmodulin-like protein
Ta3bLoc036491.1	27.4481	0.960419	53.9358	56.1586	5.81143	1.12e-05	0.00276841
Ta3bLoc036565.1	211.242	100.825	321.659	3.19028	1.67368	2.49e-05	0.00547064
Ta3bLoc037186.1	13.1098	0	26.2195	Inf	Inf	1.41e-05	0.00339021
Ta3bLoc038284.1	93.2341	37.1385	149.33	4.02089	2.00752	0.000306199	0.0412235
Ta3bLoc041896.1	132.73	29.7094	235.75	7.93519	2.98827	6.29e-06	0.00169397	Leucine-rich repeat receptor-like protein kinase family protein LENGTH=1124
Ta3bLoc043761.1	23.1159	2.81768	43.414	15.4077	3.94558	0.000261072	0.0367159	Receptor-like kinase 2
Ta3bLoc044613.1	310.718	166.553	454.883	2.73116	1.44951	0.000122338	0.0199942	60S ribosomal protein L9
Ta3bLoc045044.1	80.5689	15.4303	145.707	9.44295	3.23924	5.74e-08	2.73e-05	Leucine-rich repeat receptor-like protein kinase family protein LENGTH=1045
Ta3bLoc045419.3	17.0243	0	34.0486	Inf	Inf	6.64e-07	0.000248238	HAT family dimerisation domain containing protein, expressed
Ta3bLoc046940.1	30.1413	5.2982	54.9845	10.378	3.37545	6.16e-06	0.00166129
Ta3bLoc047253.11	48.8948	6.96473	90.8248	13.0407	3.70495	0.000895952	0.0948478
Ta3bLoc047746.1	35.8017	5.76252	65.841	11.4257	3.51421	5.32e-05	0.0102525
Ta3bLoc048732.1	20.8558	1.39295	40.3187	28.9449	4.85524	1.48e-07	6.44e-05
Ta3bLoc049589.1	13.5035	0.464315	26.5428	57.1654	5.83707	1.02e-05	0.00256778
Ta3bLoc050222.1	42.8868	0	85.7736	Inf	Inf	6.07e-15	1.03e-11
Ta3bLoc050440.3	19.0086	0	38.0171	Inf	Inf	5.64e-06	0.00154996
Ta3bLoc051679.1	12.4465	0	24.893	Inf	Inf	0.000448914	0.0554833	B1340F09.1 protein
Ta3bLoc052890.1	78.9223	0	157.845	Inf	Inf	2.35e-27	1.63e-23	Fatty acyl coA reductase
Ta3bLoc053351.1	381.822	216.31	547.334	2.53032	1.33932	0.000141752	0.0226171	unknown protein; BEST Arabidopsis thaliana protein match is: unknown protein . LENGTH=540
Ta3bLoc053801.1	24.7262	3.34557	46.1068	13.7814	3.78465	0.000116562	0.0192498
Ta3bLoc054184.1	7.35562	0	14.7112	Inf	Inf	0.000238524	0.0340138
Ta3bLoc054523.1	10.8988	0	21.7976	Inf	Inf	0.000229031	0.0329431
Ta3bLoc055182.1	131.846	69.2581	194.433	2.80737	1.48922	0.000465989	0.0569844
Ta3bLoc055222.1	72.6454	30.2816	115.009	3.79799	1.92523	0.000408077	0.0517643	NPKL4
Ta3bLoc055277.1	10.9442	0	21.8885	Inf	Inf	0.000685812	0.0770719
Ta3bLoc055383.1	202.023	109.927	294.119	2.67558	1.41985	0.000550187	0.0652113
Ta3bLoc056255.1	12.3473	0	24.6946	Inf	Inf	0.000467636	0.0571455
Ta3bLoc056421.1	12.917	0	25.8341	Inf	Inf	4.27e-06	0.00121132
Ta3bLoc056797.1	16.4801	0	32.9602	Inf	Inf	3.97e-05	0.00810818
Ta3bLoc056798.1	66.8813	0	133.763	Inf	Inf	2.08e-16	4.62e-13
Ta3bLoc056799.3	40.7156	0	81.4311	Inf	Inf	1.92e-07	8.18e-05	Unknown protein
Ta3bLoc057331.1	332.796	194.297	471.295	2.42565	1.27837	0.00036287	0.0470459
Ta4alLoc000140.1	119.601	31.6621	207.54	6.55486	2.71256	5.07e-09	2.99e-06	DPP6 N-terminal domain-like protein
Ta4alLoc001117.1	23.6714	0.992208	46.3506	46.7146	5.5458	1.5e-05	0.0035588
Ta4alLoc001309.1	64.7892	0.464315	129.114	278.074	8.11933	3.53e-08	1.76e-05	Rp1-like protein
Ta4alLoc001399.1	37.2373	5.88967	68.5849	11.6449	3.54163	1.59e-06	0.000526439
Ta4alLoc002294.1	8.10113	0	16.2023	Inf	Inf	0.000767304	0.0837399
Ta4alLoc002888.1	72.7234	0	145.447	Inf	Inf	3.01e-06	0.00090373
Ta4alLoc003127.1	56.698	0.960419	112.435	117.069	6.87122	4.29e-11	3.88e-08
Ta4alLoc003457.1	35.1541	0	70.3083	Inf	Inf	6.06e-13	7.73e-10
Ta4alLoc003704.1	22.5092	0	45.0184	Inf	Inf	1.17e-06	0.000404607
Ta4alLoc003827.1	54.951	10.5964	99.3057	9.37164	3.2283	7.67e-07	0.000282807	unknown protein; FUNCTIONS IN: molecular_function unknown; INVOLVED IN: biological_process unknown; EXPRESSED IN: 23 plant structures; EXPRESSED DURING: 13 growth stages; Has 260 Blast hits to 238 proteins in 75 species: Archae - 0; Bacteria - 6; Metazoa - 94; Fungi - 40; Plants - 38; Viruses - 0; Other Eukaryotes - 82 (source: NCBI BLink). LENGTH=205
Ta4alLoc003881.1	17.3525	0.928631	33.7765	36.3723	5.18477	2.07e-07	8.76e-05
Ta4alLoc004052.1	13.9148	0	27.8296	Inf	Inf	0.000183538	0.0274836
Ta4alLoc004338.1	174.05	35.8409	312.26	8.71238	3.12307	3.12e-11	2.91e-08	Unknown protein
Ta4alLoc004538.1	14.7624	0.992208	28.5326	28.7566	4.84582	0.000266768	0.037275
Ta4alLoc005044.1	81.1531	0	162.306	Inf	Inf	7.59e-22	3.29e-18
Ta4alLoc005451.1	14.9026	0.496104	29.3092	59.0786	5.88456	0.000455055	0.0560824
Ta4alLoc005649.1	13.7419	0	27.4839	Inf	Inf	9.23e-05	0.0160928
Ta4alLoc007998.3	94.1725	0	188.345	Inf	Inf	1.02e-24	5.72e-21
Ta4alLoc009572.1	10.176	0	20.3521	Inf	Inf	5.12e-05	0.0100191
Ta4alLoc010054.1	83.5253	9.17167	157.879	17.2138	4.10549	3.49e-10	2.62e-07	Unknown protein
Ta4alLoc010183.1	36.611	0	73.222	Inf	Inf	3.05e-10	2.33e-07
Ta4alLoc010185.2	5.2836	0	10.5672	Inf	Inf	0.000718286	0.0800983
Ta4alLoc010378.2	43.9091	11.0925	76.7257	6.91689	2.79012	0.000113271	0.0188679	Pentatricopeptide repeat-containing protein, putative
Ta4alLoc010425.1	36.2736	0.464315	72.0829	155.246	7.27841	0.000525654	0.0629054
Ta4alLoc011591.1	166.445	9.76314	323.127	33.0966	5.04861	3.83e-14	5.82e-11	Unknown protein
Ta4alLoc011666.1	72.8503	1.92084	143.78	74.8526	6.22598	5.58e-14	8.07e-11
Ta4alLoc011741.1	43.1816	7.25083	79.1124	10.9108	3.44769	4.75e-06	0.0013375
Ta4alLoc011767.1	19.7483	0	39.4967	Inf	Inf	1.51e-06	0.000504311
Ta4alLoc011945.1	42.6586	1.48831	83.8288	56.3248	5.8157	2.52e-06	0.00079203
Ta4alLoc012757.1	30.1539	0	60.3078	Inf	Inf	5.88e-07	0.000222692
Ta4alLoc013432.1	53.2159	0	106.432	Inf	Inf	1.3e-13	1.81e-10	Receptor kinase 2
Ta4alLoc013504.1	73.6559	8.91736	138.394	15.5197	3.95603	0.000332264	0.0439392	Benzoyl coenzyme A: benzyl alcohol benzoyl transferase
Ta4alLoc014363.1	41.4158	1.98442	80.8473	40.7411	5.34841	0.000157719	0.0245282
Ta4alLoc015133.1	33.4373	1.42473	65.4498	45.9382	5.52162	2.88e-07	0.000119625
Ta4alLoc016073.1	156.698	26.0903	287.305	11.012	3.461	1.57e-06	0.000522756
Ta4alLoc017100.1	134.29	40.484	228.096	5.63423	2.49422	1.12e-07	5.06e-05	CsAtPR5
Ta4alLoc017168.1	10.8589	0.464315	21.2535	45.7737	5.51645	1.33e-06	0.00045131
Ta4alLoc017346.1	13.7164	0	27.4327	Inf	Inf	0.000258008	0.0364328
Ta4alLoc017608.1	17.1206	0	34.2413	Inf	Inf	0.000479772	0.058259	Acidic endochitinase
Ta4alLoc017718.1	13.6229	0	27.2457	Inf	Inf	7.9e-07	0.00028915
Ta4alLoc017959.1	51.1258	9.10809	93.1436	10.2265	3.35424	0.000750161	0.0824002
Ta4alLoc017960.1	114.269	1.92084	226.617	117.978	6.88238	4.83e-15	8.5e-12
Ta4alLoc018745.1	19.0354	0.496104	37.5748	75.7397	6.24298	5.94e-09	3.45e-06
Ta4alLoc019015.1	13.7788	0	27.5575	Inf	Inf	2.28e-05	0.00510337	Protein kinase-3
Ta4alLoc019222.1	16.3015	0	32.603	Inf	Inf	4.26e-05	0.00856396
Ta4alLoc019595.1	9.98044	0	19.9609	Inf	Inf	8.08e-05	0.0145148
Ta4alLoc020976.1	16.4545	0	32.909	Inf	Inf	2.38e-05	0.00526733
Ta4alLoc021567.1	25.657	1.48831	49.8257	33.478	5.06514	1.51e-05	0.0035845
Ta4alLoc021715.1	41.7812	0	83.5625	Inf	Inf	3.29e-11	3.05e-08	Kinase-like protein
Ta4alLoc023531.1	32.1183	0	64.2366	Inf	Inf	5.51e-09	3.22e-06
Ta4alLoc024871.1	103.123	3.7781	202.467	53.5896	5.74388	6.13e-06	0.00165858
Ta4alLoc024906.1	119.907	45.159	194.654	4.31042	2.10783	4.23e-05	0.00852675	Transferase, putative
Ta4alLoc025966.1	13.7221	0	27.4442	Inf	Inf	0.000215977	0.0313661
Ta4alLoc026531.2	83.8055	28.4629	139.148	4.88875	2.28947	6.31e-06	0.00169486
Ta4alLoc026863.1	104.824	5.20283	204.446	39.2951	5.29628	3.17e-05	0.00667843
Ta4alLoc026864.1	16.3271	0	32.6541	Inf	Inf	5.82e-05	0.011078
Ta4alLoc027095.1	27.2967	0	54.5933	Inf	Inf	3.24e-06	0.000955778
Ta4alLoc028689.1	15.1847	0	30.3693	Inf	Inf	8.2e-05	0.0147085
Ta4alLoc030086.1	23.9334	5.76252	42.1043	7.30658	2.8692	0.000671436	0.0758495
Ta4alLoc031198.1	43.7412	9.20346	78.2789	8.50538	3.08838	5.9e-05	0.0111924	Retrotransposon protein, putative, Ty3-gypsy subclass
Ta4alLoc031855.3	6.35787	0	12.7157	Inf	Inf	0.000191905	0.0284905	Mitochondrial carrier protein-like
Ta4alLoc032275.1	157.887	0	315.775	Inf	Inf	3.29e-35	5.7e-31
Ta4alLoc033396.1	20.885	0	41.77	Inf	Inf	1.85e-08	9.89e-06
Ta4alLoc034521.1	79.4244	0	158.849	Inf	Inf	4.73e-10	3.41e-07	Kelch-like protein
Ta4alLoc035125.1	12.6421	0	25.2842	Inf	Inf	0.000397147	0.0505999
Ta4alLoc035497.1	45.4365	5.76252	85.1104	14.7697	3.88456	3.15e-08	1.59e-05
Ta4alLoc035820.1	15.7205	0	31.4409	Inf	Inf	9.96e-08	4.53e-05	Leucine-rich repeat receptor-like protein kinase family protein LENGTH=1045
Ta4alLoc035821.4	36.0936	5.60357	66.5836	11.8824	3.57075	8.5e-05	0.0150475
Ta4alLoc035910.1	29.8706	0	59.7411	Inf	Inf	1.56e-11	1.53e-08
Ta4alLoc036201.1	74.6422	1.45652	147.828	101.494	6.66524	2.54e-07	0.000105956	GDSL esterase/lipase
Ta4alLoc036272.2	6.92764	0	13.8553	Inf	Inf	0.000610787	0.0706553
Ta4asLoc000557.1	32.1183	0	64.2366	Inf	Inf	2.2e-12	2.57e-09
Ta4asLoc004457.1	19.1465	1.39295	36.9001	26.4907	4.72741	3.02e-05	0.0064224	Adiponectin receptor protein
Ta4asLoc007523.1	262.415	78.5126	446.317	5.68466	2.50707	1.88e-09	1.2e-06
Ta4asLoc008600.1	12.1914	0	24.3828	Inf	Inf	6.82e-05	0.012615
Ta4asLoc013117.1	11.273	0	22.546	Inf	Inf	0.000939734	0.0984014	Unknown protein
Ta4asLoc020372.1	11.273	0	22.546	Inf	Inf	0.000160266	0.0247687
Ta4blLoc000153.1	10.0966	0	20.1933	Inf	Inf	0.000347382	0.0454962
Ta4blLoc001044.1	246.7	27.9793	465.422	16.6345	4.05611	4.58e-18	1.17e-14	Acyl coa ligase acetate-coa synthetase-like protein
Ta4blLoc001715.1	30.3581	0	60.7161	Inf	Inf	3.14e-12	3.55e-09	GDA1/CD39 family protein
Ta4blLoc002293.1	74.2672	15.8946	132.64	8.34496	3.0609	1.08e-06	0.000379121	AMP-dependent synthetase and ligase family protein
Ta4blLoc002297.1	19.9014	0	39.8027	Inf	Inf	3.22e-08	1.62e-05
Ta4blLoc002801.1	674.396	379.563	969.229	2.55354	1.3525	9.39e-05	0.0162749	Phosphoenolpyruvate carboxykinase [ATP], putative
Ta4blLoc002870.1	513.002	218.486	807.519	3.69597	1.88595	1.48e-07	6.44e-05	Non-specific lipid-transfer protein
Ta4blLoc003304.1	227.388	47.022	407.755	8.67158	3.11629	0.000696497	0.0781538	AMP-dependent synthetase and ligase family protein, putative, expressed
Ta4blLoc004626.1	13.4244	0	26.8488	Inf	Inf	0.000243696	0.0346943
Ta4blLoc004949.3	11.7039	0	23.4077	Inf	Inf	0.000722192	0.0802759
Ta4blLoc006405.1	10.587	0	21.1741	Inf	Inf	0.000147567	0.0233259
Ta4blLoc006765.1	138.081	65.4357	210.726	3.22035	1.68722	0.000123148	0.0201075	unknown protein; Has 39 Blast hits to 39 proteins in 10 species: Archae - 0; Bacteria - 0; Metazoa - 0; Fungi - 0; Plants - 39; Viruses - 0; Other Eukaryotes - 0 (source: NCBI BLink). LENGTH=121
Ta4blLoc007774.1	24.6011	0	49.2021	Inf	Inf	3.43e-07	0.000138881
Ta4blLoc007951.1	99.8878	44.9297	154.846	3.4464	1.78509	0.000487474	0.0589205
Ta4blLoc008506.1	89.208	41.6034	136.813	3.28849	1.71743	0.00072037	0.0801761
Ta4blLoc008580.1	26.646	3.7781	49.5139	13.1055	3.7121	3.87e-06	0.0011184
Ta4blLoc009728.1	25.5358	5.36178	45.7099	8.52513	3.09172	0.000217936	0.0315713
Ta4blLoc010110.1	49.483	9.44525	89.5208	9.47786	3.24456	6.86e-06	0.0018135
Ta4blLoc010818.1	8.25989	0	16.5198	Inf	Inf	0.000625463	0.071731
Ta4blLoc014857.1	44.6476	15.3985	73.8967	4.79895	2.26272	0.000558712	0.0659962
Ta4blLoc014940.1	69.1182	22.4904	115.746	5.14647	2.36358	0.000168606	0.0257821
Ta4blLoc015928.5	55.437	19.0177	91.8563	4.83005	2.27204	0.000116082	0.0192069
Ta4blLoc018035.1	18.9603	0	37.9205	Inf	Inf	3.63e-05	0.00751212
Ta4blLoc018042.3	20.9983	0	41.9967	Inf	Inf	7.27e-08	3.42e-05
Ta4blLoc018469.2	40.105	13.5412	66.6687	4.92339	2.29965	0.000611598	0.0706898	Kinase, putative
Ta4blLoc020812.1	31.9682	0	63.9363	Inf	Inf	0.000274103	0.0379331	Hageman factor inhibitor
Ta4blLoc021375.1	18.6088	0	37.2176	Inf	Inf	1.05e-05	0.00261441
Ta4blLoc021903.3	8.12098	0	16.242	Inf	Inf	0.000574491	0.0673097
Ta4blLoc022066.1	12.5826	0	25.1651	Inf	Inf	2.01e-05	0.00459278
Ta4blLoc022226.1	41.376	0	82.7519	Inf	Inf	2.13e-10	1.68e-07
Ta4blLoc022229.1	16.2049	0.464315	31.9454	68.8012	6.10436	5.33e-05	0.0102761
Ta4bsLoc000013.1	15.7683	0.464315	31.0723	66.9206	6.06438	0.000550756	0.0652185
Ta4bsLoc000952.1	21.1203	0	42.2405	Inf	Inf	1.74e-06	0.000570632
Ta4bsLoc001187.1	23.6287	0	47.2573	Inf	Inf	6e-15	1.03e-11
Ta4bsLoc002425.1	18.2504	2.48052	34.0203	13.715	3.77768	0.000661087	0.0749245
Ta4bsLoc011085.4	13.484	0	26.9679	Inf	Inf	1.22e-05	0.00299415
Ta4bsLoc012288.1	48.6805	8.08409	89.2769	11.0435	3.46513	2.39e-06	0.000759763
Ta4bsLoc013027.1	22.2144	0	44.4288	Inf	Inf	1.36e-06	0.000459371
Ta4bsLoc013248.1	34.8338	0	69.6675	Inf	Inf	1.21e-09	8.02e-07
Ta4bsLoc016194.3	11.3127	0	22.6254	Inf	Inf	0.000326931	0.0434315	Calmodulin-like protein
Ta4bsLoc016956.2	6.34376	0	12.6875	Inf	Inf	0.000131759	0.0212534
Ta4bsLoc017041.1	16.8485	0	33.6971	Inf	Inf	2.55e-06	0.000797581
Ta4bsLoc017104.2	19.4138	0	38.8277	Inf	Inf	6.76e-06	0.00179819
Ta4bsLoc019947.2	48.7797	0	97.5593	Inf	Inf	4.46e-07	0.000173668	Chalcone synthase 8, putative
Ta4bsLoc020207.1	60.928	13.4459	108.41	8.0627	3.01126	3.26e-07	0.000133457
Ta4bsLoc020953.1	15.2071	0.464315	29.9499	64.5034	6.0113	0.000416681	0.0526772
Ta4bsLoc023564.1	62.5913	26.9428	98.2398	3.64623	1.86641	0.000856775	0.0914261
Ta4bsLoc023700.1	16.5504	0.928631	32.1721	34.6447	5.11456	8.74e-05	0.01543
Ta4bsLoc023818.1	18.1226	5.76252	30.4827	5.28982	2.40322	0.000546143	0.0647762	Ankyrin repeat protein-like
Ta5alLoc000124.1	64.2309	0	128.462	Inf	Inf	6.19e-20	2.15e-16
Ta5alLoc000125.1	14.7794	0	29.5588	Inf	Inf	1.1e-05	0.00272716
Ta5alLoc000249.1	262.462	154.704	370.221	2.3931	1.25888	0.000844376	0.0903254	Ornithine aminotransferase, putative, expressed
Ta5alLoc000887.1	281.408	0	562.816	Inf	Inf	4.87e-26	3.13e-22	Unknown protein
Ta5alLoc001447.1	126.857	66.0271	187.687	2.84257	1.5072	0.000605017	0.0701751
Ta5alLoc002279.1	11.4884	0	22.9769	Inf	Inf	0.000823732	0.0884991
Ta5alLoc005765.1	12.6251	0	25.2502	Inf	Inf	8.84e-05	0.0155285
Ta5alLoc006097.1	53.607	0	107.214	Inf	Inf	5.37e-17	1.24e-13
Ta5alLoc006234.1	24.5473	0	49.0945	Inf	Inf	5.57e-09	3.24e-06
Ta5alLoc006328.1	29.7656	0	59.5312	Inf	Inf	1.87e-08	9.97e-06
Ta5alLoc007060.1	99.2896	27.0382	171.541	6.3444	2.66548	2.02e-07	8.55e-05
Ta5alLoc009822.1	11.6642	0	23.3283	Inf	Inf	5.37e-05	0.0103158
Ta5alLoc010600.1	11.5647	0.464315	22.6651	48.814	5.60922	8.27e-05	0.0147476
Ta5alLoc012165.1	39.0063	0	78.0125	Inf	Inf	3.71e-13	4.96e-10
Ta5alLoc012379.1	11.9391	0	23.8783	Inf	Inf	1.9e-06	0.000617056
Ta5alLoc012597.1	13.4244	0	26.8488	Inf	Inf	5.91e-05	0.0112048
Ta5alLoc012811.1	26.3509	1.42473	51.277	35.9906	5.16955	8.62e-07	0.000310512
Ta5alLoc013469.1	12.781	0	25.562	Inf	Inf	0.000375214	0.0483383	Beta-amylase
Ta5alLoc014690.1	20.0431	0	40.0863	Inf	Inf	2.98e-06	0.000899922
Ta5alLoc016078.1	32.6977	8.21125	57.1842	6.96413	2.79994	0.000174673	0.026407	F-box/LRR-repeat protein
Ta5alLoc016579.1	20.3917	0	40.7835	Inf	Inf	3.49e-06	0.00102122
Ta5alLoc018254.1	29.5332	0	59.0664	Inf	Inf	3.29e-10	2.5e-07
Ta5alLoc018984.1	8.87926	0.496104	17.2624	34.796	5.12085	0.000127484	0.0206599
Ta5alLoc018985.1	8.16067	0	16.3213	Inf	Inf	7.47e-05	0.0136279
Ta5alLoc022364.2	24.8732	0	49.7463	Inf	Inf	1.52e-08	8.34e-06	Unknown protein
Ta5alLoc022905.1	925.705	491.637	1359.77	2.7658	1.4677	0.000294333	0.0399048
Ta5alLoc023462.1	12.8108	0.496104	25.1254	50.6454	5.66236	0.000866963	0.0922893
Ta5alLoc023464.1	15.5646	0.992208	30.1369	30.3736	4.92474	0.000931425	0.0977083
Ta5alLoc023931.1	146.341	71.7454	220.936	3.07945	1.62267	0.000315617	0.0422943	Unknown protein
Ta5alLoc025384.1	26.7525	0	53.5049	Inf	Inf	7.57e-10	5.21e-07
Ta5alLoc026162.1	12.3332	0	24.6663	Inf	Inf	0.000108403	0.0181793	Unknown protein
Ta5alLoc026261.1	555.114	105.455	1004.77	9.52794	3.25216	3.36e-07	0.000136839
Ta5asLoc002981.7	11.0406	0	22.0812	Inf	Inf	0.000212435	0.0309815
Ta5asLoc002983.1	26.9849	0	53.9698	Inf	Inf	5.1e-10	3.65e-07
Ta5asLoc003267.1	68.1645	28.6219	107.707	3.76311	1.91192	0.000145924	0.0231295	Amino acid permease
Ta5asLoc005380.3	13.1693	0	26.3386	Inf	Inf	4.75e-06	0.0013375
Ta5asLoc005497.1	23.2121	0	46.4243	Inf	Inf	5.92e-07	0.000223516	Transposon protein CACTA, En/Spm sub-class
Ta5asLoc008194.1	7.32167	0	14.6433	Inf	Inf	0.000487598	0.0589205
Ta5asLoc010013.1	10.7231	0	21.4462	Inf	Inf	0.000112807	0.0188268
Ta5asLoc010763.1	69.3477	7.15546	131.54	18.3832	4.20031	2.05e-09	1.29e-06
Ta5asLoc011255.5	56.0856	1.95263	110.219	56.4463	5.81881	2.88e-11	2.71e-08
Ta5blLoc000116.1	782.551	213.684	1351.42	6.32437	2.66092	7.88e-14	1.11e-10	Non-specific lipid-transfer protein
Ta5blLoc000888.1	88.2198	33.2775	143.162	4.30206	2.10503	0.000191839	0.0284905
Ta5blLoc002315.1	55.6452	19.927	91.3633	4.5849	2.19689	0.000264457	0.0370716
Ta5blLoc002340.1	11.6075	0	23.215	Inf	Inf	6.14e-05	0.0115387
Ta5blLoc004361.1	27.4531	4.33778	50.5683	11.6577	3.54321	0.000319984	0.0427803
Ta5blLoc006910.1	33.4448	0	66.8897	Inf	Inf	6.3e-10	4.44e-07
Ta5blLoc007079.2	11.6443	0	23.2887	Inf	Inf	0.000567426	0.0668433
Ta5blLoc007392.1	252.139	142.193	362.086	2.54644	1.34848	0.000448577	0.0554812	Unknown protein
Ta5blLoc007926.1	205.292	110.836	299.748	2.70442	1.43532	0.000346223	0.0453788
Ta5blLoc010013.1	48.553	0	97.106	Inf	Inf	1.21e-19	3.95e-16	Unknown protein
Ta5blLoc011952.2	46.2503	7.28262	85.218	11.7016	3.54863	0.00010027	0.0171302	MYB transcription factor
Ta5blLoc012681.1	11.3297	0	22.6594	Inf	Inf	0.000879737	0.0934737
Ta5blLoc014414.1	33.1055	8.51662	57.6944	6.77433	2.76008	0.000750199	0.0824002	unknown protein; FUNCTIONS IN: molecular_function unknown; INVOLVED IN: anaerobic respiration; LOCATED IN: endomembrane system; EXPRESSED IN: 17 plant structures; EXPRESSED DURING: 9 growth stages; BEST Arabidopsis thaliana protein match is: unknown protein . LENGTH=89
Ta5blLoc014556.1	160.028	0	320.055	Inf	Inf	2.06e-30	1.88e-26
Ta5blLoc016249.1	72.9955	1.98442	144.007	72.5687	6.18128	1.92e-12	2.27e-09
Ta5blLoc016406.1	250.803	35.2494	466.357	13.2302	3.72576	5.5e-16	1.15e-12
Ta5blLoc016523.1	16.2514	1.42473	31.078	21.8132	4.44713	0.00045216	0.0558447
Ta5blLoc016532.1	22.7528	0	45.5057	Inf	Inf	3e-05	0.00638455
Ta5blLoc016584.1	132.94	16.4736	249.406	15.1398	3.92027	2.53e-05	0.00554219
Ta5blLoc016585.1	842.116	105.526	1578.71	14.9604	3.90308	8.47e-07	0.000306105
Ta5blLoc017489.1	42.2298	13.732	70.7277	5.15058	2.36474	0.000103608	0.0175449
Ta5blLoc018854.1	43.2468	8.24304	78.2507	9.49294	3.24686	2.01e-06	0.000646739
Ta5blLoc020834.1	16.8681	0.464315	33.272	71.6581	6.16306	8.41e-05	0.0149125
Ta5blLoc021647.4	26.2613	2.38515	50.1375	21.0206	4.39374	4.88e-05	0.00960917
Ta5blLoc021688.1	443.252	269.127	617.377	2.29399	1.19786	0.00092318	0.0970783	unknown protein; FUNCTIONS IN: molecular_function unknown; INVOLVED IN: biological_process unknown; LOCATED IN: plasma membrane; EXPRESSED IN: 8 plant structures; EXPRESSED DURING: LP.04 four leaves visible, 4 anthesis, petal differentiation and expansion stage; BEST Arabidopsis thaliana protein match is: unknown protein . LENGTH=272
Ta5blLoc022207.1	7.22244	0	14.4449	Inf	Inf	0.000204666	0.0300505
Ta5blLoc023212.1	21.6475	0	43.295	Inf	Inf	6.26e-08	2.96e-05	FAR1-related sequence 5 LENGTH=788
Ta5blLoc023774.1	10.8787	0.464315	21.2931	45.8592	5.51914	0.000209044	0.0306414
Ta5blLoc023888.1	9.80471	0	19.6094	Inf	Inf	7.6e-06	0.00197573
Ta5blLoc023939.1	9.63184	0	19.2637	Inf	Inf	0.000567944	0.0668589
Ta5blLoc024217.3	22.0627	0.496104	43.6292	87.9437	6.45851	5.94e-10	4.21e-07
Ta5blLoc025518.1	136.932	71.6693	202.194	2.82121	1.49631	0.000430753	0.0539226	unknown protein; Has 24 Blast hits to 24 proteins in 10 species: Archae - 0; Bacteria - 0; Metazoa - 0; Fungi - 0; Plants - 24; Viruses - 0; Other Eukaryotes - 0 (source: NCBI BLink). LENGTH=173
Ta5blLoc025984.1	10.8252	0	21.6504	Inf	Inf	0.000154766	0.0241992	Calcium-binding EF-hand family protein-like
Ta5blLoc026054.1	17.0499	0	34.0997	Inf	Inf	2.95e-06	0.000892124
Ta5blLoc026181.1	11.9618	0	23.9237	Inf	Inf	2.8e-05	0.00602917
Ta5blLoc027721.1	244.826	116.218	373.435	3.21324	1.68403	5.54e-05	0.0105943
Ta5blLoc028618.1	25.6023	4.70673	46.4979	9.87903	3.30437	0.000173895	0.0263813
Ta5blLoc028832.1	1501.57	957.279	2045.86	2.13716	1.0957	0.000765975	0.083696	Zinc finger protein 1
Ta5blLoc029357.1	46.1323	0	92.2647	Inf	Inf	5.18e-14	7.55e-11
Ta5blLoc029477.1	35.2959	7.25083	63.341	8.73569	3.12692	3.09e-05	0.00653716	Unknown protein
Ta5blLoc029502.1	35.5852	6.78651	64.3839	9.48704	3.24596	4.93e-06	0.00137303
Ta5blLoc030206.1	9.74517	0	19.4903	Inf	Inf	0.00039644	0.050547
Ta5blLoc030817.2	138.9	63.9156	213.884	3.34635	1.74259	2.54e-05	0.00554772	Chaperone protein dnaJ, putative
Ta5blLoc030824.1	199.135	65.926	332.345	5.04118	2.33376	3.23e-09	1.97e-06	Unknown protein
Ta5blLoc031335.1	16.0492	0	32.0985	Inf	Inf	2.46e-05	0.00542271
Ta5blLoc032455.1	49.0165	15.831	82.202	5.19246	2.37642	5.14e-05	0.0100216	Elongation factor 2
Ta5blLoc032824.2	53.9981	19.8191	88.1771	4.44909	2.15351	0.000777913	0.0846251
Ta5blLoc033151.1	103.221	23.4826	182.959	7.79126	2.96186	1.7e-10	1.39e-07
Ta5blLoc033732.1	8.98269	0	17.9654	Inf	Inf	3.52e-05	0.00732558
Ta5blLoc033735.1	10.6027	0.496104	20.7093	41.7438	5.38349	0.000165571	0.0254301
Ta5blLoc033881.1	56.657	9.0763	104.238	11.4846	3.52163	8.69e-08	4.01e-05
Ta5blLoc035911.1	87.0146	42.4492	131.58	3.09971	1.63213	0.000806732	0.086888	Phosphatase DCR2
Ta5blLoc035965.2	254.571	124.861	384.281	3.07766	1.62183	0.000612895	0.0707575	Hypersensitive induced response protein 3
Ta5blLoc037311.1	368.126	131.138	605.115	4.61433	2.20612	1.46e-09	9.53e-07
Ta5blLoc038114.1	11.684	0	23.368	Inf	Inf	0.000728121	0.0807104
Ta5blLoc038423.1	169.753	84.4023	255.104	3.02248	1.59573	0.000194569	0.0287584	Elongation factor
Ta5blLoc038589.1	35.8006	9.44525	62.156	6.58066	2.71823	5.73e-05	0.0109356	Acyl:coa ligase acetate-coa synthetase-like protein
Ta5blLoc039637.1	35.8968	0	71.7936	Inf	Inf	7.47e-10	5.16e-07
Ta5blLoc039638.1	91.9359	0	183.872	Inf	Inf	4.56e-20	1.65e-16
Ta5blLoc040152.1	18.4529	0	36.9058	Inf	Inf	1.04e-08	5.85e-06
Ta5blLoc040618.1	14.7264	1.42473	28.0281	19.6725	4.29811	0.000903963	0.0954047
Ta5bsLoc000323.1	29.8363	2.44873	57.2239	23.3688	4.54651	4.3e-08	2.08e-05	Unknown protein
Ta5bsLoc000528.1	63.3127	0	126.625	Inf	Inf	0.000155506	0.0242929
Ta5bsLoc000682.1	15.0776	1.88905	28.2662	14.9632	3.90335	0.000235236	0.0336835
Ta5bsLoc001018.1	20.6594	0.960419	40.3584	42.0216	5.39306	7.34e-06	0.00192047
Ta5bsLoc001915.1	12.6619	0	25.3239	Inf	Inf	6.74e-07	0.000251204
Ta5bsLoc002170.1	8.63121	0	17.2624	Inf	Inf	0.00014842	0.0234394
Ta5bsLoc002598.2	12.5259	0	25.0518	Inf	Inf	0.000322439	0.0430092
Ta5bsLoc002992.1	77.203	24.5384	129.868	5.29243	2.40393	0.000610643	0.0706553	Flavonoid 3',5'-hydroxylase
Ta5bsLoc004500.1	60.3816	0	120.763	Inf	Inf	4.85e-15	8.5e-12
Ta5bsLoc004834.1	22.5731	2.48052	42.6657	17.2003	4.10436	2.35e-05	0.00522277	RNA 3'-terminal phosphate cyclase-like protein
Ta5bsLoc005294.1	15.7119	0	31.4237	Inf	Inf	0.000601158	0.0697742
Ta5bsLoc006094.1	284.084	0.464315	567.704	1222.67	10.2558	3.03e-41	6.56e-37
Ta5bsLoc006506.1	9.33416	0	18.6683	Inf	Inf	0.000161383	0.024897
Ta5bsLoc007812.1	39.5519	10.4057	68.6982	6.602	2.7229	0.000343561	0.0451664
Ta5bsLoc008240.1	14.0334	1.92084	26.1459	13.6117	3.76678	0.000890246	0.094359
Ta5bsLoc008824.1	23.9973	3.44094	44.5536	12.9481	3.69467	3.72e-05	0.00766859	ATP binding protein
Ta5bsLoc009025.1	129.037	0.928631	257.145	276.907	8.11326	7.3e-28	5.5e-24
Ta5bsLoc009362.1	18.2506	1.85726	34.6439	18.6532	4.22135	0.000182661	0.0273759
Ta5bsLoc009364.1	30.0364	0.496104	59.5766	120.089	6.90796	8.15e-10	5.57e-07
Ta5bsLoc009367.1	15.4568	0	30.9135	Inf	Inf	2.9e-06	0.000876472
Ta5bsLoc009642.1	23.0961	2.97662	43.2156	14.5183	3.8598	0.000341499	0.0449294	Unknown protein
Ta5bsLoc010112.1	22.563	0	45.126	Inf	Inf	1.06e-06	0.000371794	Unknown protein
Ta5bsLoc010811.1	87.0423	23.2408	150.844	6.49047	2.69832	0.000619905	0.0713535
Ta5bsLoc011307.1	8.86648	0	17.733	Inf	Inf	0.000284571	0.0390392
Ta5bsLoc011309.1	11.7407	0	23.4814	Inf	Inf	0.000681749	0.0767147
Ta5bsLoc011773.2	1362.37	59.3167	2665.42	44.9355	5.48978	1.5e-05	0.0035588	Sesquiterpene synthase
Ta5bsLoc012054.1	15.628	0.960419	30.2957	31.5442	4.9793	0.000912712	0.0961525
Ta5bsLoc012057.3	43.4877	0	86.9754	Inf	Inf	1.46e-11	1.44e-08
Ta5bsLoc012883.1	57.5868	0	115.174	Inf	Inf	2.39e-11	2.29e-08
Ta5bsLoc012884.1	56.0702	0	112.14	Inf	Inf	2.32e-14	3.7e-11
Ta5bsLoc013358.1	15.0486	0	30.0972	Inf	Inf	9.03e-05	0.0158027
Ta6alLoc001412.1	51.1467	1.98442	100.309	50.5483	5.65959	2.38e-09	1.49e-06
Ta6alLoc001573.1	19.1132	2.44873	35.7777	14.6107	3.86895	0.000343906	0.0451775	SAUR-like auxin-responsive protein family LENGTH=142
Ta6alLoc001836.1	19.5924	0	39.1849	Inf	Inf	6.31e-06	0.00169486	Unknown protein
Ta6alLoc003226.1	16.7381	0.992208	32.4839	32.739	5.03294	4.75e-06	0.0013375
Ta6alLoc003395.1	106.717	24.0741	189.359	7.86569	2.97557	2.61e-09	1.62e-06	Unknown protein
Ta6alLoc005703.4	78.2062	18.852	137.56	7.29688	2.86728	0.000426061	0.053459	MADS-box transcription factor 22
Ta6alLoc005734.1	104.71	5.20283	204.217	39.2512	5.29466	9.73e-16	1.92e-12	Glutathione transferase
Ta6alLoc005993.1	14.4874	0.992208	27.9826	28.2024	4.81775	0.000431594	0.0539226
Ta6alLoc006826.1	70.7464	29.6584	111.834	3.77075	1.91485	0.000385011	0.0493437
Ta6alLoc009339.1	37.2233	0	74.4466	Inf	Inf	3.52e-10	2.63e-07
Ta6alLoc010439.1	35.2307	0	70.4613	Inf	Inf	1.2e-12	1.45e-09
Ta6alLoc010440.1	6.40042	0	12.8008	Inf	Inf	0.000656639	0.0745666
Ta6alLoc010482.1	12.6619	0	25.3239	Inf	Inf	0.000332452	0.0439392
Ta6alLoc010610.1	36.9682	12.5172	61.4191	4.90676	2.29477	0.000588687	0.0685562
Ta6alLoc013256.1	19.5159	0	39.0318	Inf	Inf	6.77e-06	0.00179819	HAT family dimerisation domain containing protein
Ta6alLoc014088.1	19.2407	0.464315	38.0171	81.8778	6.3554	1.04e-05	0.00260251
Ta6alLoc015562.1	47.2604	0	94.5208	Inf	Inf	7.64e-17	1.74e-13	S-receptor kinase-like
Ta6alLoc018929.2	16.5425	0	33.085	Inf	Inf	0.000832714	0.089243
Ta6alLoc019642.1	12.4068	0	24.8136	Inf	Inf	0.0004563	0.0561959
Ta6asLoc000160.1	139.415	69.7542	209.076	2.99733	1.58368	0.000159157	0.0246193
Ta6asLoc000647.2	44.2836	13.4459	75.1213	5.58694	2.48206	2.14e-05	0.00483278	Protein kinase-like
Ta6asLoc000675.1	24.2956	1.88905	46.7021	24.7225	4.62776	1.23e-05	0.00301198	Receptor-like kinase 2
Ta6asLoc001783.1	8.61423	0	17.2285	Inf	Inf	0.000587598	0.0684879
Ta6asLoc003151.1	11.7237	0	23.4474	Inf	Inf	3.05e-05	0.00646089
Ta6asLoc003752.1	89.0672	0	178.134	Inf	Inf	2.26e-20	8.72e-17
Ta6asLoc005162.1	61.0564	0	122.113	Inf	Inf	5.37e-06	0.00148183
Ta6asLoc005507.1	12.8831	0.992208	24.7739	24.9685	4.64204	0.000311893	0.0418925
Ta6asLoc005597.1	12.5826	0	25.1651	Inf	Inf	2.38e-05	0.00526236
Ta6asLoc006312.1	17.8696	1.88905	33.8501	17.9191	4.16343	0.000231603	0.0332455	UDP-Glycosyltransferase superfamily protein LENGTH=480
Ta6asLoc008467.1	289.432	114.468	464.395	4.05698	2.02041	0.000283611	0.038969	unknown protein; FUNCTIONS IN: molecular_function unknown; INVOLVED IN: N-terminal protein myristoylation; LOCATED IN: cellular_component unknown; EXPRESSED IN: 22 plant structures; EXPRESSED DURING: 13 growth stages; BEST Arabidopsis thaliana protein match is: unknown protein . LENGTH=168
Ta6asLoc009383.1	25.4693	1.42473	49.5139	34.7531	5.11907	5.02e-06	0.00139273
Ta6asLoc009768.1	26.6775	5.2982	48.0569	9.07041	3.18117	0.000102696	0.0174416	Regulator of chromosome condensation (RCC1) family protein LENGTH=440
Ta6asLoc010414.1	15.9007	1.85726	29.9442	16.1228	4.01103	0.000365379	0.0472115
Ta6asLoc010415.1	40.4668	6.69115	74.2424	11.0956	3.47192	3.56e-06	0.00104149
Ta6asLoc011349.1	9.03935	0	18.0787	Inf	Inf	0.000420342	0.0529329
Ta6asLoc011612.1	75.9501	10.87	141.03	12.9743	3.69758	2.33e-09	1.46e-06	unknown protein; FUNCTIONS IN: molecular_function unknown; INVOLVED IN: N-terminal protein myristoylation; LOCATED IN: cellular_component unknown; EXPRESSED IN: 22 plant structures; EXPRESSED DURING: 13 growth stages; BEST Arabidopsis thaliana protein match is: unknown protein . LENGTH=168
Ta6asLoc011947.2	15.5588	0	31.1177	Inf	Inf	6.77e-05	0.012542
Ta6asLoc013288.1	12.0752	0	24.1504	Inf	Inf	0.000569199	0.0669612
Ta6asLoc013481.1	6.4132	0.496104	12.3303	24.8543	4.63542	0.000184391	0.0275637
Ta6asLoc013513.1	23.0123	1.48831	44.5364	29.9241	4.90323	5.31e-05	0.0102484
Ta6asLoc013806.1	16.8117	0	33.6234	Inf	Inf	3.2e-05	0.00673265
Ta6asLoc014236.1	17.852	0	35.7041	Inf	Inf	1.8e-05	0.00420944
Ta6asLoc014238.1	17.1661	0	34.3321	Inf	Inf	2.67e-05	0.00579786
Ta6asLoc014346.1	11.9391	0	23.8783	Inf	Inf	0.000628155	0.0719444
Ta6asLoc015475.1	18.3565	0	36.7131	Inf	Inf	1.06e-05	0.00265712
Ta6asLoc016958.1	66.011	22.3757	109.646	4.90022	2.29285	0.000290713	0.0396002
Ta6asLoc018538.1	4.44173	0	8.88346	Inf	Inf	0.000419829	0.0529067
Ta6asLoc018551.1	9.27176	0	18.5435	Inf	Inf	0.000192469	0.0285116	3-ketoacyl-CoA synthase
Ta6asLoc020230.1	9.13858	0	18.2772	Inf	Inf	0.000481385	0.058414
Ta6asLoc020760.1	48.4242	5.2982	91.5503	17.2795	4.11099	2.46e-08	1.29e-05
Ta6blLoc000193.1	16.3316	1.85726	30.8059	16.5867	4.05196	8.79e-05	0.0155106
Ta6blLoc000438.1	100.752	34.5433	166.961	4.83338	2.27303	1.63e-05	0.00384506
Ta6blLoc001136.1	25.8312	0	51.6625	Inf	Inf	3.86e-08	1.88e-05
Ta6blLoc002362.1	13.5265	0	27.053	Inf	Inf	6.07e-06	0.00164754
Ta6blLoc003424.4	11.7436	0	23.4871	Inf	Inf	2.46e-06	0.000779231
Ta6blLoc003461.1	20.8226	0	41.6452	Inf	Inf	2.52e-06	0.00079203
Ta6blLoc003786.1	138.9	47.4295	230.37	4.8571	2.28009	1.42e-07	6.22e-05
Ta6blLoc004121.1	20.0588	1.48831	38.6292	25.955	4.69794	2.31e-06	0.00073885
Ta6blLoc004995.1	126.856	6.13147	247.58	40.3786	5.33552	8.42e-28	6.08e-24	Glutathione-S-transferase 2
Ta6blLoc004996.1	35.5913	2.88126	68.3013	23.7054	4.56714	1.2e-08	6.65e-06
Ta6blLoc005166.1	50.3127	0.464315	100.161	215.718	7.753	4.78e-05	0.00947025
Ta6blLoc005688.1	15.3533	0.496104	30.2106	60.8956	5.92827	0.000719232	0.0801523
Ta6blLoc005722.1	10.0032	0	20.0063	Inf	Inf	1.12e-06	0.000391276
Ta6blLoc006064.1	8.04446	0	16.0889	Inf	Inf	0.000217362	0.0315408	Unknown protein
Ta6blLoc006380.1	44.5251	0	89.0503	Inf	Inf	7.45e-15	1.24e-11
Ta6blLoc007102.2	18.8433	2.38515	35.3014	14.8005	3.88757	0.000438505	0.0545076	Unknown protein
Ta6blLoc007394.1	23.3652	0	46.7303	Inf	Inf	4.76e-09	2.82e-06
Ta6blLoc008133.1	31.6819	1.98442	61.3794	30.9307	4.95097	5.99e-09	3.46e-06	Protein embryo defective 2423
Ta6blLoc008637.1	12.4891	0	24.9781	Inf	Inf	0.000350316	0.0457768	Leucine-rich repeat receptor-like protein kinase
Ta6blLoc009112.6	51.1344	18.3433	83.9254	4.57525	2.19385	0.000291661	0.0396941
Ta6blLoc009447.1	49.529	15.9264	83.1316	5.21974	2.38398	0.000765994	0.083696
Ta6blLoc010442.1	24.8928	0.464315	49.3212	106.223	6.73096	3.38e-07	0.000137396
Ta6blLoc010515.1	20.2954	0	40.5908	Inf	Inf	1.39e-09	9.16e-07
Ta6blLoc010806.1	14.4449	0	28.8898	Inf	Inf	7.71e-05	0.0139821
Ta6blLoc010849.1	11.6075	0	23.215	Inf	Inf	1.33e-05	0.00321993
Ta6blLoc012151.1	279.243	151.536	406.951	2.6855	1.42519	0.00015013	0.0236449	Beta-ketoacyl reductase 1
Ta6blLoc012549.1	22.7857	2.48052	43.0908	17.3717	4.11866	0.000285664	0.0391053
Ta6blLoc012986.1	50.3195	14.4063	86.2327	5.98577	2.58154	0.000217635	0.031554
Ta6blLoc013185.1	17.7358	0	35.4717	Inf	Inf	3.6e-07	0.000144334
Ta6blLoc016382.1	38.7937	0	77.5874	Inf	Inf	1.66e-10	1.36e-07
Ta6blLoc016753.1	12.8745	0	25.749	Inf	Inf	2.64e-06	0.000824232	Unknown protein
Ta6blLoc017253.1	7.7695	0	15.539	Inf	Inf	0.000119807	0.0196545	Unknown protein
Ta6blLoc017815.1	12.7722	0.464315	25.08	54.015	5.75529	1.61e-05	0.00380405
Ta6blLoc018009.1	29.7104	2.48052	56.9403	22.955	4.52074	0.000608514	0.0704864	Fatty acid hydroxylase superfamily LENGTH=613
Ta6blLoc018233.1	8.51214	0	17.0243	Inf	Inf	0.000948563	0.0990865	Unknown protein
Ta6blLoc019295.1	29.0894	5.60357	52.5753	9.38246	3.22997	0.000445902	0.0552291	Embryogenesis transmembrane protein-like
Ta6blLoc019311.1	32.5633	0	65.1266	Inf	Inf	4.4e-13	5.73e-10	Ribosomal RNA processing Brix domain protein LENGTH=315
Ta6blLoc020204.1	43.2069	11.3661	75.0477	6.60277	2.72307	9.09e-05	0.0158909	Retrotransposon protein, putative, unclassified, expressed
Ta6blLoc020723.1	14.442	0	28.884	Inf	Inf	3.83e-05	0.00783255	Transposon protein, putative, Mutator sub-class
Ta6blLoc020724.1	32.1846	0.960419	63.4089	66.0221	6.04488	5.4e-08	2.58e-05
Ta6blLoc020939.1	370.526	132.748	608.305	4.58241	2.19611	0.00052341	0.0627229
Ta6blLoc020940.1	971.868	295.645	1648.09	5.57455	2.47886	4.53e-05	0.00904509	Unknown protein
Ta6blLoc021214.2	8.51501	0	17.03	Inf	Inf	0.000906874	0.0956537
Ta6bsLoc002330.1	193.333	0	386.666	Inf	Inf	4.8e-24	2.6e-20	Chalcone synthase 8, putative
Ta6bsLoc002609.1	30.2842	5.26641	55.302	10.5009	3.39244	4.31e-05	0.00862752
Ta6bsLoc002962.2	9.37672	0	18.7534	Inf	Inf	0.000701994	0.0786427
Ta6bsLoc006375.1	10.193	0	20.386	Inf	Inf	0.000616062	0.0709814
Ta6bsLoc007343.1	5.53871	0	11.0774	Inf	Inf	0.000776995	0.0845783
Ta6bsLoc007644.1	14.0112	0	28.0223	Inf	Inf	5.88e-05	0.011168
Ta6bsLoc008917.1	108.845	0.496104	217.194	437.799	8.77413	2.31e-13	3.18e-10	Chalcone synthase
Ta6bsLoc011362.1	26.517	0.464315	52.5696	113.22	6.82298	4.43e-09	2.64e-06
Ta6bsLoc011803.1	94.1594	0.496104	187.823	378.595	8.56451	1.37e-15	2.61e-12
Ta6bsLoc011952.1	121.35	0	242.701	Inf	Inf	1.79e-06	0.00058243
Ta6bsLoc012874.1	92.8201	0	185.64	Inf	Inf	4.09e-21	1.65e-17	Cycloartenol synthase
Ta6bsLoc013191.1	38.9015	0	77.8031	Inf	Inf	0.000194705	0.0287584
Ta6bsLoc016732.1	46.1149	17.2558	74.9741	4.34487	2.11931	0.00053575	0.0638183	60 kDa chaperonin 1
Ta6bsLoc016758.1	11.1965	0	22.393	Inf	Inf	0.000127235	0.0206388
Ta6bsLoc017344.1	31.8659	7.09189	56.64	7.98659	2.99758	0.000107938	0.0181189	Cysteine proteinases superfamily protein LENGTH=364
Ta6bsLoc017776.1	19.6689	0	39.3379	Inf	Inf	4.76e-06	0.0013375
Ta6bsLoc018559.1	23.9151	0	47.8302	Inf	Inf	2.04e-10	1.63e-07	Cytochrome P450, putative
Ta6bsLoc018740.1	25.3549	0	50.7099	Inf	Inf	1.86e-07	7.93e-05
Ta6bsLoc018832.1	23.9945	0	47.9889	Inf	Inf	2.63e-08	1.36e-05
Ta6bsLoc018834.2	9.27749	0	18.555	Inf	Inf	0.000887805	0.0942154
Ta6bsLoc019262.1	63.5778	13.5412	113.614	8.39024	3.06871	2.97e-07	0.000123213	NADPH reductase TAH18
Ta6bsLoc019312.1	27.0954	5.26641	48.9243	9.28987	3.21566	0.00018533	0.0276803
Ta6bsLoc019517.1	50.1631	0	100.326	Inf	Inf	5.14e-18	1.29e-14
Ta7alLoc000221.1	234.451	132.213	336.688	2.54655	1.34855	0.000662004	0.0749381	Phosphoglycerate kinase
Ta7alLoc001286.2	7.53423	0	15.0685	Inf	Inf	0.000465289	0.056939
Ta7alLoc001851.1	267.795	125.204	410.386	3.27774	1.7127	7.33e-06	0.00191954
Ta7alLoc002930.1	74.5486	24.2012	124.896	5.16073	2.36757	2.28e-05	0.00510337
Ta7alLoc003774.1	10.2583	0	20.5165	Inf	Inf	3.09e-08	1.57e-05	ABC transporter-like protein
Ta7alLoc004136.1	13.0502	0	26.1005	Inf	Inf	8e-05	0.0144341	Unknown protein
Ta7alLoc006505.1	226.087	80.497	371.678	4.61729	2.20705	2.16e-08	1.14e-05	cDNA clone:J013058P10, full insert sequence
Ta7alLoc006718.1	15.2471	0	30.4941	Inf	Inf	8.34e-05	0.0148209
Ta7alLoc007075.1	11.3127	0	22.6254	Inf	Inf	0.000924455	0.0971104
Ta7alLoc007246.1	138.673	12.6444	264.702	20.9343	4.3878	3.46e-19	1.05e-15
Ta7alLoc009445.1	51.2056	11.6204	90.7909	7.81306	2.96589	8.82e-05	0.0155171
Ta7alLoc009700.1	23.6798	0	47.3596	Inf	Inf	4.83e-10	3.47e-07
Ta7alLoc010528.5	72.1078	4.73852	139.477	29.4347	4.87945	4.65e-14	6.85e-11	Senescence-associated protein DIN1
Ta7alLoc012458.1	16.8146	0	33.6292	Inf	Inf	3.34e-05	0.00696085
Ta7alLoc012790.1	7.37522	0.464315	14.2861	30.7682	4.94337	2.79e-05	0.00601907	ABC transporter-like protein
Ta7alLoc013257.8	73.2523	32.8961	113.609	3.45356	1.78808	0.000437608	0.0544352
Ta7alLoc014682.1	39.3785	3.25021	75.5068	23.2314	4.538	3.73e-08	1.84e-05
Ta7alLoc015651.1	5.87034	0	11.7407	Inf	Inf	8.34e-05	0.0148209
Ta7alLoc016010.1	226.625	70.3524	382.897	5.44256	2.44429	1.86e-09	1.2e-06	cDNA clone:J013058P10, full insert sequence
Ta7alLoc017424.4	5.45933	0	10.9187	Inf	Inf	0.000779477	0.0847421
Ta7alLoc019725.1	23.4942	3.31378	43.6747	13.1797	3.72024	0.000457411	0.0562928
Ta7alLoc020374.1	24.0268	1.95263	46.101	23.6097	4.56131	2.42e-09	1.51e-06	MATE efflux family protein, expressed
Ta7alLoc021753.1	8.41578	0	16.8316	Inf	Inf	0.000213546	0.0311172
Ta7alLoc022146.2	14.8036	2.48052	27.1267	10.9359	3.451	0.000260834	0.0367159	ATPase
Ta7asLoc000221.1	109.265	56.7283	161.802	2.85222	1.51209	0.000754113	0.0827106
Ta7asLoc000759.1	386.562	23.2919	749.832	32.1929	5.00867	0.000485941	0.0588022	Saccharopine dehydrogenase
Ta7asLoc001152.1	98.5667	31.2613	165.872	5.30599	2.40762	1.82e-06	0.000590988
Ta7asLoc001384.1	270.974	20.7796	521.169	25.0809	4.64852	0.000151954	0.0238887	3-ketoacyl-CoA synthase
Ta7asLoc001480.1	16.4266	3.34557	29.5076	8.81989	3.14076	0.000399179	0.0508214
Ta7asLoc002113.1	1979.89	346.419	3613.37	10.4306	3.38276	4.1e-22	1.84e-18	GDSL esterase/lipase
Ta7asLoc003096.1	82.5849	35.5288	129.641	3.6489	1.86746	0.000526566	0.0629446
Ta7asLoc003987.1	72.2388	0	144.478	Inf	Inf	0.000158575	0.0245896	His-tRNA synthetase
Ta7asLoc004635.1	8.68788	0	17.3758	Inf	Inf	3.11e-06	0.000928041
Ta7asLoc005119.1	20.3351	0	40.6701	Inf	Inf	2.78e-05	0.0060174	NPR1-like protein
Ta7asLoc006157.1	12.2141	0	24.4282	Inf	Inf	0.000329955	0.0436847
Ta7asLoc006586.1	556.298	93.625	1018.97	10.8835	3.44407	7.35e-19	2.05e-15	GDSL esterase/lipase
Ta7asLoc007843.9	10.3518	0	20.7035	Inf	Inf	0.000401155	0.0510355
Ta7asLoc008718.3	19.5585	0.992208	38.1247	38.4241	5.26394	2.53e-06	0.000793584
Ta7asLoc008856.1	960.66	82.1067	1839.21	22.4003	4.48544	0.000731214	0.080864	CER1
Ta7asLoc009587.1	18.144	0	36.288	Inf	Inf	1.07e-05	0.0026708	Unknown protein
Ta7asLoc010052.1	9.66866	0	19.3373	Inf	Inf	0.000794194	0.0858041
Ta7asLoc010901.1	114.137	28.539	199.734	6.99864	2.80707	0.000444891	0.0551433
Ta7asLoc011166.1	246.293	110.34	382.245	3.46424	1.79254	6.45e-06	0.00172397	Unknown protein
Ta7asLoc011395.1	42.4262	1.48831	83.364	56.0125	5.80768	4.33e-09	2.6e-06
Ta7asLoc011574.1	14.1898	0	28.3795	Inf	Inf	0.000157439	0.0245066
Ta7asLoc011972.1	18.8044	0	37.6087	Inf	Inf	1e-05	0.00252784
Ta7asLoc012553.1	151.762	0.992208	302.532	304.907	8.25223	8.43e-33	9.75e-29
Ta7asLoc013522.1	20.3152	0	40.6305	Inf	Inf	4.05e-06	0.00116351
Ta7asLoc013619.1	34.9314	9.20346	60.6593	6.59092	2.72048	0.000683912	0.0769081
Ta7asLoc014377.1	35.4542	0.464315	70.4441	151.716	7.24523	8.91e-07	0.000320016
Ta7asLoc016938.1	27.2119	3.96883	50.455	12.7128	3.66821	6.08e-05	0.0114541	Acid beta-fructofuranosidase, putative
Ta7asLoc017770.1	18.6853	0	37.3706	Inf	Inf	1.13e-09	7.58e-07	2-oxoglutarate (2OG) and Fe(II)-dependent oxygenase superfamily protein LENGTH=348
Ta7asLoc019397.1	12.4465	0	24.893	Inf	Inf	0.000119974	0.0196634
Ta7asLoc020134.1	78.676	0	157.352	Inf	Inf	7.1e-07	0.000263589	Kelch repeat-containing F-box family protein, putative, expressed
Ta7asLoc020756.1	9.90106	0	19.8021	Inf	Inf	0.000167244	0.0256189
Ta7asLoc020940.1	35.9038	0.496104	71.3116	143.743	7.16735	1.12e-11	1.15e-08
Ta7asLoc021291.1	16.4858	0.992208	31.9794	32.2305	5.01036	9.21e-05	0.0160741
Ta7asLoc021516.1	15.0685	0	30.1369	Inf	Inf	2.99e-06	0.000900953
Ta7asLoc021518.1	8.47245	0	16.9449	Inf	Inf	0.000433063	0.0540637
Ta7asLoc021519.1	26.6929	0	53.3859	Inf	Inf	1.37e-10	1.13e-07
Ta7asLoc021951.1	380.223	42.4685	717.977	16.9061	4.07947	9.93e-06	0.00250209
Ta7blLoc000042.1	9.33703	0	18.6741	Inf	Inf	9.66e-05	0.0166246	Unknown protein
Ta7blLoc000077.1	10.9385	0	21.877	Inf	Inf	0.000175912	0.026548	Unknown protein
Ta7blLoc000269.1	12.2416	1.39295	23.0902	16.5765	4.05107	0.000552259	0.0653229
Ta7blLoc000518.1	15.403	0	30.8059	Inf	Inf	3.38e-05	0.00704262	Leaf rust resistance protein Lr10
Ta7blLoc000822.1	21.565	0.464315	42.6657	91.8894	6.52183	1.04e-05	0.00259796
Ta7blLoc001286.1	12.8604	0	25.7208	Inf	Inf	0.000363291	0.0470469
Ta7blLoc001355.1	117.909	55.7679	180.051	3.22857	1.6909	0.000198179	0.0291969
Ta7blLoc001378.1	39.1	0	78.2	Inf	Inf	1.45e-11	1.44e-08
Ta7blLoc001451.1	16.2874	0	32.5748	Inf	Inf	0.000527148	0.0629538
Ta7blLoc001524.1	11.6046	0	23.2093	Inf	Inf	0.000423729	0.0532434
Ta7blLoc001616.1	12.7612	0	25.5223	Inf	Inf	0.000156131	0.0243467	NB-ARC domain containing protein, expressed
Ta7blLoc001779.1	25.7774	0	51.5549	Inf	Inf	3.04e-08	1.55e-05	Disease resistance protein RPM1 homolog
Ta7blLoc002336.1	21.0106	1.42473	40.5965	28.4941	4.83259	5.13e-05	0.0100216	WRKY transcription factor 23
Ta7blLoc002910.1	16.6981	1.45652	31.9397	21.9287	4.45475	1.21e-05	0.00298428
Ta7blLoc003100.1	22.5092	0	45.0184	Inf	Inf	2.31e-08	1.22e-05	NBS-LRR type protein
Ta7blLoc003561.1	84.6878	12.3583	157.017	12.7054	3.66737	5.93e-11	5.27e-08	Receptor-like protein kinase
Ta7blLoc003649.1	16.5368	0	33.0735	Inf	Inf	3.72e-05	0.00766859
Ta7blLoc004044.1	30.0178	0	60.0357	Inf	Inf	1.58e-08	8.59e-06
Ta7blLoc004063.1	37.4231	5.76252	69.0836	11.9884	3.58357	3.67e-09	2.24e-06
Ta7blLoc005049.1	25.3513	1.39295	49.3097	35.3996	5.14566	3.64e-08	1.81e-05	Pathogenesis-related (PR)-10-related norcoclaurine synthase-like protein
Ta7blLoc005175.1	25.0773	0	50.1547	Inf	Inf	7.57e-05	0.0137799
Ta7blLoc005640.1	180.616	89.0522	272.179	3.0564	1.61183	0.000115952	0.0192069
Ta7blLoc005727.1	35.5991	0	71.1982	Inf	Inf	8.28e-10	5.63e-07
Ta7blLoc006804.1	12.4233	0.928631	23.918	25.7562	4.68685	0.000171023	0.0260405	Salt overly sensitive 1
Ta7blLoc007060.1	14.425	0	28.8501	Inf	Inf	1.4e-06	0.00046809
Ta7blLoc007123.1	48.9342	0.496104	97.3723	196.274	7.61673	4.13e-10	3.01e-07
Ta7blLoc007692.1	252.465	0	504.93	Inf	Inf	1.44e-42	4.98e-38	Unknown protein
Ta7blLoc009463.1	1112.05	406.868	1817.24	4.46641	2.15911	8.23e-06	0.0021178
Ta7blLoc009947.1	23.1894	0	46.3789	Inf	Inf	9.67e-11	8.3e-08
Ta7blLoc010793.1	29.1168	5.95325	52.2803	8.78181	3.13452	0.00093735	0.0982704
Ta7blLoc011521.1	11.29	0	22.58	Inf	Inf	0.00059039	0.0687084
Ta7blLoc011581.2	21.0913	0.928631	41.254	44.4246	5.47329	5.3e-05	0.0102484
Ta7blLoc013674.1	18.932	0.992208	36.8718	37.1614	5.21573	4.02e-06	0.0011572
Ta7blLoc013837.1	26.9355	5.2982	48.5728	9.1678	3.19657	0.00090159	0.0952121
Ta7blLoc014080.1	17.4071	0	34.8141	Inf	Inf	4.14e-06	0.00118287	Protein kinase-3
Ta7blLoc014376.1	11.684	0	23.368	Inf	Inf	0.000668267	0.0755408
Ta7blLoc014888.1	18.8072	0	37.6145	Inf	Inf	3.58e-07	0.000143801
Ta7blLoc016561.1	10.8252	0	21.6504	Inf	Inf	0.000126815	0.0206286
Ta7blLoc017090.1	16.5339	0	33.0678	Inf	Inf	0.00023606	0.0337658
Ta7blLoc017585.1	22.1123	0	44.2246	Inf	Inf	3.93e-07	0.000155816	60S acidic ribosomal protein P0, putative
Ta7blLoc019295.4	31.2005	2.88126	59.5197	20.6575	4.3686	2.28e-05	0.00510647
Ta7blLoc019865.1	23.9069	3.96883	43.8449	11.0473	3.46562	0.000458914	0.0564376
Ta7blLoc019936.1	16.7352	0	33.4704	Inf	Inf	1.96e-05	0.00449444	NB-ARC domain containing protein, expressed
Ta7blLoc020035.1	28.582	6.38578	50.7783	7.95178	2.99128	0.000535858	0.0638183
Ta7blLoc022167.1	68.2901	23.788	112.792	4.74157	2.24536	0.000222307	0.0320808
Ta7blLoc022277.1	22.8644	1.42473	44.304	31.0963	4.95867	2.17e-05	0.00489391
Ta7blLoc023174.1	10.3915	0	20.7829	Inf	Inf	0.000174317	0.026407
Ta7blLoc023929.1	25.4727	0.496104	50.4493	101.691	6.66805	2.63e-11	2.49e-08
Ta7blLoc023984.1	45.8039	7.15546	84.4524	11.8025	3.56102	3.14e-08	1.59e-05
Ta7blLoc024341.1	43.485	1.98442	84.9856	42.8265	5.42043	3.86e-10	2.83e-07
Ta7blLoc025208.1	13.4213	0.464315	26.3783	56.8111	5.8281	6.22e-05	0.0116616
Ta7blLoc025495.1	12.3303	0	24.6606	Inf	Inf	5e-05	0.00982177	ABC transporter-like protein
Ta7blLoc026007.1	10.3518	0	20.7035	Inf	Inf	0.000104533	0.0176842
Ta7bsLoc000894.1	9.86424	0	19.7285	Inf	Inf	0.000442472	0.0548875
Ta7bsLoc001251.1	12.1943	0	24.3885	Inf	Inf	6.09e-05	0.0114655	Leucine-rich repeat protein; polygalacturonase inhibitor-like protein
Ta7bsLoc001848.1	172.205	14.152	330.258	23.3365	4.54452	0.000793897	0.0858041	3-ketoacyl-CoA synthase
Ta7bsLoc002749.1	56.0229	2.78589	109.26	39.219	5.29348	1.84e-05	0.00428254
Ta7bsLoc002750.1	100.455	14.7435	186.166	12.6271	3.65845	0.000677369	0.0764056	3-ketoacyl-CoA synthase
Ta7bsLoc003545.1	10.8649	0	21.7297	Inf	Inf	0.00059651	0.0693275
Ta7bsLoc004176.1	17.2452	0.464315	34.0261	73.2823	6.19539	0.000463769	0.056793
Ta7bsLoc005172.1	27.9482	0.464315	55.4321	119.385	6.89947	0.000270736	0.0376173	3-ketoacyl-CoA synthase
Ta7bsLoc005201.1	19.8859	1.48831	38.2835	25.7227	4.68497	7.9e-06	0.00204577
Ta7bsLoc005669.5	67.7925	27.5661	108.019	3.91855	1.97032	0.00016287	0.0251042
Ta7bsLoc005823.1	9.31718	0	18.6344	Inf	Inf	8.33e-05	0.0148209
Ta7bsLoc009389.1	5.87321	0	11.7464	Inf	Inf	0.00013914	0.0222781
Ta7bsLoc011512.1	410.712	67.9865	753.438	11.0822	3.47017	6.37e-05	0.0119032	3-ketoacyl-CoA synthase
Ta7bsLoc012528.1	9.66554	0.464315	18.8668	40.6335	5.3446	0.00030544	0.0411812
Ta7bsLoc012980.1	212.925	0	425.851	Inf	Inf	7.09e-46	3.07e-41
Ta7bsLoc012981.1	95.5664	0.464315	190.669	410.644	8.68175	4.44e-29	3.85e-25	Unknown protein
Ta7bsLoc012987.1	55.909	12.6319	99.1861	7.85205	2.97307	0.000485897	0.0588022	Senescence-associated protein
Ta7bsLoc015251.1	321.811	60.6972	582.925	9.60383	3.26361	2.85e-16	6.09e-13	Unknown protein
Ta7bsLoc015323.1	12.5684	0	25.1369	Inf	Inf	0.000158626	0.0245896
Ta7bsLoc015732.1	11.6075	0	23.215	Inf	Inf	6.44e-06	0.00172251
Ta7bsLoc016480.1	29.5573	8.5802	50.5344	5.88965	2.55818	0.000782233	0.0849352
Ta7bsLoc017403.1	128.519	30.9367	226.1	7.30849	2.86957	7.07e-12	7.39e-09
