# Supplementary material for: Transcriptome profiling of wheat glumes in wild emmer, hulled landraces and modern cultivars
Source: BMC Genomics. 2015 Oct 13;16:777. doi: 10.1186/s12864-015-1996-0 (PMC4603339; doi:10.1186/s12864-015-1996-0)
Supplement: Additional file 4: Table S3. — DEGs in domesticated compared to wild wheat. (XLSX 90 kb) [file 12864_2015_1996_MOESM4_ESM.xlsx]

## Sheet: Down-regluated DEGs in D
id	baseMeanA(W)	baseMeanB(C)	baseMeanB(L)	log2FoldChange(C/W)	padj(C/W)	log2FoldChange(L/W)	padj(L/W)	Putative annotaiton
Ta1alLoc003386.1	41.2345	0	0	-Inf	0.00197613	-Inf	0.000552167
Ta1alLoc003924.2	40.9801	1.82339	0.391165	-4.49023	0.0598792	-6.711	0.00180222	Cinnamoyl CoA reductase-like
Ta1alLoc004144.1	26.1095	0	0.430855	-Inf	0.0542191	-5.92123	0.0801761
Ta1alLoc005410.1	291.332	50.8343	112.521	-2.51879	9.39e-06	-1.37247	0.0951324	Protein of unknown function (DUF1645) LENGTH=295
Ta1alLoc006585.1	629.685	255.968	86.3738	-1.29867	0.0712917	-2.86597	6.86e-10
Ta1alLoc007897.1	38.9129	0	0	-Inf	0.00336884	-Inf	0.00102051
Ta1alLoc008688.1	105.634	22.7458	17.3021	-2.21539	0.0494618	-2.61005	0.00606011
Ta1alLoc010869.1	223.472	1.65726	23.9916	-7.07515	1.76e-16	-3.21949	1.2e-06
Ta1alLoc012728.1	1199.92	353.044	444.962	-1.76502	0.00141047	-1.43119	0.0178274	Unknown protein
Ta1alLoc013550.1	24.6973	0	0	-Inf	0.0801686	-Inf	0.0430966
Ta1alLoc013989.1	33.5193	0	0	-Inf	0.0114654	-Inf	0.00428254
Ta1alLoc017069.1	70.7849	5.55124	0	-3.67256	0.00478638	-Inf	1.01e-07
Ta1alLoc020577.1	132.119	0	0	-Inf	0.0179563	-Inf	0.00979589
Ta1alLoc021091.1	384.677	48.559	94.5208	-2.98584	4.92e-08	-2.02494	0.000393852
Ta1alLoc023634.1	148.776	4.51595	3.12932	-5.04197	1.99e-07	-5.57115	4.77e-09
Ta1asLoc002990.1	232.199	17.6505	6.42314	-3.71758	7.61e-08	-5.17594	3.28e-14
Ta1asLoc003029.1	406.233	50.3013	1.1735	-3.01364	0.0254082	-8.43535	1.45e-11	Fatty acyl-CoA reductase
Ta1asLoc006020.1	30.5234	0	0.391165	-Inf	0.0216808	-6.286	0.0309815
Ta1asLoc010197.1	98.1535	0	0.82202	-Inf	7.35e-09	-6.89972	1.27e-08
Ta1asLoc014204.1	30.2055	0	0	-Inf	0.0238759	-Inf	0.0102484	Glutaminyl-tRNA synthetase
Ta1blLoc000565.1	469.588	88.2523	118.354	-2.41169	6.88e-06	-1.98829	0.000217842
Ta1blLoc000884.1	124.155	19.64	30.9986	-2.66028	0.00456786	-2.00187	0.0525266
Ta1blLoc000909.1	24.0423	0	0	-Inf	0.0902876	-Inf	0.0499817
Ta1blLoc002751.1	93.1607	11.9717	6.76888	-2.9601	0.00304579	-3.78273	0.000183489
Ta1blLoc003132.1	141.945	3.31453	7.3188	-5.42038	4.41e-07	-4.27758	1.29e-05	Unknown protein
Ta1blLoc003452.1	162.349	8.90829	15.539	-4.18781	2.27e-07	-3.38514	6.57e-06
Ta1blLoc003460.1	146.556	35.7142	40.4774	-2.03688	0.0268109	-1.85626	0.0470824
Ta1blLoc003721.1	298.531	16.7388	57.4338	-4.15662	1.16e-11	-2.37791	6.72e-05	Unknown protein
Ta1blLoc004710.1	97.0024	4.92927	15.7714	-4.29857	8.31e-06	-2.62071	0.0188679
Ta1blLoc004975.1	29.4676	0.745571	0	-5.30464	0.0790622	-Inf	0.0113013
Ta1blLoc006283.1	26.2685	0	0.430855	-Inf	0.0530767	-5.92999	0.0786427
Ta1blLoc006395.2	38.4043	0	0	-Inf	0.0432565	-Inf	0.0223674
Ta1blLoc007155.1	5137.83	1403.42	2048.36	-1.87221	1e-05	-1.32669	0.00616955	Cellulose synthase
Ta1blLoc016950.1	1630.87	637.866	722.884	-1.35432	0.020728	-1.1738	0.046104	D-3-phosphoglycerate dehydrogenase
Ta1blLoc017402.1	444.883	1.36754	13.3111	-8.3457	1.38e-13	-5.06273	1.07e-08
Ta1blLoc021726.1	2714.76	2.73508	888.093	-9.95503	3.08e-64	-1.61204	0.000310512
Ta1blLoc022126.1	59.4314	0	0	-Inf	3.26e-05	-Inf	4.55e-06
Ta1blLoc023235.2	214.091	47.0639	63.0177	-2.18553	0.00115851	-1.76439	0.0239076
Ta1blLoc025927.1	91.2716	9.53026	18.8271	-3.25958	0.00349474	-2.27736	0.0672156	Unknown protein
Ta1bsLoc000632.1	41.1198	0	2.58513	-Inf	0.00148379	-3.99153	0.0534106	Receptor-like kinase 2
Ta1bsLoc001209.1	3903.06	1409.7	1661.71	-1.46922	0.00164876	-1.23194	0.0173596	Beta-1,3-glucuronyltransferase 2 (Glucuronosyltransferase S)
Ta1bsLoc001667.1	1001.38	14.9579	147.301	-6.06494	6.09e-15	-2.76515	0.00016729	Major allergen Bet v 1
Ta1bsLoc008429.2	203.819	0	47.6772	-Inf	8.32e-19	-2.09592	0.00628434	Rp1-like protein
Ta1bsLoc008573.1	39.9244	0	0	-Inf	0.00257801	-Inf	0.000762368
Ta1bsLoc009669.1	52.2952	0.455847	0.430855	-6.84199	0.000712088	-6.92333	0.000142343
Ta1bsLoc011926.1	92.2764	0	1.95583	-Inf	3.3e-07	-5.56011	1.5e-05
Ta1bsLoc012751.1	76.611	0	0	-Inf	7.19e-07	-Inf	5.38e-08
Ta1bsLoc014020.1	28.0622	0	0	-Inf	0.0376365	-Inf	0.0173596	Ankyrin repeat protein family-like protein
Ta1bsLoc018635.1	163.742	3.43813	26.7298	-5.57366	1.42e-11	-2.61491	0.000955778
Ta2alLoc001423.1	448.021	77.7678	182.233	-2.52632	1.02e-06	-1.29778	0.0807003
Ta2alLoc011480.1	84.568	0	0	-Inf	1.3e-07	-Inf	7.37e-09	Unknown protein
Ta2alLoc011686.1	79.7909	0	0.78233	-Inf	1.88e-05	-6.6723	5.73e-05	Unknown protein
Ta2alLoc013483.1	115.905	8.1202	22.3873	-3.83529	1.75e-05	-2.3722	0.0194045
Ta2alLoc015913.1	651.388	173.924	241.124	-1.90506	0.000105305	-1.43374	0.0130643
Ta2alLoc016067.1	54.7439	0	0	-Inf	9.39e-05	-Inf	1.52e-05
Ta2alLoc016067.2	90.0126	7.2085	0	-3.64236	0.00244121	-Inf	5.34e-09
Ta2alLoc016785.1	588.311	252.352	226.497	-1.22114	0.0698957	-1.37709	0.0245896	Kinesin-1
Ta2alLoc017202.4	233.98	40.2341	82.3211	-2.53989	0.000215415	-1.50705	0.0793717
Ta2alLoc018013.1	24.1376	0	0	-Inf	0.0892717	-Inf	0.0492965
Ta2alLoc021641.2	23.6733	0	0	-Inf	0.0987755	-Inf	0.0554181
Ta2alLoc022306.1	76.0514	0	0.430855	-Inf	7.57e-07	-7.46363	4.16e-07
Ta2alLoc024328.1	81.8457	0	2.46606	-Inf	1.75e-07	-5.05263	1.84e-05
Ta2alLoc027662.1	231.83	25.9793	5.17026	-3.15763	6.94e-06	-5.48669	2.05e-15	Major pollen allergen Bet v 1-D/H
Ta2alLoc029254.1	62.7134	0	0	-Inf	1.55e-05	-Inf	1.9e-06	Blast resistance protein Pi-ta variant 1
Ta2asLoc000383.1	317.002	54.7283	43.2041	-2.53413	1.09e-05	-2.87525	3.15e-07
Ta2asLoc008018.1	3843.02	46.0751	96.9305	-6.38211	2.21e-19	-5.30915	5.27e-16	(R)-limonene synthase, putative
Ta2asLoc011189.1	65.8364	3.77037	2.0749	-4.12611	0.00395933	-4.98778	0.000171807
Ta2asLoc011635.1	38.3532	0	0	-Inf	0.00380884	-Inf	0.00117273	HAT family dimerisation domain containing protein, expressed
Ta2asLoc013814.1	773.305	234.466	199.031	-1.72166	0.0358888	-1.95805	0.00452895
Ta2asLoc014247.1	515.986	0	0	-Inf	6.42e-19	-Inf	2.89e-21
Ta2asLoc016479.1	231.595	71.9229	60.0868	-1.68708	0.0254527	-1.94648	0.00394045
Ta2asLoc019197.1	32.7689	0	0.430855	-Inf	0.0125107	-6.24898	0.0171108	3S ribosomal protein S3, chloroplastic
Ta2blLoc005751.1	694.745	322.683	250.574	-1.10637	0.0732519	-1.47125	0.00818163	ARGONAUTE 1
Ta2blLoc006130.1	31.5031	0.455847	1.1735	-6.1108	0.0473503	-4.74661	0.0837399
Ta2blLoc008034.1	48.9303	0	1.99552	-Inf	0.00235405	-4.6159	0.0434315	Wound induced protein
Ta2blLoc009717.1	42.0167	0	0.391165	-Inf	0.0016145	-6.74704	0.00193146
Ta2blLoc013376.1	29.563	0	0	-Inf	0.0282303	-Inf	0.0125841
Ta2blLoc013382.1	66.0271	0	0	-Inf	7.53e-06	-Inf	8.02e-07	Unknown protein
Ta2blLoc014010.1	30.4791	0	0	-Inf	0.022055	-Inf	0.0093957
Ta2blLoc014498.1	719	118.044	306.222	-2.60666	4.62e-08	-1.23141	0.0603558	Phenylalanine ammonia-lyase
Ta2blLoc015332.1	71.9554	0	0.430855	-Inf	1.8e-06	-7.38376	1.08e-06
Ta2blLoc015333.1	23.8515	0	0	-Inf	0.092678	-Inf	0.0514547
Ta2blLoc017197.1	172.831	2.40283	11.0832	-6.16848	3.45e-12	-3.96292	7.29e-08
Ta2blLoc021131.1	746.89	181.847	294.623	-2.03817	0.000431225	-1.34203	0.0749381
Ta2blLoc024562.1	31.1342	0	0	-Inf	0.0194385	-Inf	0.00803355
Ta2blLoc026015.1	26.8282	0	0	-Inf	0.0497981	-Inf	0.0243485
Ta2blLoc029403.1	41.7623	0	0.430855	-Inf	0.00166014	-6.59886	0.00198543
Ta2blLoc029589.1	48.3071	2.56896	2.85723	-4.23298	0.0247306	-4.07955	0.0174933	Wound induced protein
Ta2blLoc032390.1	29.2769	0	0	-Inf	0.0294184	-Inf	0.0131171
Ta2bsLoc003449.1	597.235	178.026	155.985	-1.74621	0.000905756	-1.93689	9.9e-05	D-arabinono-1,4-lactone oxidase-like protein
Ta2bsLoc004629.1	65.9761	0	1.29257	-Inf	0.00874867	-5.67363	0.0440717
Ta2bsLoc013700.1	108.954	0	0.430855	-Inf	0.0166652	-7.9823	0.0231295
Ta2bsLoc013701.1	112.026	0	0.430855	-Inf	0.0012696	-8.02242	0.00158292
Ta2bsLoc015260.1	49.6682	0	0	-Inf	0.000297403	-Inf	6.04e-05
Ta2bsLoc015431.1	598.66	135.27	169.784	-2.1459	1.16e-05	-1.81804	0.000460009	Myb domain protein 55
Ta2bsLoc015475.1	59.3871	2.69256	5.0115	-4.4631	0.00157795	-3.56683	0.0140218
Ta2bsLoc016154.1	49.9225	0.911693	0.86171	-5.775	0.0362568	-5.85634	0.0147476
Ta2bsLoc017227.3	70.3013	1.36754	0	-5.6839	0.000175557	-Inf	2.22e-07
Ta2bsLoc017251.4	102.122	2.73508	2.58513	-5.22257	5.78e-06	-5.30392	2.54e-07	Cytochrome P45
Ta2bsLoc025168.1	27.4514	0	0	-Inf	0.0439182	-Inf	0.0210916
Ta2bsLoc026960.1	85.2798	0	0	-Inf	0.00127205	-Inf	0.000426184
Ta3alLoc001924.1	46.0876	0	0	-Inf	0.0028044	-Inf	0.000876472
Ta3alLoc004628.1	96.5063	0	0	-Inf	1.11e-08	-Inf	4.51e-10	Unknown protein
Ta3alLoc012669.1	109.329	0	0	-Inf	8.05e-10	-Inf	2.1e-11
Ta3alLoc014445.1	5421.82	1216.08	2250.41	-2.15654	1.46e-07	-1.26859	0.0120762	DNA-3-methyladenine glycosylase, putative
Ta3alLoc016627.1	42.901	0	0	-Inf	0.00132303	-Inf	0.00034856
Ta3alLoc018088.5	255.535	78.1772	88.4492	-1.7087	0.0120164	-1.5306	0.0546552
Ta3alLoc020383.5	72.9919	4.0601	0.430855	-4.16815	0.00140907	-7.40439	5.08e-07
Ta3asLoc004261.1	25.4034	0	0	-Inf	0.067512	-Inf	0.0352664
Ta3asLoc011763.1	573.682	32.3186	119.527	-4.14981	7.12e-16	-2.26291	6.66e-06
Ta3bLoc000029.1	101.817	2.27923	0	-5.48129	3.48e-06	-Inf	9.32e-11
Ta3bLoc000220.1	51.2076	0	0	-Inf	0.000201844	-Inf	3.82e-05
Ta3bLoc003710.1	5610.65	1515.59	1849.21	-1.88829	0.000106449	-1.60126	0.00164153	Fasciclin-like arabinogalactan protein 7
Ta3bLoc003755.3	36.9285	0	0	-Inf	0.00528969	-Inf	0.00171023
Ta3bLoc003780.1	2802.59	947.742	1069.18	-1.56419	0.000807026	-1.39025	0.00449444	Disease resistance-responsive (dirigent-like protein) family protein LENGTH=185
Ta3bLoc004314.1	54.0889	0	0	-Inf	0.000106553	-Inf	1.76e-05
Ta3bLoc004764.1	93.3774	0.455847	0	-7.67838	0.032117	-Inf	0.00573045	Protein of unknown function, DUF538 LENGTH=166
Ta3bLoc006472.1	25.0027	0	0	-Inf	0.0740351	-Inf	0.0391053
Ta3bLoc007204.1	38.5439	0	0	-Inf	0.00370997	-Inf	0.0011417
Ta3bLoc010864.1	330.67	32.4847	101.046	-3.34756	7.88e-09	-1.71038	0.0118234	Lipid A export ATP-binding/permease protein MsbA
Ta3bLoc013910.1	32.476	0.455847	0.86171	-6.15468	0.0421409	-5.23603	0.0402055
Ta3bLoc013920.1	24.2205	0	0	-Inf	0.0851733	-Inf	0.0461305
Ta3bLoc014150.1	1229.71	205.365	296.357	-2.58206	9.34e-09	-2.05291	1.83e-05	F box protein family
Ta3bLoc016353.1	1392.81	481.977	632.864	-1.53096	0.000579901	-1.13803	0.0764056	Unknown protein
Ta3bLoc019806.1	28.5708	0	0	-Inf	0.035179	-Inf	0.0161945	NBS-LRR disease resistance protein homologue
Ta3bLoc019897.1	219.612	36.1276	30.7151	-2.60379	0.0140281	-2.83794	0.00483278	Pectinacetylesterase family protein LENGTH=427
Ta3bLoc022276.1	11378.2	2471.29	4557.73	-2.20294	3.33e-07	-1.31989	0.0112228	DNA-3-methyladenine glycosylase, putative
Ta3bLoc022314.2	1498.84	361.458	523.36	-2.05195	0.000397643	-1.51797	0.0224759
Ta3bLoc023840.5	30.7016	0.745571	0.430855	-5.36383	0.0589069	-6.15497	0.0257889
Ta3bLoc024051.1	342.101	34.2231	106.228	-3.32138	4.41e-09	-1.68726	0.0119459	Phenylalanine ammonia-lyase
Ta3bLoc024812.1	101.836	10.6892	15.2669	-3.25203	0.0010526	-2.73777	0.00664319
Ta3bLoc025106.1	129.822	10.6466	7.43787	-3.60807	1.96e-05	-4.12551	8.45e-07	MAC/Perforin domain-containing protein LENGTH=66
Ta3bLoc026844.1	47.6838	0	0.86171	-Inf	0.000411317	-5.79015	0.00136238
Ta3bLoc028980.1	4678.25	1223.81	1929.83	-1.9346	0.000384345	-1.2775	0.0850177	Cellulose synthase, expressed
Ta3bLoc030193.1	58.4709	0	1.29257	-Inf	3.41e-05	-5.49941	0.000296397
Ta3bLoc031377.1	47.811	3.0248	1.1735	-3.98243	0.0464959	-5.34846	0.00210868
Ta3bLoc031686.1	16024.8	7613.88	7739.19	-1.0736	0.0982257	-1.05005	0.0791436	O-methyltransferase 5
Ta3bLoc032077.1	230.056	49.9691	76.3517	-2.20288	0.00183648	-1.59125	0.0414213	Acidic endochitinase
Ta3bLoc034632.1	4123.68	894.524	1572.33	-2.20474	2.95e-08	-1.39103	0.00339628	interactor of constitutive active rops 1 LENGTH=344
Ta3bLoc035268.1	111.555	9.24053	16.5595	-3.59364	0.000314716	-2.75203	0.00372493	Polyphenol oxidase
Ta3bLoc036242.1	251.802	34.6404	32.6484	-2.86177	0.00116263	-2.94721	0.000152884	Pectinacetylesterase family protein
Ta3bLoc038118.1	87.8875	0.455847	0	-7.59097	0.0409341	-Inf	0.00780234	Unknown protein
Ta3bLoc038375.1	81.6674	11.2261	4.18948	-2.86291	0.0109255	-4.28492	7.04e-05
Ta3bLoc038425.1	772.648	122.97	297.736	-2.65151	8.75e-09	-1.37578	0.0178223
Ta3bLoc041171.1	118.863	0	0	-Inf	2.42e-07	-Inf	2.04e-08
Ta3bLoc045306.1	46.6473	3.31453	2.15428	-3.81492	0.0481244	-4.43652	0.00837889
Ta3bLoc046243.1	183.332	0	0	-Inf	9.04e-16	-Inf	4.11e-18
Ta3bLoc054646.1	2441.3	984.637	959.262	-1.30999	0.00503566	-1.34765	0.0075556	Alkaline alpha galactosidase 1
Ta3bLoc055531.1	100.291	0	2.38668	-Inf	0.000105791	-5.39304	0.00372493
Ta3bLoc056384.1	25.4034	0	0	-Inf	0.067512	-Inf	0.0352664	Flavonol 4-sulfotransferase
Ta3bLoc056490.1	45.2351	3.43813	1.25288	-3.71775	0.041768	-5.17413	0.00347628
Ta4alLoc004183.1	124.74	1.49114	0	-6.38636	1.97e-09	-Inf	6.07e-13
Ta4alLoc004948.1	55.4307	0	0	-Inf	8.11e-05	-Inf	1.3e-05	Fatty acid hydroxylase domain containing CER1-like protein
Ta4alLoc006546.1	91.8824	0	0	-Inf	2.85e-08	-Inf	1.28e-09
Ta4alLoc006547.1	177.411	0	0	-Inf	2.47e-15	-Inf	1.3e-17	CER1 protein, putative, expressed
Ta4alLoc006913.1	299.003	4.84819	7.3188	-5.94657	1.64e-16	-5.35241	1.08e-16	Flavonol 4-sulfotransferase
Ta4alLoc008668.1	760.284	33.9334	196.848	-4.48576	2.34e-20	-1.94946	8e-05	1-aminocyclopropane-1-carboxylate oxidase
Ta4alLoc010310.1	256.884	70.8876	87.9958	-1.85751	0.00565552	-1.54561	0.0442401
Ta4alLoc011217.1	84.8416	0.911693	0.82202	-6.54008	3.18e-06	-6.68945	1.97e-07
Ta4alLoc011625.1	120.313	0.455847	0	-8.04403	8.23e-10	-Inf	1.65e-12
Ta4alLoc011626.1	51.2076	0	0	-Inf	0.000201844	-Inf	3.82e-05
Ta4alLoc013313.1	208.036	0	0.78233	-Inf	6.86e-15	-8.05484	4.06e-15	Fatty acid hydroxylase domain containing CER1-like protein
Ta4alLoc013820.1	185.927	36.9196	5.08515	-2.33228	0.00846339	-5.19231	1.78e-12
Ta4alLoc015660.1	63.5852	0	0	-Inf	0.00778719	-Inf	0.00321197
Ta4alLoc018204.1	36.8138	0.455847	0	-6.33556	0.0201845	-Inf	0.00177622	Unknown protein
Ta4alLoc019317.1	165.498	0	0	-Inf	1.99e-14	-Inf	1.43e-16	P66F12.15 protein
Ta4alLoc019903.1	26.5864	0	0	-Inf	0.0536748	-Inf	0.026407	HAT family dimerisation domain containing protein
Ta4alLoc019947.1	168.958	45.0744	38.2041	-1.90628	0.0171805	-2.14486	0.00510337	Fiber protein Fb34
Ta4alLoc022796.1	37.8571	1.49114	0	-4.66607	0.0329172	-Inf	0.00104566
Ta4alLoc026069.1	550.15	0	0	-Inf	8.29e-26	-Inf	4.65e-29	CER1 protein, putative, expressed
Ta4alLoc026070.1	190.685	0	0	-Inf	5.4e-11	-Inf	1.56e-12
Ta4alLoc027358.1	153.852	15.1626	33.9352	-3.34296	0.000105523	-2.18069	0.0420059
Ta4alLoc032575.1	35.2494	0	0	-Inf	0.00760969	-Inf	0.00261153
Ta4alLoc033459.1	512.808	211.129	215.63	-1.28029	0.0529578	-1.24986	0.0725712	Core-2/I-branching beta-1,6-N-acetylglucosaminyltransferase family protein
Ta4alLoc034727.1	36.4324	1.36754	0.78233	-4.73557	0.0757877	-5.5413	0.0148209
Ta4asLoc000440.1	52.0091	2.85868	0	-4.18534	0.015912	-Inf	1.87e-05
Ta4asLoc001646.1	292.407	69.5626	70.5971	-2.07159	0.000930325	-2.0503	0.000930746
Ta4asLoc005113.1	29.2769	0	0	-Inf	0.0294184	-Inf	0.0131171
Ta4asLoc007443.3	178.002	23.0781	55.1887	-2.9473	4.34e-05	-1.68945	0.071587
Ta4asLoc012930.1	32.241	0	0	-Inf	0.0563273	-Inf	0.029213
Ta4asLoc012933.1	32.845	0	0	-Inf	0.0135948	-Inf	0.00525708	Unknown protein
Ta4asLoc013789.1	939.602	192.988	304.198	-2.28354	5.7e-07	-1.62704	0.0011572	laccase 16 LENGTH=523
Ta4asLoc014902.1	85.2105	9.94358	7.94237	-3.09919	0.0177252	-3.42339	0.00446695
Ta4asLoc017187.1	31.1024	0	0.391165	-Inf	0.0185221	-6.3131	0.0259346
Ta4asLoc018391.1	45.3497	0	0.78233	-Inf	0.000672969	-5.85717	0.00225382
Ta4blLoc000639.1	29.8048	0	0.430855	-Inf	0.0247882	-6.1122	0.0357497
Ta4blLoc004891.1	26.3956	0	0	-Inf	0.0550665	-Inf	0.0272054	Unknown protein
Ta4blLoc007964.2	146.035	31.6967	35.2675	-2.20391	0.0168049	-2.0499	0.0192069
Ta4blLoc008497.1	108.457	0	0	-Inf	0.000167912	-Inf	4.14e-05
Ta4blLoc009581.1	26.701	0	0.430855	-Inf	0.0479234	-5.95355	0.070791
Ta4blLoc009891.1	397.17	53.4922	95.0478	-2.89235	0.00241362	-2.06303	0.0730054	Protein kinase domain containing protein, expressed
Ta4blLoc011910.1	158.146	0	2.58513	-Inf	0.000185835	-5.93487	0.00444541	Unknown protein
Ta4blLoc013791.1	514.321	85.2235	148.831	-2.59335	1.93e-07	-1.789	0.00118287
Ta4blLoc018869.1	56.9701	0	1.72342	-Inf	4.34e-05	-5.04686	0.000826701
Ta4blLoc018870.1	68.4508	0	2.73816	-Inf	0.000262352	-4.64379	0.0151631
Ta4blLoc019064.1	41.1516	2.56896	0	-4.00169	0.0926067	-Inf	0.000393852
Ta4blLoc020270.1	169.441	0.911693	7.59663	-7.53802	3.97e-13	-4.47928	4.43e-09	Eukaryotic aspartyl protease family protein, expressed
Ta4blLoc021918.2	235.608	19.1841	49.3552	-3.61841	4.92e-08	-2.25512	0.000861411	Laccase
Ta4bsLoc001228.1	117.826	28.8765	3.63956	-2.02869	0.0714666	-5.01675	1.28e-08
Ta4bsLoc002715.1	27.6296	0	0	-Inf	0.0413994	-Inf	0.019413
Ta4bsLoc009224.1	33.2457	0	0	-Inf	0.0123843	-Inf	0.00469673	Transposon protein, putative, unclassified, expressed
Ta4bsLoc009271.1	40.3376	0	0.430855	-Inf	0.00231108	-6.54878	0.0028642
Ta4bsLoc011481.1	59.4188	0	0	-Inf	3.14e-05	-Inf	4.3e-06
Ta4bsLoc012647.1	28.5901	0	0.82202	-Inf	0.0302308	-5.1202	0.0927287
Ta4bsLoc015068.1	38.9447	0	2.15428	-Inf	0.00251569	-4.17615	0.0526621
Ta4bsLoc015150.1	96.4745	0	6.10562	-Inf	5.48e-09	-3.98194	0.000123552
Ta4bsLoc015472.1	30.4598	0	0	-Inf	0.0230587	-Inf	0.00991141
Ta4bsLoc018010.1	695.893	192.204	178.752	-1.85623	0.0901652	-1.96091	0.0499672
Ta5alLoc000723.1	1933.05	441.045	647.978	-2.13188	7.97e-07	-1.57686	0.000654541	Cellulose synthase
Ta5alLoc004482.1	71.1732	0	0	-Inf	0.00668852	-Inf	0.00272716
Ta5alLoc005535.1	184.674	0.455847	0.78233	-8.66222	8.9e-15	-7.88299	3.25e-16
Ta5alLoc010164.1	229.515	4.51595	4.46158	-5.66742	1.37e-13	-5.68489	5.17e-15
Ta5alLoc010945.1	270.234	42.6755	76.4479	-2.66273	1.6e-05	-1.82166	0.00755822
Ta5alLoc011723.1	1133.77	186.521	353.049	-2.60372	1.78e-09	-1.68319	0.000459371
Ta5alLoc011790.4	87.1564	0.455847	12.0128	-7.57891	1.56e-07	-2.85904	0.0178768
Ta5alLoc014205.1	34.6705	0	0	-Inf	0.0089091	-Inf	0.00319035
Ta5alLoc016705.1	24.0741	0	0	-Inf	0.0901215	-Inf	0.0497598
Ta5alLoc021493.1	198.833	55.107	53.5164	-1.85125	0.0625966	-1.8935	0.0236302
Ta5alLoc022080.1	36.8774	0	0	-Inf	0.0381879	-Inf	0.0190795
Ta5alLoc023873.1	36.4641	0.455847	2.11459	-6.32179	0.016124	-4.10803	0.0788072
Ta5alLoc024045.2	2029.45	375.589	280.252	-2.43386	0.000956063	-2.85629	1.38e-05	Endoglucanase
Ta5alLoc027476.1	79.7148	4.80567	2.77785	-4.05204	0.000655209	-4.84281	3.46e-05	O-acyltransferase (WSD1-like) family protein LENGTH=486
Ta5asLoc002229.1	404.108	148.659	136.047	-1.44273	0.0460302	-1.57064	0.011168	LIM domain protein
Ta5asLoc003924.1	120.243	4.51595	8.92889	-4.73478	7.48e-07	-3.75133	1.85e-05
Ta5asLoc005384.1	29.6141	0	0.86171	-Inf	0.0240678	-5.10294	0.0748644
Ta5asLoc008137.1	25.0027	0	0	-Inf	0.0740351	-Inf	0.0391053
Ta5asLoc008324.1	46.7552	0	0	-Inf	0.000569628	-Inf	0.000133362
Ta5asLoc011080.1	92.8428	0	0	-Inf	2.32e-08	-Inf	1e-09
Ta5blLoc001676.1	68.5587	0.455847	0.430855	-7.23265	2.33e-05	-7.31399	2.46e-06
Ta5blLoc001678.1	43.6196	0	0	-Inf	0.00114214	-Inf	0.00029634
Ta5blLoc002259.1	50.0054	0	3.56018	-Inf	0.000172698	-3.81206	0.0320808
Ta5blLoc002260.1	26.3956	0	0	-Inf	0.0550665	-Inf	0.0272054
Ta5blLoc007110.1	35.758	0	0	-Inf	0.0070798	-Inf	0.0024169
Ta5blLoc013288.1	944.481	181.673	269.418	-2.37818	1.04e-07	-1.80968	0.000165788	NAC domain-containing protein 18
Ta5blLoc016791.1	196.129	0	0	-Inf	1.2e-16	-Inf	4.39e-19
Ta5blLoc018219.1	227.9	60.944	69.0664	-1.90284	0.00664405	-1.72234	0.0253985	Protein kinase
Ta5blLoc023565.1	33.3286	0	0	-Inf	0.0117938	-Inf	0.00439935
Ta5blLoc027107.1	716.021	117.372	21.1229	-2.60891	4.21e-08	-5.08312	5.5e-25
Ta5blLoc027108.1	28.7808	0.745571	0	-5.27062	0.0882523	-Inf	0.0132247
Ta5blLoc028291.1	184.974	18.7283	27.1267	-3.30403	0.0273751	-2.76954	0.0834835
Ta5blLoc028447.1	82.4371	0	0	-Inf	2.09e-07	-Inf	1.29e-08
Ta5blLoc031466.1	196.702	65.0891	57.9665	-1.59552	0.0813808	-1.76272	0.0245896
Ta5blLoc031468.1	2694.93	778.898	903.336	-1.79074	4.58e-05	-1.57691	0.000672365
Ta5blLoc031475.1	71.3889	4.10262	4.30855	-4.12108	0.00381454	-4.05043	0.000843929
Ta5blLoc034433.1	770.168	70.5553	69.5145	-3.44835	1.12e-13	-3.46979	2.07e-14	Macrophage migration inhibitory factor
Ta5blLoc034989.1	43.766	2.11311	3.28808	-4.37237	0.0289801	-3.73449	0.0526772
Ta5blLoc034991.1	51.6209	0.455847	2.46606	-6.82326	0.000660482	-4.38767	0.00751643
Ta5blLoc036745.1	55.9143	3.14841	6.85399	-4.15052	0.00461314	-3.0282	0.0586873	Disease resistance-responsive (dirigent-like protein) family protein LENGTH=191
Ta5blLoc037312.1	38.2578	0	1.1735	-Inf	0.00328087	-5.02687	0.0226171
Ta5bsLoc004391.1	333.724	117.666	105.655	-1.50396	0.0386449	-1.65929	0.00816485	LIM domain protein
Ta5bsLoc007825.1	403.077	7.9966	8.77013	-5.65552	1.88e-12	-5.52231	2.55e-13	Glutamine-tRNA ligase
Ta5bsLoc009019.1	71.6818	0	0	-Inf	2.05e-06	-Inf	1.81e-07
Ta5bsLoc012800.1	419.87	138.584	150.736	-1.59918	0.0230587	-1.47792	0.0548875	Unknown protein
Ta5bsLoc013060.1	27.0507	0	0.391165	-Inf	0.0459309	-6.11174	0.0681851
Ta6alLoc002392.1	46.9527	0.455847	0	-6.68652	0.0615706	-Inf	0.0102484
Ta6alLoc009699.1	33.5193	0	0	-Inf	0.0114654	-Inf	0.00428254	Deoxyuridine 5'-triphosphate nucleotidohydrolase
Ta6alLoc011098.1	1935.01	365.777	505.73	-2.40331	3.08e-08	-1.9359	4.06e-06	Shikimate kinase 1
Ta6alLoc014328.1	588.889	264.567	257.553	-1.15436	0.0839029	-1.19313	0.0989869	Rac-like GTP-binding protein 4
Ta6alLoc018978.1	7498.43	2963.93	3642.37	-1.33908	0.00684916	-1.04171	0.0858095	Unknown protein
Ta6asLoc003524.1	92.8621	0	2.0749	-Inf	4.86e-07	-5.48398	2.03e-05
Ta6asLoc003598.1	776.784	166.553	309.715	-2.22153	1.74e-06	-1.32657	0.0243277	Ring finger protein, putative
Ta6asLoc008363.1	28.959	0	0.391165	-Inf	0.0292367	-6.21009	0.0417433
Ta6asLoc008813.1	41.6159	0	0	-Inf	0.00186613	-Inf	0.000522788
Ta6asLoc012587.1	25.0345	0	0	-Inf	0.073838	-Inf	0.039029
Ta6asLoc014365.1	94.8908	1.36754	1.99552	-6.11661	1.4e-06	-5.57143	5.14e-07
Ta6asLoc015017.1	80.6627	0	0.78233	-Inf	2.67e-07	-6.68798	5.67e-07
Ta6asLoc018846.5	46.6155	3.89398	3.24839	-3.58149	0.0428426	-3.84301	0.0280818
Ta6blLoc000099.1	625.761	140.608	269.765	-2.15393	3.16e-06	-1.21391	0.07933
Ta6blLoc001542.1	1670.15	369.716	516.937	-2.17549	1.43e-07	-1.69192	0.000188475	ARM repeat-containing protein-like protein
Ta6blLoc001596.1	1507.23	377.779	671.341	-1.99628	8.2e-06	-1.16678	0.0503925	Pectin lyase-like protein
Ta6blLoc004507.1	55.6282	1.82339	2.34699	-4.93113	0.0131099	-4.56693	0.0102301
Ta6blLoc006587.1	5757.41	1960.32	2483.24	-1.55433	0.00503566	-1.2132	0.0595461	S-adenosylmethionine synthase
Ta6blLoc014749.1	85.0005	0	0	-Inf	1.18e-07	-Inf	6.66e-09
Ta6blLoc015535.1	835.967	288.53	348.928	-1.53472	0.00451454	-1.26052	0.0375544	Hydroxyanthranilate hydroxycinnamoyltransferase 3
Ta6blLoc016386.1	188.204	38.1171	50.2623	-2.30379	0.00196844	-1.90475	0.0166395
Ta6blLoc021879.1	41.0562	0.455847	0.391165	-6.49291	0.00781183	-6.71368	0.0022976	5S ribosomal protein L14
Ta6blLoc022599.1	272.448	13.092	99.9804	-4.37922	6.62e-13	-1.44626	0.0881999	OJ223_9.1 protein
Ta6bsLoc000117.1	510.994	183.326	36.407	-1.47889	0.0151303	-3.81102	2e-15	Purple acid phosphatase
Ta6bsLoc000136.1	58.8467	0	0	-Inf	0.0079615	-Inf	0.00324085	Leucine-rich repeat receptor-like protein kinase family protein LENGTH=872
Ta6bsLoc000137.1	120.021	0	0	-Inf	9.59e-11	-Inf	1.96e-12	Leucine-rich repeat receptor-like protein kinase family protein LENGTH=145
Ta6bsLoc000138.1	72.8011	0	0	-Inf	1.65e-06	-Inf	1.4e-07	Protein kinase, putative
Ta6bsLoc002159.1	115.454	11.3536	13.4641	-3.34609	0.00363442	-3.10012	0.00327217
Ta6bsLoc005412.1	839.451	149.958	376.094	-2.48489	3.87e-07	-1.15835	0.0873397	Sucrose:fructan 6-fructosyltransferase
Ta6bsLoc005689.1	1147.19	314.907	389.025	-1.8651	2.9e-05	-1.56016	0.00135871
Ta6bsLoc008172.1	27.1335	0	0	-Inf	0.0459742	-Inf	0.0221583
Ta6bsLoc011482.3	40.0515	1.36754	2.42637	-4.8722	0.0351762	-4.04499	0.0544123
Ta6bsLoc012945.1	110.448	14.8303	24.6266	-2.89675	0.000742378	-2.16508	0.0396002	Major Facilitator Superfamily protein, expressed
Ta6bsLoc013088.1	24.602	0	0	-Inf	0.0811105	-Inf	0.0436847
Ta6bsLoc015263.1	31.2931	0.455847	0.391165	-6.10115	0.0550665	-6.32192	0.0239089
Ta6bsLoc016084.1	8771.11	2592.41	2897.73	-1.75846	4.48e-05	-1.59783	0.000157915	Glycine cleavage system H protein 1
Ta7alLoc000369.1	231.773	12.47	66.85	-4.21618	4.98e-11	-1.79371	0.0206286
Ta7alLoc001275.1	1093.35	416.127	388.486	-1.39366	0.00796159	-1.49283	0.00318949	4-coumarate:CoA ligase
Ta7alLoc001464.1	750.997	290.524	188.962	-1.37015	0.0326414	-1.99071	2.41e-05
Ta7alLoc001938.1	5122.68	1276.23	2118.3	-2.00502	2.59e-06	-1.27399	0.0120958	unknown protein; FUNCTIONS IN: molecular_function unknown; INVOLVED IN: biological_process unknown; LOCATED IN: plasma membrane; EXPRESSED IN: 17 plant structures; EXPRESSED DURING: 9 growth stages; Has 14949 Blast hits to 9947 proteins in 971 species: Archae - 43; Bacteria - 3248; Metazoa - 4424; Fungi - 1542; Plants - 562; Viruses - 55; Other Eukaryotes - 575 (source: NCBI BLink). LENGTH=487
Ta7alLoc003152.1	148.929	13.9612	20.7035	-3.41513	1.01e-05	-2.84667	0.000366185
Ta7alLoc009943.1	67.3565	8.40992	3.16901	-3.00165	0.032117	-4.40971	0.000475827
Ta7alLoc013845.1	80.4845	3.60425	9.47308	-4.48094	0.000110391	-3.08681	0.00940119	Catalase
Ta7alLoc014373.1	23.6097	0	0	-Inf	0.0995025	-Inf	0.0558796
Ta7alLoc014374.1	60.2328	0	1.25288	-Inf	2.28e-05	-5.58724	0.000197901
Ta7alLoc014375.1	105.563	0	0	-Inf	1.81e-09	-Inf	5.48e-11
Ta7alLoc023019.1	725.995	233.35	309.652	-1.63747	0.00323655	-1.22931	0.0593317
Ta7asLoc002171.1	5793.31	2089.71	2446.32	-1.47109	0.00274414	-1.24378	0.0144341	K(+)-insensitive pyrophosphate-energized proton pump
Ta7asLoc002549.1	3974.02	1555.88	1866.32	-1.35287	0.00446709	-1.09041	0.0713535
Ta7asLoc002698.1	110.404	27.1382	28.6062	-2.0244	0.0801568	-1.94839	0.0891237
Ta7asLoc003357.1	49.2675	0	1.60435	-Inf	0.000264557	-4.94058	0.00439935
Ta7asLoc003934.1	242.006	42.7141	48.1587	-2.50226	0.000319858	-2.32918	0.00148957	Unknown protein
Ta7asLoc009449.2	434.505	108.178	0	-2.00596	0.000652262	-Inf	1.41e-36
Ta7asLoc009778.1	29.9002	0	0	-Inf	0.025709	-Inf	0.0113082
Ta7asLoc010287.1	52.5177	0.911693	1.25288	-5.84811	0.00186699	-5.38949	0.00094753
Ta7asLoc010699.1	249.792	58.6262	82.1341	-2.09111	0.00179984	-1.60467	0.0327312	Shikimate kinase 1
Ta7asLoc014847.1	46.0048	0	0	-Inf	0.000655209	-Inf	0.000155816
Ta7asLoc017826.1	27.9475	0	0	-Inf	0.0397151	-Inf	0.018628	cDNA, clone: J986L4, full insert sequence
Ta7asLoc018570.1	374.851	109.924	0	-1.76981	0.0559763	-Inf	1.61e-27	Unknown protein
Ta7asLoc018726.1	480.757	133.361	193.152	-1.84997	0.000383865	-1.31557	0.0616088	Unknown protein
Ta7asLoc020135.1	105.939	3.64677	2.50575	-4.86047	1.13e-05	-5.40185	1.01e-07	NBS-LRR disease resistance protein, putative, expressed
Ta7asLoc021287.1	3214.99	932.091	1145.19	-1.78627	0.0309937	-1.48923	0.0820539	Sucrose synthase 2, putative, expressed
Ta7blLoc005359.1	452.129	18.6857	109.164	-4.59672	3.58e-17	-2.05024	0.000185796
Ta7blLoc010623.1	29.0862	0	0	-Inf	0.0302308	-Inf	0.0135403
Ta7blLoc011676.1	27.3243	0	0	-Inf	0.0447756	-Inf	0.0214707
Ta7blLoc012547.2	32.0946	0	0	-Inf	0.015726	-Inf	0.00620976
Ta7blLoc014286.1	51.6844	4.34982	2.42637	-3.5707	0.0333576	-4.41286	0.00511968
Ta7blLoc014289.1	42.0041	0	0.430855	-Inf	0.00154318	-6.60719	0.0018277
Ta7blLoc017969.1	50.2029	0	0	-Inf	0.0653883	-Inf	0.0384269
Ta7blLoc021072.1	515.72	49.6368	195.323	-3.37711	1.71e-11	-1.40072	0.0318623
Ta7blLoc022148.1	1006.15	180.364	385.827	-2.47986	6.6e-07	-1.38281	0.0275355
Ta7blLoc022303.1	808.866	0.911693	353.417	-9.79314	3.92e-43	-1.19453	0.0800983	2-oxoglutarate (2OG) and Fe(II)-dependent oxygenase superfamily protein LENGTH=349
Ta7blLoc024965.1	1268.95	403.708	522.646	-1.65225	0.000615127	-1.27973	0.020911	Glycosyltransferase
Ta7blLoc025410.1	25.2252	0	0	-Inf	0.0717242	-Inf	0.0379331
Ta7bsLoc000233.1	59.152	0	0	-Inf	0.0901215	-Inf	0.0576414
Ta7bsLoc001604.1	93.4978	0.911693	0	-6.68024	6.77e-07	-Inf	7.74e-10
Ta7bsLoc003178.1	647.166	129.023	104.963	-2.3265	0.0171119	-2.62425	0.001904	MATE efflux protein-like
Ta7bsLoc003179.1	1363.33	151.854	44.9275	-3.16638	7.49e-13	-4.92339	4.65e-29	MATE efflux protein-like
Ta7bsLoc003367.1	29.4041	0	0	-Inf	0.0289145	-Inf	0.0128844
Ta7bsLoc005648.1	161.294	39.2374	43.9468	-2.03939	0.0228239	-1.87586	0.0336789	TRICHOME BIREFRINGENCE-LIKE 22 LENGTH=414
Ta7bsLoc013508.1	42.9328	0	0	-Inf	0.00131925	-Inf	0.000347361
Ta7bsLoc016761.1	40.5794	0	0.78233	-Inf	0.00203722	-5.69683	0.00680224

## Sheet: Up-regulated DEGs in D
id	baseMeanA(W)	baseMeanB(C)	baseMeanB(L)	log2FoldChange(C/W)	padj(C/W)	log2FoldChange(L/W)	padj(L/W)	Putative annotaiton
Ta1alLoc016727.3	36.8967	268.4	132.254	2.86282	2.3e-07	1.84175	0.0104456	Silicon transporter
Ta2bsLoc009111.1	0.464315	1663.14	453.701	11.8065	2.19e-16	9.93242	5.54e-12	Chalcone synthase 8, putative
Ta3bLoc000987.1	0.928631	1583.66	2159.97	10.7359	4.24e-22	11.1836	2.26e-23	Chalcone synthase 8, putative
Ta4bsLoc019947.2	0	51.7114	97.5593	Inf	0.000889908	Inf	0.000173668	Chalcone synthase 8, putative
Ta6asLoc018551.1	0	53.8631	18.5435	Inf	0.000490718	Inf	0.0285116	3-ketoacyl-CoA synthase
Ta6bsLoc002330.1	0	306.308	386.666	Inf	3.33e-19	Inf	2.6e-20	Chalcone synthase 8, putative
Ta6bsLoc008917.1	0.496104	195.604	217.194	8.62307	4.5e-10	8.77413	3.18e-10	Chalcone synthase
Ta7asLoc001384.1	20.7796	591.484	521.169	4.8311	0.0158747	4.64852	0.0238887	3-ketoacyl-CoA synthase
Ta7asLoc021951.1	42.4685	1189.91	717.977	4.80832	0.00018028	4.07947	0.00250209
Ta7bsLoc001848.1	14.152	363.401	330.258	4.68248	0.0537497	4.54452	0.0858041	3-ketoacyl-CoA synthase
Ta7bsLoc002749.1	2.78589	306.184	109.26	6.78012	5.12e-05	5.29348	0.00428254
Ta7bsLoc002750.1	14.7435	443.973	186.166	4.91232	0.00313592	3.65845	0.0764056	3-ketoacyl-CoA synthase
Ta7bsLoc005172.1	0.464315	89.2411	55.4321	7.58646	0.0112215	6.89947	0.0376173	3-ketoacyl-CoA synthase
Ta7bsLoc011512.1	67.9865	919.808	753.438	3.75801	0.00374072	3.47017	0.0119032	3-ketoacyl-CoA synthase
Ta1alLoc000382.1	0	63.7602	100.825	Inf	3.82e-10	Inf	8.06e-13
Ta1alLoc001038.1	0.496104	162.829	79.0555	8.3585	4.13e-17	7.31608	6.04e-12
Ta1alLoc001054.1	0	216.135	96.556	Inf	1.85e-22	Inf	3.68e-16
Ta1alLoc001978.1	0	28.2546	33.1189	Inf	0.000607869	Inf	0.00025395	HAT dimerisation domain-containing protein-like
Ta1alLoc004555.1	19.7681	155.528	78.9311	2.97593	1.94e-05	1.99742	0.0312592
Ta1alLoc006086.1	0	145.298	122.254	Inf	1.9e-18	Inf	5.68e-17
Ta1alLoc006643.1	15.0931	2101.88	307.571	7.12164	3e-33	4.34896	1.78e-14
Ta1alLoc009571.1	0	78.1851	25.4429	Inf	5.64e-07	Inf	0.000843929
Ta1alLoc011513.1	0	18.2724	33.0793	Inf	0.00605596	Inf	0.000739774
Ta1alLoc015531.1	0.464315	439.437	199.858	9.88634	5.83e-20	8.74965	1.59e-15	Unknown protein
Ta1alLoc020411.4	0	33.2689	61.0734	Inf	1.36e-05	Inf	1.25e-07
Ta1alLoc022175.1	19.927	108.209	159.506	2.44102	0.00174528	3.00081	4.69e-06
Ta1alLoc024658.1	11.4297	58.0893	72.9953	2.34549	0.0286227	2.67502	0.00949783
Ta1asLoc000952.1	0	42.3898	66.8103	Inf	0.000192567	Inf	5.56e-05
Ta1asLoc002372.1	0	29.3324	34.3943	Inf	0.00686249	Inf	0.00421292
Ta1asLoc002657.1	5.26641	93.1776	98.4325	4.14509	3.4e-07	4.22424	1.58e-07
Ta1asLoc003675.1	1.48831	28.0884	25.0518	4.23823	0.0369487	4.07316	0.0530457	Unknown protein
Ta1asLoc003932.1	0	42.7606	55.818	Inf	6.16e-07	Inf	1.6e-07
Ta1asLoc003932.2	0	17.6079	16.5595	Inf	0.0399547	Inf	0.0564814
Ta1asLoc004054.1	1.48831	60.4031	32.8636	5.34287	0.0136117	4.46474	0.0850177	Defensin
Ta1asLoc004416.2	0	56.2234	36.2028	Inf	1.88e-07	Inf	8.55e-06
Ta1asLoc006075.1	1.45652	47.1875	43.8392	5.0178	0.000153964	4.91162	0.000212054
Ta1asLoc007896.1	1.39295	19.4313	79.8493	3.80217	0.0231025	5.84107	8.25e-07	Unknown protein
Ta1asLoc012238.1	5.32999	54.9369	35.6644	3.36557	0.00557162	2.74228	0.0807104
Ta1blLoc000031.1	0	104.612	156.677	Inf	9.09e-16	Inf	8.46e-19
Ta1blLoc000275.1	154.588	787.806	366.921	2.34941	7.2e-08	1.24704	0.0429737
Ta1blLoc000297.1	0	24.6503	39.9672	Inf	0.000975457	Inf	5.96e-05
Ta1blLoc000497.1	14.9342	118.782	164.954	2.99163	9.17e-06	3.46537	8.3e-08	F-box domain containing protein
Ta1blLoc001346.1	0.464315	178.907	27.9147	8.58989	2.74e-09	5.90978	0.00154639	Unknown protein
Ta1blLoc002589.1	0	13.7565	19.4564	Inf	0.0626012	Inf	0.0391053
Ta1blLoc004250.1	0	16.6152	30.1709	Inf	0.0309094	Inf	0.00680224
Ta1blLoc006218.1	0	271.71	80.4843	Inf	3.2e-26	Inf	3.15e-15
Ta1blLoc007710.1	123.315	1815.41	902.323	3.87987	1.03e-21	2.87129	1.36e-12
Ta1blLoc024441.1	0	12.9259	38.8334	Inf	0.0391335	Inf	0.000320181
Ta1blLoc025205.1	5.42536	59.2482	65.665	3.44898	0.00779557	3.59734	0.0059199
Ta1blLoc026438.1	0	10.4419	32.4103	Inf	0.0681987	Inf	0.00211512
Ta1bsLoc001146.1	0	19.0605	40.1996	Inf	0.00228488	Inf	0.000104335
Ta1bsLoc001152.1	0.496104	40.6821	17.8803	6.35761	0.00806918	5.17158	0.0995854
Ta1bsLoc002087.1	0	24.0283	41.3731	Inf	0.00121664	Inf	4.26e-05	26S proteasome non-ATPase regulatory subunit
Ta1bsLoc009318.1	0	57.7956	9.70548	Inf	3.55e-06	Inf	0.0575322	unknown protein; BEST Arabidopsis thaliana protein match is: unknown protein . LENGTH=322
Ta1bsLoc011487.1	0	12.3889	29.8251	Inf	0.0467405	Inf	0.00318949
Ta1bsLoc011845.1	4.33778	95.5844	113.32	4.46175	1.5e-08	4.7073	2.58e-09
Ta1bsLoc012858.1	9.0763	287.24	482.822	4.98401	0.000124198	5.73324	8.63e-06	NBS-LRR disease resistance protein homologue
Ta1bsLoc013917.1	16.1171	74.2832	78.9818	2.20444	0.0366897	2.29293	0.0199775	Unknown protein
Ta1bsLoc014808.2	0	67.6967	92.3044	Inf	2.15e-10	Inf	3.91e-12
Ta2alLoc005959.1	9.60419	93.4327	212.325	3.28219	1.46e-05	4.46646	8.32e-10
Ta2alLoc006370.1	0.928631	51.0855	22.1945	5.78166	7.6e-05	4.57896	0.0144865	Cytochrome P450 family protein, expressed
Ta2alLoc006989.1	3.74631	45.7429	48.5728	3.61	0.00235479	3.69661	0.00293457	Ribonucleoside-diphosphate reductase
Ta2alLoc007578.3	33.7736	119.532	161.348	1.82342	0.0162651	2.25621	0.00104652
Ta2alLoc009166.1	71.5228	237.637	320.202	1.73229	0.007653	2.16251	6.86e-05	Amino acid permease 6
Ta2alLoc010251.2	11.8622	139.488	88.5912	3.5557	0.00022101	2.90079	0.00608389	Amino acid permease-like protein
Ta2alLoc012287.1	22.8401	94.2514	82.2871	2.04495	0.0404555	1.8491	0.0982876
Ta2alLoc012596.1	0	17.3607	15.4993	Inf	0.0371257	Inf	0.0736877	NBS-LRR disease resistance protein homologue
Ta2alLoc015273.3	10.2592	49.0574	75.5747	2.25755	0.0467671	2.88098	0.00388545
Ta2alLoc019788.1	0	34.5128	23.7649	Inf	0.000187667	Inf	0.0018916
Ta2alLoc019789.1	0	296.488	147.601	Inf	3.51e-29	Inf	7.92e-22
Ta2alLoc023557.1	1.95263	25.3573	33.6631	3.69891	0.0428426	4.10768	0.0194939
Ta2alLoc024334.1	0	29.8307	30.8796	Inf	0.00033952	Inf	0.000362728	BTB/POZ domain-containing protein
Ta2alLoc025136.1	0	26.184	21.5767	Inf	0.00937857	Inf	0.0226315	HAT dimerisation domain-containing protein-like
Ta2alLoc025502.4	1.39295	135.274	13.5832	6.6016	2.02e-11	3.28561	0.0851584
Ta2alLoc028383.1	13.1916	75.5736	89.2487	2.51827	0.00453092	2.75822	0.00192047
Ta2asLoc001847.1	0	12.1417	34.4512	Inf	0.0622579	Inf	0.00576504	Helicase-like protein
Ta2asLoc006371.1	5.60357	48.559	70.2514	3.11532	0.00429693	3.64811	0.000361036
Ta2asLoc008856.1	0	14.0462	22.3873	Inf	0.0484778	Inf	0.0173576
Ta2asLoc012868.2	39.5872	463.508	316.8	3.54949	0.00301647	3.00046	0.0219474
Ta2asLoc012868.8	0.464315	33.0642	22.3873	6.15402	0.00122491	5.59143	0.0128669
Ta2asLoc012870.1	0	18.8944	16.5537	Inf	0.0200235	Inf	0.0472755
Ta2asLoc013527.1	0	23.8622	18.861	Inf	0.00850738	Inf	0.0162547
Ta2asLoc014934.1	0	10.2758	105.491	Inf	0.0100706	Inf	6.13e-11
Ta2asLoc016828.1	9.60419	146.492	78.8403	3.93101	6.98e-08	3.0372	0.000117525	10-deacetylbaccatin III 10-O-acetyltransferase
Ta2asLoc017509.1	0	8.49496	97.0835	Inf	0.020679	Inf	5.26e-10
Ta2asLoc019342.1	1.95263	31.8203	38.7483	4.02646	0.00851768	4.31064	0.00429315	Unknown protein
Ta2asLoc019784.1	0	409.436	42.8187	Inf	3.5e-12	Inf	2.15e-05
Ta2asLoc019785.1	0	127.397	14.4052	Inf	4.35e-13	Inf	0.00135906
Ta2asLoc019786.1	0.992208	127.192	38.1362	7.00215	2.71e-12	5.26437	5.99e-06	HXXXD-type acyl-transferase family protein LENGTH=457
Ta2asLoc022262.1	0	70.8876	59.3102	Inf	9.64e-10	Inf	6.93e-09
Ta2blLoc005425.1	1.42473	24.237	24.6549	4.08845	0.065668	4.11311	0.0697575	Unknown protein
Ta2blLoc007660.1	0	26.9295	19.2976	Inf	0.00275512	Inf	0.0119681
Ta2blLoc008208.1	0	15.5799	35.3072	Inf	0.0103323	Inf	0.00054761
Ta2blLoc010074.1	2.41694	40.7246	34.2585	4.07464	0.00554393	3.82521	0.0140218
Ta2blLoc011009.1	4.30599	85.5132	59.4178	4.31173	2.23e-06	3.78648	0.000101178
Ta2blLoc015835.1	0	27.1382	33.3174	Inf	0.000515478	Inf	0.000279429
Ta2blLoc015838.1	0	39.0673	41.2483	Inf	1.75e-05	Inf	8.69e-06
Ta2blLoc016322.1	9.34988	130.553	51.4697	3.80354	6.03e-07	2.4607	0.0162812	Niemann-Pick C1 protein
Ta2blLoc019280.1	0	15.5373	19.2182	Inf	0.0453292	Inf	0.0336835
Ta2blLoc019381.1	0	118.662	65.5235	Inf	8.53e-15	Inf	5.81e-11
Ta2blLoc022853.1	3.31378	49.5558	53.0401	3.9025	0.000571158	4.00053	0.000841526
Ta2blLoc028286.1	372.864	770.462	1281.81	1.04707	0.0925861	1.78146	5.23e-05
Ta2blLoc029021.2	0	78.2622	88.8064	Inf	1.84e-11	Inf	3.27e-12
Ta2blLoc029474.1	2.38515	33.7247	49.3212	3.82165	0.00795426	4.37005	0.000876472	Lectin-like protein kinase
Ta2blLoc034089.5	0	35.0497	27.6709	Inf	0.000145289	Inf	0.000545164
Ta2blLoc035871.1	0	49.3511	36.9852	Inf	0.0154128	Inf	0.0472096
Ta2blLoc035874.1	0	103.214	46.2541	Inf	0.000575886	Inf	0.00928276
Ta2blLoc035875.1	0	75.1178	43.3629	Inf	8.05e-10	Inf	2.74e-07
Ta2blLoc035877.2	0	53.156	25.2842	Inf	1.54e-06	Inf	0.000288824	transducin family protein / WD-40 repeat family protein LENGTH=1124
Ta2blLoc035878.1	0	118.083	79.9115	Inf	5.56e-11	Inf	3.7e-09
Ta2blLoc035879.1	0	100.224	78.857	Inf	1.64e-13	Inf	6.04e-12
Ta2blLoc035880.1	0	26.1415	13.3847	Inf	0.00746772	Inf	0.0663785
Ta2bsLoc000088.1	118.532	293.97	378.929	1.31039	0.0807133	1.67665	0.0155171
Ta2bsLoc000770.1	295.025	1446.15	967.686	2.29331	1.51e-06	1.7137	0.00145835
Ta2bsLoc000854.1	25.3081	783.507	299.986	4.95228	3.68e-26	3.56722	3.98e-14
Ta2bsLoc001926.1	78.7158	204.798	260.847	1.37947	0.0530763	1.72848	0.00567926
Ta2bsLoc002528.1	0	35.382	75.5407	Inf	2.87e-06	Inf	2.94e-09	Gibberellin receptor GID1L2
Ta2bsLoc003006.1	0	95.3797	75.535	Inf	2.51e-10	Inf	4.63e-09
Ta2bsLoc005021.1	0	76.2806	25.2784	Inf	0.000592887	Inf	0.0265478
Ta2bsLoc005331.1	90.8266	497.121	519.044	2.45241	0.0853318	2.51467	0.0731931	Saccharopine dehydrogenase
Ta2bsLoc006858.1	0	54.3149	66.6687	Inf	3.4e-08	Inf	4.37e-09
Ta2bsLoc006859.1	0.464315	59.8662	79.5035	7.01049	3.49e-08	7.41977	1.32e-09	Unknown protein
Ta2bsLoc007313.1	0	23.1592	17.7669	Inf	0.00904889	Inf	0.0237097	Adiponectin receptor protein
Ta2bsLoc007727.1	0	108.931	194.864	Inf	2.36e-09	Inf	5.15e-11	Cytochrome P450
Ta2bsLoc009698.1	30.2373	122.638	122.589	2.02	0.00852261	2.01942	0.0118212	Unknown protein
Ta2bsLoc011046.1	0	61.3652	50.4718	Inf	0.025387	Inf	0.0526772	Heptahelical protein 4
Ta2bsLoc011047.1	0	28.2971	20.8623	Inf	0.00155472	Inf	0.00675676	Haemolysin-III related family protein, expressed
Ta2bsLoc011805.1	28.8762	195.144	228.901	2.75659	9.16e-07	2.98677	9.55e-08
Ta2bsLoc014117.1	0.464315	274.415	323.954	9.20704	2.4e-09	9.44647	1.5e-09	Cytochrome P450
Ta2bsLoc015019.1	27.9283	139.573	113.297	2.32122	0.0157062	2.02031	0.0603003
Ta2bsLoc019575.1	0	15.9507	130.446	Inf	0.0163279	Inf	6.29e-07
Ta2bsLoc020353.1	0	16.2829	18.0844	Inf	0.0426981	Inf	0.0423282	Unknown protein
Ta2bsLoc021011.1	0	327.567	475.064	Inf	2.97e-14	Inf	1.81e-15	Cytochrome P450
Ta2bsLoc022024.2	0	541.54	632.444	Inf	2e-19	Inf	1.03e-19
Ta2bsLoc022025.2	0	43.5487	83.5964	Inf	1.48e-05	Inf	5.57e-07
Ta2bsLoc025357.1	16.2636	72.4984	68.8909	2.15631	0.0859553	2.08267	0.0824002	Unknown protein
Ta3alLoc001511.1	1.85726	38.7816	22.2682	4.38412	0.00528368	3.58374	0.0988149
Ta3alLoc001842.1	0.496104	14.9579	33.1926	4.91412	0.0596404	6.06407	0.00440968	NPKL3
Ta3alLoc003496.1	16.8232	441.89	165.185	4.71516	2.57e-06	3.29556	0.00308659	O-acyltransferase WSD1
Ta3alLoc005795.1	0	13.5478	20.3124	Inf	0.0833939	Inf	0.0307019
Ta3alLoc009327.1	0	26.7634	33.4986	Inf	0.000840075	Inf	0.000235618
Ta3alLoc010893.1	0.496104	18.933	20.9417	5.25411	0.0733853	5.39959	0.0539226
Ta3alLoc011788.1	10.5964	88.4105	75.8186	3.06064	0.000444414	2.83898	0.00156024
Ta3alLoc016612.1	93.7965	298.257	298.399	1.66895	0.00497308	1.66964	0.00523837
Ta3alLoc017477.1	167.939	416.63	415.675	1.31082	0.0357933	1.30752	0.0440717
Ta3alLoc019720.1	0	16.2018	33.1132	Inf	0.0088591	Inf	0.000875863
Ta3asLoc000254.1	0.992208	161.709	132.822	7.34854	5.38e-18	7.06463	4.23e-16
Ta3asLoc002780.1	8.17946	132.365	110.933	4.01637	3.25e-08	3.76154	1.85e-07	Unknown protein
Ta3asLoc003392.1	20.8113	155.366	285.553	2.90022	0.000839303	3.77832	2.31e-06	Receptor-like kinase
Ta3asLoc003478.1	19.2084	99.1036	89.0445	2.3672	0.00447837	2.21279	0.0147933	Leucine Rich Repeat family protein, expressed
Ta3asLoc006263.3	0	20.8374	166.609	Inf	0.000145952	Inf	2e-15
Ta3asLoc007265.1	0.496104	43.9155	27.393	6.46794	9.66e-05	5.78702	0.00147266	Nudix hydrolase
Ta3asLoc007826.1	13.6241	73.329	80.7904	2.42822	0.0216555	2.56802	0.00776173	Programmed cell death protein
Ta3asLoc007888.1	0	42.0921	57.8192	Inf	1.95e-06	Inf	1.1e-07
Ta3asLoc007889.1	1.42473	43.6683	108.325	4.93782	4.43e-05	6.24853	1.27e-08
Ta3asLoc010613.1	19.3355	187.39	179.965	3.27672	3.36e-08	3.21839	5.66e-08
Ta3asLoc011061.1	0	41.6402	50.971	Inf	1.71e-06	Inf	6.19e-07
Ta3asLoc011485.1	0	31.1558	34.9839	Inf	0.000190342	Inf	9.98e-05
Ta3asLoc012720.1	0	254.759	445.5	Inf	1.23e-30	Inf	2.08e-37
Ta3asLoc012721.1	0	447.472	588.266	Inf	1.36e-39	Inf	4.69e-44
Ta3asLoc012722.1	0	204.415	284.697	Inf	1.64e-25	Inf	4.65e-29
Ta3asLoc012723.1	0.464315	813.986	1047.57	10.7757	1.91e-51	11.1397	3.39e-55
Ta3asLoc013093.1	0	18.1063	18.2432	Inf	0.0241172	Inf	0.0352664
Ta3asLoc013496.1	43.1553	166.31	539.545	1.94626	0.0647792	3.64413	2.53e-06	Fatty acyl coA reductase
Ta3asLoc013984.1	4.86567	92.8839	50.1714	4.25472	3.32e-06	3.36615	0.000826701	Thylakoid lumenal 17.9 kDa protein
Ta3asLoc014238.1	0	90.7362	92.8371	Inf	4.5e-13	Inf	5.57e-13
Ta3asLoc014764.1	31.8721	755.944	448.509	4.56791	0.000281512	3.81477	0.00492513	4-hydroxybenzoyl-CoA thioesterase
Ta3bLoc001562.1	0	26.5973	96.1252	Inf	2.83e-05	Inf	6.85e-11	NBS-LRR disease resistance protein, putative
Ta3bLoc002409.1	0	21.9578	16.1286	Inf	0.0144825	Inf	0.0436847
Ta3bLoc004522.1	3.93704	79.958	28.2208	4.34406	3.35e-05	2.84157	0.0526772
Ta3bLoc005981.1	1.88905	79.7148	97.4235	5.39911	6.67e-09	5.68854	7.19e-10	Cytochrome P450 family protein, expressed
Ta3bLoc006211.1	3.84168	85.3432	120.627	4.47347	1.18e-07	4.97267	4.82e-10	Unknown protein
Ta3bLoc006754.1	5.23462	127.482	60.8352	4.60606	7.49e-09	3.53875	6.42e-05
Ta3bLoc012425.1	0	42.8802	63.9928	Inf	8.25e-07	Inf	2.06e-08	Cytochrome P450 family protein, expressed
Ta3bLoc013026.2	1.45652	39.272	98.9145	4.7529	0.000121304	6.08558	2.96e-09	Unknown protein
Ta3bLoc013505.1	0	66.4527	68.7436	Inf	1.82e-09	Inf	9.59e-10	Esterase/lipase/thioesterase family protein-like
Ta3bLoc014006.1	29.4676	116.874	128.416	1.98775	0.0158859	2.12363	0.00548199
Ta3bLoc014057.1	3.37736	59.4954	35.0633	4.13881	0.000304428	3.37599	0.0129516
Ta3bLoc015279.1	0.496104	13.7525	81.2666	4.79291	0.0666436	7.35588	7.64e-08	Receptor-like kinase
Ta3bLoc018180.1	13.4459	67.3258	66.1356	2.324	0.030951	2.29826	0.03978
Ta3bLoc019741.1	228.942	582.51	549.575	1.3473	0.0205337	1.26333	0.0464476
Ta3bLoc020518.1	18.8394	94.3869	131.138	2.32483	0.00584848	2.79926	0.00074968
Ta3bLoc020520.1	10.1957	69.1028	88.3698	2.76079	0.00465308	3.1156	0.000297232
Ta3bLoc020643.3	0	47.6898	16.8316	Inf	1.09e-05	Inf	0.0063269	Transposon protein, putative, CACTA, En/Spm sub-class
Ta3bLoc021059.1	0	17.4032	20.6638	Inf	0.0233315	Inf	0.0241953
Ta3bLoc023029.1	66.7333	312.717	222.892	2.22838	3.71e-05	1.73987	0.00548305
Ta3bLoc023100.1	0.464315	60.2409	20.5505	7.0195	3.19e-06	5.46792	0.0049177
Ta3bLoc023195.1	0	396.878	225.812	Inf	2.53e-35	Inf	1.94e-28
Ta3bLoc024312.1	27.4514	130.17	150.005	2.24545	0.00240705	2.45005	0.000330818	Unknown protein
Ta3bLoc027395.1	0	64.4632	86.9017	Inf	9.78e-10	Inf	1.61e-11	Unknown protein
Ta3bLoc027544.1	0	21.4208	16.6728	Inf	0.0119399	Inf	0.0377674
Ta3bLoc028857.1	20.7603	284.995	100.95	3.77904	7.1e-06	2.28175	0.0532133
Ta3bLoc032013.2	2.78589	33.7672	43.3968	3.59941	0.0694335	3.96138	0.0339276
Ta3bLoc033231.1	35.5991	157.405	259.293	2.14457	0.00191294	2.86467	9.63e-06
Ta3bLoc034204.1	0.496104	74.8241	129.862	7.23672	3.95e-11	8.03212	1.17e-14	Disease resistance-responsive (dirigent-like protein) family protein LENGTH=185
Ta3bLoc036273.1	1.95263	81.9475	98.6309	5.39121	8.25e-09	5.65855	4.75e-10
Ta3bLoc036491.1	0.960419	133.957	53.9358	7.12389	2.49e-05	5.81143	0.00276841
Ta3bLoc037186.1	0	19.64	26.2195	Inf	0.00674811	Inf	0.00339021
Ta3bLoc045419.3	0	25.1062	34.0486	Inf	0.00130764	Inf	0.000248238	HAT family dimerisation domain containing protein, expressed
Ta3bLoc046940.1	5.2982	62.3541	54.9845	3.55691	0.000527405	3.37545	0.00166129
Ta3bLoc048732.1	1.39295	83.1954	40.3187	5.90029	4.29e-08	4.85524	6.44e-05
Ta3bLoc049589.1	0.464315	41.308	26.5428	6.47517	0.000129324	5.83707	0.00256778
Ta3bLoc050222.1	0	74.1596	85.7736	Inf	7.11e-11	Inf	1.03e-11
Ta3bLoc050440.3	0	18.7668	38.0171	Inf	0.0226815	Inf	0.00154996
Ta3bLoc052890.1	0	363.47	157.845	Inf	2.41e-32	Inf	1.63e-23	Fatty acyl coA reductase
Ta3bLoc054184.1	0	29.2899	14.7112	Inf	0.00299015	Inf	0.0340138
Ta3bLoc054523.1	0	43.6723	21.7976	Inf	0.00243172	Inf	0.0329431
Ta3bLoc055182.1	69.2581	206.068	194.433	1.57307	0.0412407	1.48922	0.0569844
Ta3bLoc055277.1	0	21.2933	21.8885	Inf	0.0818728	Inf	0.0770719
Ta3bLoc056421.1	0	31.9824	25.8341	Inf	0.000506806	Inf	0.00121132
Ta3bLoc057331.1	194.297	462.701	471.295	1.25182	0.0450963	1.27837	0.0470459
Ta4alLoc000140.1	31.6621	188.101	207.54	2.57068	7.92e-06	2.71256	2.99e-06	DPP6 N-terminal domain-like protein
Ta4alLoc001399.1	5.88967	48.6826	68.5849	3.04715	0.00494653	3.54163	0.000526439
Ta4alLoc003127.1	0.960419	38.3257	112.435	5.3185	0.000107215	6.87122	3.88e-08
Ta4alLoc003457.1	0	64.5057	70.3083	Inf	2.45e-09	Inf	7.73e-10
Ta4alLoc003881.1	0.928631	87.7074	33.7765	6.56145	1.29e-08	5.18477	8.76e-05
Ta4alLoc005044.1	0	69.8137	162.306	Inf	1.17e-12	Inf	3.29e-18
Ta4alLoc007998.3	0	186.359	188.345	Inf	3.67e-21	Inf	5.72e-21
Ta4alLoc009572.1	0	25.2723	20.3521	Inf	0.00387025	Inf	0.0100191
Ta4alLoc010183.1	0	167.639	73.222	Inf	2.53e-10	Inf	2.33e-07
Ta4alLoc010185.2	0	39.5271	10.5672	Inf	0.000212498	Inf	0.0800983
Ta4alLoc017168.1	0.464315	121.556	21.2535	8.0323	7.39e-12	5.51645	0.00045131
Ta4alLoc017718.1	0	45.5303	27.2457	Inf	1.24e-05	Inf	0.00028915
Ta4alLoc017960.1	1.92084	358.946	226.617	7.54589	4.48e-14	6.88238	8.5e-12
Ta4alLoc018745.1	0.496104	99.1886	37.5748	7.64339	7.72e-11	6.24298	3.45e-06
Ta4alLoc019015.1	0	13.5478	27.5575	Inf	0.0512369	Inf	0.00510337	Protein kinase-3
Ta4alLoc019595.1	0	22.3325	19.9609	Inf	0.00644111	Inf	0.0145148
Ta4alLoc020976.1	0	21.8767	32.909	Inf	0.0147241	Inf	0.00526733
Ta4alLoc024871.1	3.7781	157.842	202.467	5.38467	0.00393185	5.74388	0.00165858
Ta4alLoc026531.2	28.4629	120.073	139.148	2.07675	0.00416489	2.28947	0.00169486
Ta4alLoc026863.1	5.20283	246.422	204.446	5.56569	0.00282869	5.29628	0.00667843
Ta4alLoc030086.1	5.76252	51.831	42.1043	3.16905	0.0222729	2.8692	0.0758495
Ta4alLoc031855.3	0	43.5447	12.7157	Inf	6.9e-05	Inf	0.0284905	Mitochondrial carrier protein-like
Ta4alLoc032275.1	0	220.822	315.775	Inf	5.98e-27	Inf	5.7e-31
Ta4alLoc033396.1	0	37.7423	41.77	Inf	2.06e-05	Inf	9.89e-06
Ta4alLoc034521.1	0	190.902	158.849	Inf	1.38e-07	Inf	3.41e-07	Kelch-like protein
Ta4alLoc035497.1	5.76252	62.6438	85.1104	3.4424	0.000247773	3.88456	1.59e-05
Ta4alLoc035820.1	0	55.018	31.4409	Inf	7.36e-07	Inf	4.53e-05	Leucine-rich repeat receptor-like protein kinase family protein LENGTH=1045
Ta4alLoc035821.4	5.60357	129.502	66.5836	4.53048	0.000472868	3.57075	0.0150475
Ta4alLoc035910.1	0	59.2907	59.7411	Inf	8.06e-09	Inf	1.53e-08
Ta4alLoc036272.2	0	23.4914	13.8553	Inf	0.0110719	Inf	0.0706553
Ta4asLoc000557.1	0	67.2833	64.2366	Inf	1.49e-09	Inf	2.57e-09
Ta4asLoc004457.1	1.39295	40.3963	36.9001	4.85801	0.00313548	4.72741	0.0064224	Adiponectin receptor protein
Ta4asLoc008600.1	0	12.3889	24.3828	Inf	0.0665578	Inf	0.012615
Ta4blLoc001715.1	0	74.743	60.7161	Inf	2.41e-10	Inf	3.55e-09	GDA1/CD39 family protein
Ta4blLoc002297.1	0	36.792	39.8027	Inf	1.88e-05	Inf	1.62e-05
Ta4blLoc006405.1	0	14.1698	21.1741	Inf	0.0597307	Inf	0.0233259
Ta4blLoc008580.1	3.7781	61.8596	49.5139	4.03327	0.000103597	3.7121	0.0011184
Ta4blLoc010818.1	0	15.0815	16.5198	Inf	0.0657696	Inf	0.071731
Ta4blLoc018042.3	0	24.3606	41.9967	Inf	0.000858064	Inf	3.42e-05
Ta4blLoc021903.3	0	16.1168	16.242	Inf	0.0565087	Inf	0.0673097
Ta4blLoc022066.1	0	19.6785	25.1651	Inf	0.013282	Inf	0.00459278
Ta4blLoc022226.1	0	51.8231	82.7519	Inf	1.03e-05	Inf	1.68e-07
Ta4bsLoc001187.1	0	333.392	47.2573	Inf	1.38e-28	Inf	1.03e-11
Ta4bsLoc011085.4	0	19.3888	26.9679	Inf	0.0117938	Inf	0.00299415
Ta4bsLoc016956.2	0	56.5517	12.6875	Inf	3.73e-06	Inf	0.0212534
Ta4bsLoc017041.1	0	15.5799	33.6971	Inf	0.0116383	Inf	0.000797581
Ta4bsLoc020207.1	13.4459	77.223	108.41	2.52187	0.00654029	3.01126	0.000133457
Ta4bsLoc023818.1	5.76252	123.874	30.4827	4.42603	2.25e-07	2.40322	0.0647762	Ankyrin repeat protein-like
Ta5alLoc000124.1	0	99.8492	128.462	Inf	8.9e-15	Inf	2.15e-16
Ta5alLoc000125.1	0	14.7918	29.5588	Inf	0.024194	Inf	0.00272716
Ta5alLoc000887.1	0	461.727	562.816	Inf	7.95e-21	Inf	3.13e-22	Unknown protein
Ta5alLoc006097.1	0	70.8836	107.214	Inf	7.31e-11	Inf	1.24e-13
Ta5alLoc006234.1	0	30.163	49.0945	Inf	5.64e-05	Inf	3.24e-06
Ta5alLoc009822.1	0	16.7813	23.3283	Inf	0.0187707	Inf	0.0103158
Ta5alLoc010600.1	0.464315	30.7424	22.6651	6.04898	0.00269359	5.60922	0.0147476
Ta5alLoc012165.1	0	48.3543	78.0125	Inf	2.35e-08	Inf	4.96e-10
Ta5alLoc012379.1	0	48.8873	23.8783	Inf	6.42e-06	Inf	0.000617056
Ta5alLoc012811.1	1.42473	21.5444	51.277	3.91855	0.0308871	5.16955	0.000310512
Ta5alLoc018254.1	0	30.3252	59.0664	Inf	6.58e-05	Inf	2.5e-07
Ta5alLoc018984.1	0.496104	51.1665	17.2624	6.68841	4.29e-05	5.12085	0.0206599
Ta5alLoc018985.1	0	37.1629	16.3213	Inf	0.000275067	Inf	0.0136279
Ta5alLoc022364.2	0	19.5124	49.7463	Inf	0.00313592	Inf	8.34e-06	Unknown protein
Ta5alLoc025384.1	0	35.8764	53.5049	Inf	1.97e-05	Inf	5.21e-07
Ta5alLoc026162.1	0	16.4876	24.6663	Inf	0.0679516	Inf	0.0181793	Unknown protein
Ta5asLoc002983.1	0	37.8699	53.9698	Inf	3.82e-06	Inf	3.65e-07
Ta5asLoc003267.1	28.6219	147.369	107.707	2.36424	0.000855505	1.91192	0.0231295	Amino acid permease
Ta5asLoc005380.3	0	28.838	26.3386	Inf	0.000510208	Inf	0.0013375
Ta5asLoc008194.1	0	32.7745	14.6433	Inf	0.00215046	Inf	0.0589205
Ta5asLoc010013.1	0	15.3712	21.4462	Inf	0.0427899	Inf	0.0188268
Ta5asLoc010763.1	7.15546	43.0078	131.54	2.58748	0.0180743	4.20031	1.29e-06
Ta5blLoc000116.1	213.684	473.838	1351.42	1.14891	0.0853318	2.66092	1.11e-10	Non-specific lipid-transfer protein
Ta5blLoc002340.1	0	16.4065	23.215	Inf	0.0309094	Inf	0.0115387
Ta5blLoc006910.1	0	18.0598	66.8897	Inf	0.00877012	Inf	4.44e-07
Ta5blLoc007079.2	0	44.9162	23.2887	Inf	0.00813782	Inf	0.0668433
Ta5blLoc010013.1	0	211.295	97.106	Inf	1.85e-22	Inf	3.95e-16	Unknown protein
Ta5blLoc011952.2	7.28262	67.1093	85.218	3.20398	0.078547	3.54863	0.0171302	MYB transcription factor
Ta5blLoc016249.1	1.98442	72.4944	144.007	5.19108	6.34e-06	6.18128	2.27e-09
Ta5blLoc016532.1	0	37.0393	45.5057	Inf	0.00959649	Inf	0.00638455
Ta5blLoc017489.1	13.732	82.3609	70.7277	2.58442	0.00677855	2.36474	0.0175449
Ta5blLoc018854.1	8.24304	54.6857	78.2507	2.72992	0.0153722	3.24686	0.000646739
Ta5blLoc022207.1	0	34.2656	14.4449	Inf	0.00047318	Inf	0.0300505
Ta5blLoc023212.1	0	23.1206	43.295	Inf	0.000554906	Inf	2.96e-05	FAR1-related sequence 5 LENGTH=788
Ta5blLoc023774.1	0.464315	25.0251	21.2931	5.75213	0.0122106	5.51914	0.0306414
Ta5blLoc023888.1	0	51.128	19.6094	Inf	3.68e-06	Inf	0.00197573
Ta5blLoc024217.3	0.496104	101.92	43.6292	7.68258	3.87e-11	6.45851	4.21e-07
Ta5blLoc025518.1	71.6693	221.196	202.194	1.6259	0.0219106	1.49631	0.0539226	unknown protein; Has 24 Blast hits to 24 proteins in 10 species: Archae - 0; Bacteria - 0; Metazoa - 0; Fungi - 0; Plants - 24; Viruses - 0; Other Eukaryotes - 0 (source: NCBI BLink). LENGTH=173
Ta5blLoc025984.1	0	13.2581	21.6504	Inf	0.0770511	Inf	0.0241992	Calcium-binding EF-hand family protein-like
Ta5blLoc026054.1	0	14.4595	34.0997	Inf	0.0246132	Inf	0.000892124
Ta5blLoc026181.1	0	21.3783	23.9237	Inf	0.00724065	Inf	0.00602917
Ta5blLoc029357.1	0	34.7215	92.2647	Inf	7.3e-07	Inf	7.55e-11
Ta5blLoc029502.1	6.78651	79.0968	64.3839	3.54288	0.000115928	3.24596	0.00137303
Ta5blLoc030817.2	63.9156	316.947	213.884	2.31	1.26e-05	1.74259	0.00554772	Chaperone protein dnaJ, putative
Ta5blLoc030824.1	65.926	518.252	332.345	2.97473	2.47e-10	2.33376	1.97e-06	Unknown protein
Ta5blLoc032455.1	15.831	93.761	82.202	2.56623	0.00185871	2.37642	0.0100216	Elongation factor 2
Ta5blLoc033151.1	23.4826	293.297	182.959	3.6427	7.15e-12	2.96186	1.39e-07
Ta5blLoc033732.1	0	50.4249	17.9654	Inf	2.1e-05	Inf	0.00732558
Ta5blLoc033735.1	0.496104	30.2055	20.7093	5.92803	0.00282984	5.38349	0.0254301
Ta5blLoc033881.1	9.0763	95.5725	104.238	3.39642	0.00022101	3.52163	4.01e-05
Ta5blLoc037311.1	131.138	633.762	605.115	2.27285	3.63e-07	2.20612	9.53e-07
Ta5blLoc038589.1	9.44525	70.3932	62.156	2.89777	0.00274116	2.71823	0.0109356	Acyl:coa ligase acetate-coa synthetase-like protein
Ta5blLoc040152.1	0	58.1664	36.9058	Inf	2.11e-07	Inf	5.85e-06
Ta5bsLoc000323.1	2.44873	65.0041	57.2239	4.73042	6.88e-06	4.54651	2.08e-05	Unknown protein
Ta5bsLoc000682.1	1.88905	36.004	28.2662	4.25242	0.00773212	3.90335	0.0336835
Ta5bsLoc001018.1	0.960419	17.4418	40.3584	4.18274	0.081683	5.39306	0.00192047
Ta5bsLoc001915.1	0	55.1841	25.3239	Inf	1.27e-06	Inf	0.000251204
Ta5bsLoc002170.1	0	25.6896	17.2624	Inf	0.0029373	Inf	0.0234394
Ta5bsLoc004834.1	2.48052	27.1807	42.6657	3.45387	0.030582	4.10436	0.00522277	RNA 3'-terminal phosphate cyclase-like protein
Ta5bsLoc006506.1	0	19.9297	18.6683	Inf	0.0134068	Inf	0.024897
Ta5bsLoc008240.1	1.92084	24.0323	26.1459	3.64517	0.0741702	3.76678	0.094359
Ta5bsLoc008824.1	3.44094	34.3467	44.5536	3.3193	0.023565	3.69467	0.00766859	ATP binding protein
Ta5bsLoc009025.1	0.928631	134.319	257.145	7.17635	5.74e-18	8.11326	5.5e-24
Ta5bsLoc009364.1	0.496104	41.5552	59.5766	6.38824	1.03e-05	6.90796	5.57e-07
Ta5bsLoc009367.1	0	26.2265	30.9135	Inf	0.00146794	Inf	0.000876472
Ta5bsLoc011307.1	0	18.2299	17.733	Inf	0.0277097	Inf	0.0390392
Ta6alLoc003226.1	0.992208	44.0431	32.4839	5.47213	0.000127642	5.03294	0.0013375
Ta6alLoc003395.1	24.0741	113.192	189.359	2.23322	0.00110609	2.97557	1.62e-06	Unknown protein
Ta6alLoc005734.1	5.20283	1523.45	204.217	8.19383	5.34e-27	5.29466	1.92e-12	Glutathione transferase
Ta6alLoc010439.1	0	99.6059	70.4613	Inf	1.43e-11	Inf	1.45e-09
Ta6alLoc010440.1	0	31.1943	12.8008	Inf	0.00413795	Inf	0.0745666
Ta6alLoc010610.1	12.5172	81.9436	61.4191	2.71071	0.0154197	2.29477	0.0685562
Ta6alLoc014088.1	0.464315	23.9898	38.0171	5.69117	0.0113865	6.3554	0.00260251
Ta6alLoc015562.1	0	101.997	94.5208	Inf	1.38e-13	Inf	1.74e-13	S-receptor kinase-like
Ta6asLoc000160.1	69.7542	204.508	209.076	1.55181	0.0213233	1.58368	0.0246193
Ta6asLoc000647.2	13.4459	121.807	75.1213	3.17936	2.2e-05	2.48206	0.00483278	Protein kinase-like
Ta6asLoc003151.1	0	21.2122	23.4474	Inf	0.0085445	Inf	0.00646089
Ta6asLoc005507.1	0.992208	21.4208	24.7739	4.43223	0.0509038	4.64204	0.0418925
Ta6asLoc005597.1	0	18.3535	25.1651	Inf	0.0163109	Inf	0.00526236
Ta6asLoc009768.1	5.2982	36.5409	48.0569	2.78594	0.0816425	3.18117	0.0174416	Regulator of chromosome condensation (RCC1) family protein LENGTH=440
Ta6asLoc010414.1	1.85726	23.2442	29.9442	3.64562	0.08165	4.01103	0.0472115
Ta6asLoc013481.1	0.496104	109.298	12.3303	7.78341	1.22e-10	4.63542	0.0275637
Ta6asLoc018538.1	0	77.5552	8.88346	Inf	5e-08	Inf	0.0529067
Ta6asLoc020230.1	0	12.2653	18.2772	Inf	0.0938014	Inf	0.058414
Ta6asLoc020760.1	5.2982	34.76	91.5503	2.71385	0.035088	4.11099	1.29e-05
Ta6blLoc000193.1	1.85726	39.4807	30.8059	4.4099	0.0054042	4.05196	0.0155106
Ta6blLoc001136.1	0	9.07441	51.6625	Inf	0.0564279	Inf	1.88e-05
Ta6blLoc002362.1	0	25.7281	27.053	Inf	0.0017765	Inf	0.00164754
Ta6blLoc003424.4	0	47.4347	23.4871	Inf	1.4e-05	Inf	0.000779231
Ta6blLoc003786.1	47.4295	251.56	230.37	2.40705	2.15e-05	2.28009	6.22e-05
Ta6blLoc004121.1	1.48831	46.1137	38.6292	4.95345	0.000163317	4.69794	0.00073885
Ta6blLoc004995.1	6.13147	1210.17	247.58	7.62476	1.19e-46	5.33552	6.08e-24	Glutathione-S-transferase 2
Ta6blLoc004996.1	2.88126	59.8701	68.3013	4.37707	1.38e-05	4.56714	6.65e-06
Ta6blLoc005166.1	0.464315	153.141	100.161	8.36554	0.00221184	7.753	0.00947025
Ta6blLoc005722.1	0	85.6368	20.0063	Inf	1.55e-09	Inf	0.000391276
Ta6blLoc006064.1	0	26.2265	16.0889	Inf	0.00380999	Inf	0.0315408	Unknown protein
Ta6blLoc006380.1	0	74.0014	89.0503	Inf	3.95e-11	Inf	1.24e-11
Ta6blLoc007394.1	0	35.9614	46.7303	Inf	1.96e-05	Inf	2.82e-06
Ta6blLoc008133.1	1.98442	64.4672	61.3794	5.02178	1.7e-06	4.95097	3.46e-06	Protein embryo defective 2423
Ta6blLoc010515.1	0	70.2271	40.5908	Inf	4.27e-09	Inf	9.16e-07
Ta6blLoc010849.1	0	29.7882	23.215	Inf	0.000872043	Inf	0.00321993
Ta6blLoc013185.1	0	28.0499	35.4717	Inf	0.000319858	Inf	0.000144334
Ta6blLoc016753.1	0	36.1276	25.749	Inf	0.000119628	Inf	0.000824232	Unknown protein
Ta6blLoc017253.1	0	35.1308	15.539	Inf	0.000668734	Inf	0.0196545	Unknown protein
Ta6blLoc017815.1	0.464315	55.4778	25.08	6.90066	3.26e-05	5.75529	0.00380405
Ta6blLoc019311.1	0	82.8632	65.1266	Inf	2.66e-11	Inf	5.73e-10	Ribosomal RNA processing Brix domain protein LENGTH=315
Ta6bsLoc002609.1	5.26641	37.7888	55.302	2.84307	0.0368528	3.39244	0.00862752
Ta6bsLoc002962.2	0	21.4169	18.7534	Inf	0.0653855	Inf	0.0786427
Ta6bsLoc007343.1	0	34.9687	11.0774	Inf	0.000712088	Inf	0.0845783
Ta6bsLoc011362.1	0.464315	56.6407	52.5696	6.93059	6.24e-07	6.82298	2.64e-06
Ta6bsLoc016732.1	17.2558	72.2126	74.9741	2.06517	0.0720414	2.11931	0.0638183	60 kDa chaperonin 1
Ta6bsLoc018559.1	0	66.5338	47.8302	Inf	1.31e-08	Inf	1.63e-07	Cytochrome P450, putative
Ta6bsLoc018740.1	0	80.9587	50.7099	Inf	5e-06	Inf	7.93e-05
Ta6bsLoc018832.1	0	19.3502	47.9889	Inf	0.00132317	Inf	1.36e-05
Ta6bsLoc019262.1	13.5412	58.7923	113.614	2.11827	0.0346416	3.06871	0.000123213	NADPH reductase TAH18
Ta6bsLoc019517.1	0	124.708	100.326	Inf	3.01e-16	Inf	1.29e-14
Ta7alLoc001286.2	0	21.7531	15.0685	Inf	0.0114701	Inf	0.056939
Ta7alLoc001851.1	125.204	296.353	410.386	1.24303	0.0917578	1.7127	0.00191954
Ta7alLoc003774.1	0	218.21	20.5165	Inf	2.08e-20	Inf	1.57e-05	ABC transporter-like protein
Ta7alLoc004136.1	0	12.9684	26.1005	Inf	0.0841042	Inf	0.0144341	Unknown protein
Ta7alLoc006505.1	80.497	349.883	371.678	2.11987	2.71e-05	2.20705	1.14e-05	cDNA clone:J013058P10, full insert sequence
Ta7alLoc007246.1	12.6444	294.61	264.702	4.54224	1.02e-16	4.3878	1.05e-15
Ta7alLoc009700.1	0	57.8381	47.3596	Inf	5.09e-08	Inf	3.47e-07
Ta7alLoc010528.5	4.73852	98.6438	139.477	4.37972	1.85e-08	4.87945	6.85e-11	Senescence-associated protein DIN1
Ta7alLoc012790.1	0.464315	148.404	14.2861	8.32021	6.71e-14	4.94337	0.00601907	ABC transporter-like protein
Ta7alLoc013257.8	32.8961	109.337	113.609	1.73279	0.0642165	1.78808	0.0544352
Ta7alLoc014682.1	3.25021	35.3395	75.5068	3.44268	0.00816824	4.538	1.84e-05
Ta7alLoc015651.1	0	74.7816	11.7407	Inf	5.13e-08	Inf	0.0148209
Ta7alLoc016010.1	70.3524	270.219	382.897	1.94146	0.000243136	2.44429	1.2e-06	cDNA clone:J013058P10, full insert sequence
Ta7alLoc017424.4	0	35.1733	10.9187	Inf	0.000978147	Inf	0.0847421
Ta7alLoc020374.1	1.95263	167.09	46.101	6.41906	2.46e-14	4.56131	1.51e-06	MATE efflux family protein, expressed
Ta7alLoc021753.1	0	23.5339	16.8316	Inf	0.00664405	Inf	0.0311172
Ta7alLoc022146.2	2.48052	51.4177	27.1267	4.37355	0.000571155	3.451	0.0367159	ATPase
Ta7asLoc000221.1	56.7283	156.532	161.802	1.46432	0.0658459	1.51209	0.0827106
Ta7asLoc001480.1	3.34557	54.1488	29.5076	4.0166	0.00156126	3.14076	0.0508214
Ta7asLoc004635.1	0	84.9338	17.3758	Inf	2.1e-09	Inf	0.000928041
Ta7asLoc005119.1	0	31.8549	40.6701	Inf	0.0182196	Inf	0.0060174	NPR1-like protein
Ta7asLoc007843.9	0	26.0218	20.7035	Inf	0.0163109	Inf	0.0510355
Ta7asLoc008718.3	0.992208	33.3539	38.1247	5.07107	0.000981646	5.26394	0.000793584
Ta7asLoc010901.1	28.539	534.295	199.734	4.22663	0.000246828	2.80707	0.0551433
Ta7asLoc012553.1	0.992208	276.705	302.532	8.12349	3.24e-27	8.25223	9.75e-29
Ta7asLoc017770.1	0	85.7604	37.3706	Inf	2.59e-10	Inf	7.58e-07	2-oxoglutarate (2OG) and Fe(II)-dependent oxygenase superfamily protein LENGTH=348
Ta7asLoc020134.1	0	32.8091	157.352	Inf	0.024983	Inf	0.000263589	Kelch repeat-containing F-box family protein, putative, expressed
Ta7asLoc020756.1	0	16.4065	19.8021	Inf	0.0406904	Inf	0.0256189
Ta7asLoc020940.1	0.496104	54.8133	71.3116	6.78774	1.52e-07	7.16735	1.15e-08
Ta7asLoc021516.1	0	26.7674	30.1369	Inf	0.000765116	Inf	0.000900953
Ta7asLoc021518.1	0	16.3254	16.9449	Inf	0.0387047	Inf	0.0540637
Ta7asLoc021519.1	0	52.7427	53.3859	Inf	9.76e-08	Inf	1.13e-07
Ta7blLoc000042.1	0	25.4384	18.6741	Inf	0.00408412	Inf	0.0166246	Unknown protein
Ta7blLoc000269.1	1.39295	37.4565	23.0902	4.74901	0.00484054	4.05107	0.0653229
Ta7blLoc001378.1	0	202.31	78.2	Inf	1.28e-12	Inf	1.44e-08
Ta7blLoc001779.1	0	11.4347	51.5549	Inf	0.0359895	Inf	1.55e-05	Disease resistance protein RPM1 homolog
Ta7blLoc002910.1	1.45652	50.0076	31.9397	5.10155	0.000126199	4.45475	0.00298428
Ta7blLoc003100.1	0	27.3429	45.0184	Inf	0.000341197	Inf	1.22e-05	NBS-LRR type protein
Ta7blLoc003561.1	12.3583	104.029	157.017	3.07343	2.49e-05	3.66737	5.27e-08	Receptor-like protein kinase
Ta7blLoc004063.1	5.76252	209.263	69.0836	5.18248	6.75e-14	3.58357	2.24e-06
Ta7blLoc005049.1	1.39295	62.976	49.3097	5.49859	1.71e-06	5.14566	1.81e-05	Pathogenesis-related (PR)-10-related norcoclaurine synthase-like protein
Ta7blLoc006804.1	0.928631	32.106	23.918	5.1116	0.00920653	4.68685	0.0260405	Salt overly sensitive 1
Ta7blLoc007060.1	0	33.6822	28.8501	Inf	0.000196379	Inf	0.00046809
Ta7blLoc007692.1	0	137.958	504.93	Inf	1.66e-22	Inf	4.98e-38	Unknown protein
Ta7blLoc009947.1	0	81.4917	46.3789	Inf	3.56e-10	Inf	8.3e-08
Ta7blLoc013674.1	0.992208	32.0249	36.8718	5.01241	0.00269359	5.21573	0.0011572
Ta7blLoc014080.1	0	120.694	34.8141	Inf	1.68e-06	Inf	0.00118287	Protein kinase-3
Ta7blLoc014888.1	0	21.9152	37.6145	Inf	0.00309561	Inf	0.000143801
Ta7blLoc016561.1	0	14.7493	21.6504	Inf	0.0555743	Inf	0.0206286
Ta7blLoc019295.4	2.88126	52.2829	59.5197	4.18157	0.0112378	4.3686	0.00510647
Ta7blLoc023174.1	0	13.8801	20.7829	Inf	0.0625966	Inf	0.026407
Ta7blLoc023929.1	0.496104	124.206	50.4493	7.96787	3.64e-13	6.66805	2.49e-08
Ta7blLoc023984.1	7.15546	96.0363	84.4524	3.74646	4.02e-06	3.56102	1.59e-05
Ta7blLoc024341.1	1.98442	32.1485	84.9856	4.01797	0.00196844	5.42043	2.83e-07
Ta7blLoc025208.1	0.464315	59.4993	26.3783	7.00162	0.000175557	5.8281	0.0116616
Ta7blLoc025495.1	0	14.2934	24.6606	Inf	0.0522326	Inf	0.00982177	ABC transporter-like protein
Ta7blLoc026007.1	0	17.9402	20.7035	Inf	0.0216637	Inf	0.0176842
Ta7bsLoc001251.1	0	13.6289	24.3885	Inf	0.0935679	Inf	0.0114655	Leucine-rich repeat protein; polygalacturonase inhibitor-like protein
Ta7bsLoc005201.1	1.48831	32.9752	38.2835	4.46963	0.00814777	4.68497	0.00204577
Ta7bsLoc005669.5	27.5661	112.157	108.019	2.02455	0.0121578	1.97032	0.0251042
Ta7bsLoc005823.1	0	26.9721	18.6344	Inf	0.00244121	Inf	0.0148209
Ta7bsLoc009389.1	0	65.7111	11.7464	Inf	3.08e-07	Inf	0.0222781
Ta7bsLoc012528.1	0.464315	29.6646	18.8668	5.99749	0.00556908	5.3446	0.0411812
Ta7bsLoc012980.1	0	877.905	425.851	Inf	1.91e-51	Inf	3.07e-41
Ta7bsLoc012981.1	0.464315	420.941	190.669	9.8243	2.98e-34	8.68175	3.85e-25	Unknown protein
Ta7bsLoc012987.1	12.6319	179.645	99.1861	3.83001	0.00253192	2.97307	0.0588022	Senescence-associated protein
Ta7bsLoc015251.1	60.6972	350.945	582.925	2.53155	2.15e-07	3.26361	6.09e-13	Unknown protein
Ta7bsLoc015323.1	0	17.5269	25.1369	Inf	0.0405845	Inf	0.0245896
Ta7bsLoc015732.1	0	37.4526	23.215	Inf	0.000125239	Inf	0.00172251
Ta7bsLoc017403.1	30.9367	523.68	226.1	4.08129	2.45e-17	2.86957	7.39e-09
