# Supplementary material for: Transcriptome profiling of wheat glumes in wild emmer, hulled landraces and modern cultivars
Source: BMC Genomics. 2015 Oct 13;16:777. doi: 10.1186/s12864-015-1996-0 (PMC4603339; doi:10.1186/s12864-015-1996-0)
Supplement: Additional file 6: Table S4. — Differentially expressed transcripts. (XLSX 53 kb) [file 12864_2015_1996_MOESM6_ESM.xlsx]

## Sheet: Down-regulated in C
id	logFC(W/C)	logCPM(W/C)	Pvalue(W/C)	FDR(W/C)	Sample1	Sample2	Sample3	Sample4	Sample5	Sample6	Putative Annotation
TR10193|c0_g2_i1	9.23537	9.97853	3.86558e-07	3.92356e-05	21.482	0	0	0	31.41	0
TR11098|c0_g3_i2	9.34184	10.0798	7.55502e-07	6.63827e-05	42.769	0	0	0	95.145	0
TR11633|c0_g2_i1	9.15011	9.89775	5.11408e-07	4.8559e-05	69.372	0	0	0	91.681	0
TR12271|c0_g3_i1	8.43807	9.23424	1.025e-05	0.000597442	12.519	0	0	0	14.164	0	hypothetical protein OsI_37633
TR12431|c0_g1_i1	9.84023	10.5583	6.97684e-08	9.55178e-06	18.886	0	0	0	9.351	0	hypothetical protein TRIUR3_26967
TR13299|c0_g1_i1	8.5074	9.29807	1.44173e-05	0.000816104	9.088	0	0	0	4.559	0	hypothetical protein TRIUR3_25669
TR13777|c0_g2_i1	8.60761	9.39037	5.37475e-06	0.000340228	14.837	0	0	0	10.35	0
TR14321|c0_g1_i2	8.63971	9.41986	3.98052e-06	0.00027248	13.291	0	5.546	0	14.366	0	protein far-red elongated hypocotyl 3
TR15619|c0_g1_i1	8.522	9.31121	8.06821e-06	0.000479773	18.999	0	0	0	23.823	0	unnamed protein product
TR15712|c0_g1_i1	10.2791	10.9842	4.51184e-09	1.02158e-06	20.792	0	0	0	17.342	0	unknown
TR15869|c0_g1_i1	8.94971	9.70889	9.22815e-07	7.76087e-05	51.496	0	39.687	0	56.413	22.944
TR16383|c0_g1_i1	9.937	10.6518	1.49341e-08	2.69997e-06	19.04	0	0	0	16.906	0
TR16521|c0_g1_i2	6.57294	9.7313	4.52488e-06	0.000306183	17.67	0	0	0.25	18.659	0	predicted protein
TR16838|c0_g1_i4	9.50849	10.2391	8.97804e-08	1.17453e-05	20.926	0	0	0	21.093	0	hypothetical protein TRIUR3_35189
TR17438|c0_g1_i1	8.63525	9.41598	7.47541e-06	0.000449059	25.089	0	0	0	12.687	0	hypothetical protein TRIUR3_21373
TR17438|c0_g1_i3	8.48173	9.2745	1.79189e-05	0.000967787	11.777	0	0	0	5.398	0	hypothetical protein TRIUR3_21373
TR18220|c1_g1_i3	11.6765	12.3586	5.53328e-11	3.25744e-08	188.643	0	0	0	289.398	0	predicted protein, partial
TR18758|c0_g1_i1	8.62781	9.40908	5.87942e-06	0.000364338	12.354	0	0	0	7.438	0
TR20090|c0_g2_i2	10.0748	10.7854	1.02269e-08	1.94213e-06	36.165	0	0	0	30.613	0
TR20492|c0_g1_i2	8.63486	9.41556	5.05814e-06	0.000323666	10.932	0	0	0	7.704	0	hypothetical protein OsJ_34511
TR20492|c0_g1_i3	10.1745	10.8822	6.68681e-08	9.44453e-06	17.917	0	0	0	45.543	0	hypothetical protein OsI_36737
TR20492|c0_g1_i9	9.09251	9.84324	2.57634e-06	0.000191986	6.522	0	0	0	16.917	0	hypothetical protein OsI_36737
TR20659|c0_g4_i1	8.73206	9.50566	2.96257e-06	0.000218008	18.69	0	11.98	0	14.929	12.858	hypothetical protein TRIUR3_35189
TR21067|c0_g1_i1	7.68803	10.7943	6.37449e-08	9.38165e-06	34.526	0	0	0.193	26.926	0
TR21068|c0_g1_i1	8.30678	9.11466	1.7621e-05	0.000960509	14.96	0	2.858	0	12.804	5.793	unknown
TR21293|c0_g1_i2	8.93472	9.6947	1.33518e-06	0.000107674	4.389	0	8.692	0	6.567	11.869	PREDICTED: uncharacterized protein LOC103632843
TR21295|c0_g1_i1	6.49147	9.65506	7.27318e-06	0.000441415	10.777	0	3.382	0.136	7.927	5.184	disease resistance protein rpm1
TR21774|c0_g1_i1	11.5441	12.2276	4.66274e-11	3.04995e-08	94.11	0	0	0	68.187	0	hypothetical protein F775_43685
TR21812|c0_g1_i1	9.28724	10.0279	2.18191e-07	2.33544e-05	8.541	0	0	0	8.713	0	disease resistance rpp13-like protein 3
TR21973|c0_g1_i2	8.99855	9.75494	8.08348e-07	6.89673e-05	9.974	0	21.949	0	7.736	21.133
TR22793|c1_g1_i1	9.38806	13.2813	6.17422e-09	1.34621e-06	116.891	0	4.287	0.591	418.355	6.323	hypothetical protein TRIUR3_26311
TR23093|c0_g1_i2	8.35338	9.157	1.40655e-05	0.00080392	7.089	0	0	0	6.429	0	OSJNBa0020J04.5
TR23104|c0_g1_i1	10.2275	10.934	1.51349e-08	2.69997e-06	28.808	0	0	0	14.866	0	predicted protein
TR23104|c0_g1_i2	10.3018	11.0063	3.87608e-09	9.92107e-07	24.305	0	0	0	21.528	0	predicted protein
TR23104|c0_g1_i3	9.20941	9.95395	3.42685e-07	3.53927e-05	9.067	0	0	0	10.892	0	predicted protein
TR23217|c0_g2_i1	10.9204	11.6123	2.32347e-09	6.51347e-07	44.479	0	0	0	20.923	0	hypothetical protein TRIUR3_25669
TR23352|c0_g1_i3	8.69924	9.47499	3.48035e-06	0.000249864	8.449	0	0	0	10.243	0	hypothetical protein TRIUR3_26967
TR23437|c0_g1_i4	7.94976	11.0486	2.09282e-08	3.52013e-06	21.07	0	0	0.102	18.192	0	predicted protein
TR23811|c1_g3_i1	9.73846	10.4599	5.38124e-08	8.26113e-06	21.472	0	0	0	31.527	0	hypothetical protein F775_10407
TR23818|c0_g1_i2	8.93018	9.69042	1.57174e-06	0.00012428	11.488	0	15.447	0	19.116	25.275
TR23999|c0_g3_i1	8.70168	9.47749	3.84553e-06	0.000269507	28.592	0	0	0	19.584	0
TR24024|c0_g1_i5	10.0891	10.7994	2.61535e-08	4.27682e-06	31.301	0	0	0	16.183	0	hypothetical protein TRIUR3_13979
TR24328|c4_g1_i4	12.0087	12.6879	9.01012e-12	8.84043e-09	70.536	0	59.048	0	50.218	75.86	3-ketoacyl- synthase 6-like
TR24602|c1_g1_i3	6.44815	9.68955	6.91547e-06	0.000424077	21.503	0.441	0	0	16.258	0.512	predicted protein
TR24608|c0_g1_i4	8.53713	9.32505	1.00251e-05	0.000590179	6.151	0	19.446	0	10.413	21.195
TR24636|c0_g1_i5	8.86618	11.944	4.05616e-09	9.94943e-07	120.312	0	99.682	0.511	243.579	90.29	predicted protein, partial
TR24640|c1_g3_i11	8.85512	9.62014	2.22907e-06	0.000168237	5.646	0	0	0	8.905	0	PREDICTED: uncharacterized protein LOC100193317 isoform X4
TR24640|c1_g3_i12	8.69887	9.47457	4.78898e-06	0.000313253	14.342	0	0	0	22.899	0	cycloartenol synthase
TR24640|c1_g3_i7	8.42211	9.21987	1.48105e-05	0.000830373	16.897	0	0	0	10.18	0	cycloartenol synthase
TR24656|c0_g1_i8	9.25475	9.99689	7.33955e-07	6.56794e-05	10.303	0	0	0	21.337	0	Os05g0565701
TR24667|c1_g1_i1	8.8916	9.65464	1.88722e-06	0.000144287	6.491	0	2.9	0	3.793	5.952	hypothetical protein TRIUR3_14457
TR24667|c1_g1_i8	10.029	10.741	1.97548e-08	3.42048e-06	14.559	0	0	0	9.128	0	hypothetical protein TRIUR3_14457
TR24770|c0_g2_i3	9.04132	9.79494	1.19873e-06	9.93934e-05	9.335	0	0	0	16.258	9.423	hypothetical protein F775_12701
TR24770|c0_g2_i5	10.7883	11.4823	8.73153e-10	3.02368e-07	33.548	0	128.657	0	44.066	87.721	hypothetical protein F775_12701
TR24775|c0_g1_i6	10.2633	10.9688	4.42594e-09	1.02158e-06	42.068	0	0	0	37.276	0
TR24775|c0_g1_i9	9.54341	10.2724	1.43937e-07	1.7293e-05	19.381	0	0	0	31.442	0
TR24779|c0_g1_i1	9.48852	10.2199	1.09912e-07	1.3701e-05	24.038	0	0	0	27.234	0	hypothetical protein TRIUR3_21373
TR24854|c0_g1_i5	11.4595	12.1439	6.21358e-11	3.32539e-08	20.493	0	16.318	0	24.62	14.792	leaf rust resistance protein lr10
TR27561|c0_g1_i1	11.2659	15.1635	3.36931e-14	1.49944e-10	478.66	0	0	0.318	587.605	0.212	hypothetical protein TRIUR3_08137
TR29514|c0_g1_i1	8.39015	9.19057	1.28141e-05	0.000739575	8.923	0	0	0	7.459	0	hypothetical protein SORBIDRAFT_02g036763, partial
TR29712|c0_g1_i1	8.74957	9.52168	3.60811e-06	0.000255915	7.305	0	0	0	11.465	0	PREDICTED: uncharacterized protein LOC104584690
TR34492|c0_g1_i1	9.53232	10.2618	1.04555e-07	1.33808e-05	22.358	0	0	0	29.094	0
TR3529|c0_g1_i1	10.1761	10.8838	6.60422e-09	1.36146e-06	180.947	0	0	0	182.097	0
TR36982|c0_g1_i1	8.97709	9.73467	7.72453e-07	6.68739e-05	8.418	0	0	0	8.161	0	hypothetical protein F775_06531
TR7864|c0_g1_i1	9.35104	10.0885	4.12635e-07	4.11726e-05	7.645	0	0	0	13.793	0	nbs-lrr class disease resistance protein
TR7958|c0_g1_i1	9.56788	10.296	6.73807e-08	9.44453e-06	14.816	0	0	0	16.662	0	cysteine proteinase ep-b 1
TR9839|c0_g1_i1	8.32928	9.13515	1.74987e-05	0.000960509	23.502	0	0	0	18.011	0

## Sheet: Up-regulated in C
id	logFC(W/C)	logCPM(W/C)	Pvalue(W/C)	FDR(W/C)	Sample1	Sample2	Sample3	Sample4	Sample5	Sample6	Putative Annotation
TR10300|c0_g1_i2	-8.68799	9.45629	3.44855e-06	0.000249864	0	42.82	40.042	39.232	0	66.075
TR10360|c2_g1_i1	-11.2749	11.9598	1.15972e-10	5.68939e-08	0	37.307	64.806	43.958	0	46.647
TR10360|c2_g2_i1	-9.29904	10.0336	2.61491e-07	2.74892e-05	0	14.912	11.828	10.612	0	48.466
TR12572|c0_g1_i1	-10.7944	11.4863	2.60576e-09	6.97278e-07	0	23.149	2.613	11.68	0	0.397	protein root hair defective 3
TR13575|c0_g1_i1	-10.8501	11.5409	5.81889e-10	2.14099e-07	0	77.995	331.834	92.336	0	265.405
TR14749|c0_g2_i1	-8.30183	9.09972	1.72903e-05	0.000960265	0	15.246	0	14.35	0	0
TR14944|c0_g1_i1	-10.4975	14.7561	5.09409e-14	1.49944e-10	0.185	309.331	1191.05	402.249	0.308	824.006
TR15772|c0_g1_i1	-10.6165	11.3111	2.11945e-09	6.2386e-07	0	8.98	0	13.339	0	0	abc transporter f family member 1
TR15772|c0_g2_i1	-9.12871	9.87103	4.53248e-07	4.37422e-05	0	30.19	0	31.915	0	0
TR15913|c0_g1_i1	-11.5764	12.2581	9.3432e-10	3.05575e-07	0	56.87	0	152.69	0	0	hypothetical protein TRIUR3_06926
TR15913|c0_g2_i1	-9.00207	9.75107	7.36341e-07	6.56794e-05	0	17.109	0	17.815	0	0
TR15913|c0_g3_i1	-9.64036	10.3613	1.63624e-07	1.88874e-05	0	38.75	0.414	18.201	0	0	hypothetical protein TRIUR3_06926
TR16263|c0_g1_i2	-8.63575	9.40726	4.7032e-06	0.000311098	0	18.164	0	23.064	0	0
TR17212|c0_g1_i2	-9.34671	10.0787	1.93947e-07	2.11438e-05	0	7.784	0	8.93	0	0	hypothetical protein F775_24860
TR17497|c0_g1_i3	-8.7257	9.49181	3.91946e-06	0.000271457	0	31.105	0	20.258	0	0
TR19185|c0_g3_i1	-11.5942	12.2758	2.88078e-11	2.11989e-08	0	72.019	0	73.396	0	0	hypothetical protein F775_09000
TR20159|c0_g1_i1	-13.009	13.6821	1.2026e-13	2.35991e-10	0	130.462	0.194	145.111	0	0.168	hypothetical protein F775_24099
TR21058|c0_g1_i1	-8.60695	9.38037	5.8183e-06	0.000364338	0	14.395	0	21.303	0	0
TR22539|c1_g2_i1	-5.21263	11.3367	1.22558e-06	0.000100208	0.639	17.959	13.646	19.292	0.446	15.622	hypothetical protein F775_31488
TR22696|c1_g3_i1	-12.1004	12.778	5.16433e-12	6.08049e-09	0	548.204	0	438.572	0	0
TR22725|c1_g2_i1	-10.4991	11.1959	6.70669e-09	1.36146e-06	0	11.477	0	21.087	0	0	hypothetical protein TRIUR3_03960
TR23133|c0_g1_i1	-9.50403	10.2293	1.46982e-07	1.73057e-05	0	13.922	0	20.985	0	0
TR23133|c1_g1_i2	-11.1776	11.8638	1.51142e-10	6.35553e-08	0	41	0	36.778	0	0.168
TR23483|c0_g1_i2	-9.71075	10.4285	5.47281e-08	8.26113e-06	0	31.428	0	45.56	0	0
TR23789|c1_g1_i4	-8.75639	9.51958	4.98144e-06	0.000322261	0	10.918	0.431	20.849	0	0
TR24414|c0_g1_i1	-10.0559	10.7637	4.10642e-08	6.53365e-06	0	16.85	0	8.044	0	0	disease resistance protein rpp13
TR24775|c0_g1_i24	-10.8907	11.5809	4.65654e-10	1.82754e-07	0	69.866	0	66.932	0	0.079
TR24819|c0_g2_i3	-6.28405	10.9417	1.68224e-06	0.000130307	0	33.872	0	23.803	0.712	0	predicted protein
TR24849|c1_g1_i1	-8.10237	11.0205	1.58332e-06	0.00012428	0	12.716	0	56.911	0.202	0	lrr receptor-like kinase
TR24854|c0_g1_i3	-11.2569	11.9421	1.37186e-10	6.21243e-08	0	15.827	0	19.985	0	0	leaf rust resistance protein lr10
TR2640|c0_g1_i1	-9.37677	10.1074	1.80095e-07	2.03889e-05	0	11.757	40.017	14.327	0	25.284	digestive cysteine proteinase 1-like
TR27980|c0_g1_i1	-10.003	10.7117	1.9025e-07	2.11321e-05	0	16.936	12.259	50.219	0	25.867	predicted protein
TR2891|c0_g1_i1	-10.9887	11.6774	7.52397e-08	1.00667e-05	0	67.411	0	13.907	0	0.018	hypothetical protein F775_27315
TR2891|c0_g2_i1	-12.4929	13.1682	3.87937e-12	5.70946e-09	0	85.769	0	142.453	0	0.185	hypothetical protein F775_27315
TR35602|c0_g1_i1	-9.02983	9.77723	6.5443e-07	6.01974e-05	0	46.75	0	52.173	0	0
TR4267|c0_g1_i1	-10.0953	10.8017	8.86154e-09	1.73893e-06	0	41.291	0	38.266	0	0
TR5251|c0_g1_i1	-7.94533	10.9057	4.51344e-07	4.37422e-05	0.288	20.199	0	56.922	0	0	predicted protein
TR5251|c0_g2_i1	-10.6396	11.3342	1.94761e-09	6.03453e-07	0	40.742	0	26.12	0	0	predicted protein
TR5521|c0_g2_i1	-10.0408	10.7484	1.11712e-07	1.3701e-05	0	26.852	0	70.567	0	0	predicted protein, partial
TR6309|c0_g1_i1	-11.7119	12.3924	1.74127e-11	1.46441e-08	0	109.649	0	114.548	0	0	unknown protein
TR6309|c0_g2_i1	-8.62695	9.39913	4.65659e-06	0.000311098	0	11.973	0	14.35	0	0	unknown protein
TR734|c0_g1_i1	-9.23165	9.96855	5.94794e-07	5.55802e-05	0	11.747	0	20.962	0	0

## Sheet: Down-regulated in L
id	logFC(W/L)	logCPM(W/L)	Pvalue(W/L)	FDR(W/L)	Sample1	Sample2	Sample3	Sample4	Sample5	Sample6	Putative Annotation
TR10193|c0_g2_i1	9.41955	9.87851	5.28648e-07	7.2836e-05	21.482	0	0	0	31.41	0
TR10392|c0_g1_i1	12.6045	13.008	4.41069e-12	6.83656e-09	59.594	24.753	0	38.323	74.509	0	cysteine-rich receptor-like protein kinase 19
TR11098|c0_g3_i2	9.52604	9.98059	7.56145e-07	9.56755e-05	42.769	0	0	0	95.145	0
TR11633|c0_g2_i1	9.33428	9.79699	6.60367e-07	8.52974e-05	69.372	0	0	0	91.681	0
TR12271|c0_g3_i1	8.62208	9.12569	8.15393e-06	0.000574481	12.519	0	0	0	14.164	0	hypothetical protein OsI_37633
TR12431|c0_g1_i1	10.0246	10.4627	8.49732e-08	1.59647e-05	18.886	0	0	0	9.351	0	hypothetical protein TRIUR3_26967
TR13299|c0_g1_i1	8.69148	9.19051	1.11765e-05	0.000714376	9.088	0	0	0	4.559	0	hypothetical protein TRIUR3_25669
TR13777|c0_g2_i1	8.79171	9.28402	4.44175e-06	0.000357647	14.837	0	0	0	10.35	0
TR1457|c1_g4_i1	8.72119	9.21818	1.73153e-05	0.000967159	29.921	0	0	0	10.679	0
TR15014|c0_g1_i1	8.38534	8.90744	1.57618e-05	0.000913303	41.77	0	0	0	35.767	0	predicted protein
TR15619|c0_g1_i1	8.70602	9.20373	6.79489e-06	0.000504073	18.999	0	0	0	23.823	0	unnamed protein product
TR15712|c0_g1_i1	10.4635	10.8907	7.12609e-09	2.91298e-06	20.792	0	0	0	17.342	0	unknown
TR16383|c0_g1_i1	10.1213	10.5567	2.40687e-08	6.21775e-06	19.04	0	0	0	16.906	0
TR16521|c0_g1_i2	9.14689	9.61865	1.00506e-06	0.000117573	17.67	0	0	0.25	18.659	0	predicted protein
TR16838|c0_g1_i4	9.69276	10.1412	1.08398e-07	1.97666e-05	20.926	0	0	0	21.093	0	hypothetical protein TRIUR3_35189
TR17438|c0_g1_i1	8.81938	9.30999	6.24638e-06	0.000472287	25.089	0	0	0	12.687	0	hypothetical protein TRIUR3_21373
TR17438|c0_g1_i3	8.66581	9.16662	1.40124e-05	0.000843465	11.777	0	0	0	5.398	0	hypothetical protein TRIUR3_21373
TR18220|c1_g1_i3	11.8609	12.2691	1.06975e-10	9.48794e-08	188.643	0	0	0	289.398	0	predicted protein, partial
TR18758|c0_g1_i1	8.81193	9.30299	4.8887e-06	0.000388589	12.354	0	0	0	7.438	0
TR18855|c0_g1_i2	9.05034	9.5271	1.54803e-06	0.000159964	9.489	3.09	0	4.056	11.827	0	disease resistance protein rpp13
TR19231|c0_g2_i1	8.51264	9.02425	1.41511e-05	0.000843625	8.263	0	0	0	12.592	0
TR20090|c0_g2_i2	10.2591	10.6909	1.53619e-08	5.01284e-06	36.165	0	0	0	30.613	0
TR20492|c0_g1_i2	8.81897	9.30953	4.22015e-06	0.00034511	10.932	0	0	0	7.704	0	hypothetical protein OsJ_34511
TR20492|c0_g1_i3	10.3588	10.7882	7.43601e-08	1.4872e-05	17.917	0	0	0	45.543	0	hypothetical protein OsI_36737
TR20492|c0_g1_i9	9.27663	9.74192	2.83309e-06	0.000262167	6.522	0	0	0	16.917	0	hypothetical protein OsI_36737
TR21067|c0_g1_i1	10.2633	10.695	1.64521e-08	5.10014e-06	34.526	0	0	0.193	26.926	0
TR21476|c0_g1_i1	8.72113	9.21774	8.48792e-06	0.000591294	10.396	1.454	0	3.34	17.501	0	predicted protein
TR21774|c0_g1_i1	11.7286	12.1379	1.07122e-10	9.48794e-08	94.11	0	0	0	68.187	0	hypothetical protein F775_43685
TR21812|c0_g1_i1	9.47147	9.92837	3.18951e-07	4.94374e-05	8.541	0	0	0	8.713	0	disease resistance rpp13-like protein 3
TR22793|c1_g1_i1	6.21643	13.2103	1.10234e-06	0.000126565	116.891	0	4.287	0.591	418.355	6.323	hypothetical protein TRIUR3_26311
TR22885|c0_g1_i4	9.13049	9.60297	1.44143e-06	0.000151472	2.792	5.308	0	1.716	4.102	0	disease resistance rpp13-like protein 3
TR23093|c0_g1_i2	8.53737	9.04732	1.01397e-05	0.000668788	7.089	0	0	0	6.429	0	OSJNBa0020J04.5
TR23104|c0_g1_i1	10.4119	10.8403	2.18118e-08	5.8797e-06	28.808	0	0	0	14.866	0	predicted protein
TR23104|c0_g1_i2	10.4862	10.9129	6.50134e-09	2.87917e-06	24.305	0	0	0	21.528	0	predicted protein
TR23104|c0_g1_i3	9.3936	9.85373	4.56219e-07	6.42853e-05	9.067	0	0	0	10.892	0	predicted protein
TR23217|c0_g2_i1	11.1049	11.5212	2.85183e-09	1.47345e-06	44.479	0	0	0	20.923	0	hypothetical protein TRIUR3_25669
TR23345|c1_g1_i2	8.6203	9.12417	7.9946e-06	0.00056973	10.726	1.4	0	0.159	9.298	0	receptor-like protein kinase
TR23352|c0_g1_i3	8.88332	9.36966	3.14529e-06	0.000286776	8.449	0	0	0	10.243	0	hypothetical protein TRIUR3_26967
TR23437|c0_g1_i4	10.5254	10.9513	5.81766e-09	2.77458e-06	21.07	0	0	0.102	18.192	0	predicted protein
TR23475|c0_g1_i1	10.8264	11.2469	2.39057e-09	1.34741e-06	11.612	1.184	0	2.147	8.161	0	hypothetical protein OsI_02746
TR23811|c1_g1_i1	8.6255	9.12871	1.52222e-05	0.000890358	10.942	0	0	0	22.028	0	hypothetical protein F775_28784
TR23811|c1_g3_i1	9.92275	10.3636	6.80835e-08	1.40706e-05	21.472	0	0	0	31.527	0	hypothetical protein F775_10407
TR23835|c0_g1_i10	8.66995	9.17046	1.64762e-05	0.000939701	22.554	0	0	1.375	9.361	0
TR23999|c0_g3_i1	8.88581	9.37225	3.44944e-06	0.000305522	28.592	0	0	0	19.584	0
TR24024|c0_g1_i3	8.96019	9.44202	1.72271e-05	0.000967159	3.812	0	0	0	13.718	0	hypothetical protein TRIUR3_13979
TR24024|c0_g1_i5	10.2735	10.7051	3.37515e-08	7.75033e-06	31.301	0	0	0	16.183	0	hypothetical protein TRIUR3_13979
TR24362|c0_g2_i3	9.50293	9.95873	1.16905e-06	0.000131784	72.082	11.66	0	9.089	26.767	0
TR24602|c1_g1_i3	6.84679	9.58116	6.82937e-06	0.000504073	21.503	0.441	0	0	16.258	0.512	predicted protein
TR24640|c1_g3_i11	9.03921	9.51651	2.27528e-06	0.000217232	5.646	0	0	0	8.905	0	PREDICTED: uncharacterized protein LOC100193317 isoform X4
TR24640|c1_g3_i12	8.88293	9.36921	4.23038e-06	0.00034511	14.342	0	0	0	22.899	0	cycloartenol synthase
TR24640|c1_g3_i7	8.60615	9.11118	1.08309e-05	0.000699494	16.897	0	0	0	10.18	0	cycloartenol synthase
TR24656|c0_g1_i8	9.43891	9.89701	9.56118e-07	0.000116234	10.303	0	0	0	21.337	0	Os05g0565701
TR24667|c1_g1_i8	10.2134	10.6464	2.79147e-08	6.92284e-06	14.559	0	0	0	9.128	0	hypothetical protein TRIUR3_14457
TR24775|c0_g1_i6	10.4477	10.8752	7.51737e-09	2.91298e-06	42.068	0	0	0	37.276	0
TR24775|c0_g1_i9	9.72766	10.1748	1.45586e-07	2.43955e-05	19.381	0	0	0	31.442	0
TR24779|c0_g1_i1	9.67278	10.1219	1.20231e-07	2.07064e-05	24.038	0	0	0	27.234	0	hypothetical protein TRIUR3_21373
TR24854|c0_g1_i6	8.68905	9.18815	7.52905e-06	0.000542792	15.96	0.538	0	0	11.359	0	leaf rust resistance protein lr10
TR27561|c0_g1_i1	12.4254	15.076	1.59612e-14	4.94798e-11	478.66	0	0	0.318	587.605	0.212	hypothetical protein TRIUR3_08137
TR29514|c0_g1_i1	8.57416	9.08141	8.85172e-06	0.000603084	8.923	0	0	0	7.459	0	hypothetical protein SORBIDRAFT_02g036763, partial
TR29712|c0_g1_i1	8.93362	9.4169	3.75332e-06	0.000327206	7.305	0	0	0	11.465	0	PREDICTED: uncharacterized protein LOC104584690
TR34492|c0_g1_i1	9.71658	10.1641	1.17842e-07	2.07064e-05	22.358	0	0	0	29.094	0
TR3529|c0_g1_i1	10.3604	10.7899	1.00502e-08	3.46174e-06	180.947	0	0	0	182.097	0
TR36982|c0_g1_i1	9.16127	9.63233	9.83553e-07	0.00011727	8.418	0	0	0	8.161	0	hypothetical protein F775_06531
TR3951|c0_g1_i1	8.50679	9.01926	1.49455e-05	0.000882494	9.654	0	0	0	5.929	0	cysteine proteinase ep-b 1
TR4242|c0_g1_i1	8.39026	8.912	1.65205e-05	0.000939701	15.166	0	0	0	11.742	0	disease resistance rpp13-like protein 1
TR7864|c0_g1_i1	9.53524	9.98943	4.28876e-07	6.26846e-05	7.645	0	0	0	13.793	0	nbs-lrr class disease resistance protein
TR7958|c0_g1_i1	9.75216	10.1985	8.19589e-08	1.58795e-05	14.816	0	0	0	16.662	0	cysteine proteinase ep-b 1
TR9839|c0_g1_i1	8.51327	9.02516	1.17025e-05	0.000732883	23.502	0	0	0	18.011	0

## Sheet: Up-regulated in L
id	logFC(W/L)	logCPM(W/L)	Pvalue(W/L)	FDR(W/L)	Sample1	Sample2	Sample3	Sample4	Sample5	Sample6	Putative Annotation
TR10193|c0_g1_i1	-9.45442	9.91453	3.60028e-07	5.44432e-05	0	1.314	37.024	0	0	46.541
TR10300|c0_g1_i2	-8.55649	9.06915	1.18678e-05	0.000735803	0	42.82	40.042	39.232	0	66.075
TR10360|c2_g1_i1	-11.2239	11.6395	6.61542e-10	4.10156e-07	0	37.307	64.806	43.958	0	46.647
TR10360|c2_g2_i1	-10.0272	10.4667	8.07939e-07	0.000100184	0	14.912	11.828	10.612	0	48.466
TR10470|c0_g1_i1	-9.09658	9.57398	2.07109e-06	0.000203821	0	0	21.889	0	0	39.166	disease resistance protein rxw24l
TR13486|c0_g1_i2	-9.72413	10.1735	6.01233e-07	8.04773e-05	0	0	6.536	0	0	18.899	disease resistance rpp13-like protein 4
TR13575|c0_g1_i1	-12.1515	12.558	2.16278e-11	2.68184e-08	0	77.995	331.834	92.336	0	265.405
TR13634|c0_g1_i2	-8.88877	9.37833	3.99304e-06	0.000337572	0	0	48.319	0	0	78.907	hypothetical protein TRIUR3_00477
TR13738|c0_g1_i2	-9.03532	9.51641	1.80807e-06	0.000180807	0	0	54.119	0	0	42.081	hypothetical protein TRIUR3_19260
TR14944|c0_g1_i1	-11.3216	15.4769	1.25548e-14	4.94798e-11	0.185	309.331	1191.05	402.249	0.308	824.006
TR16631|c0_g1_i2	-8.53005	9.04505	1.05263e-05	0.000686977	0	0	48.074	8.555	0	40.27
TR18225|c0_g1_i1	-8.5398	9.05399	9.9169e-06	0.000661713	0	0	12.598	0.682	0	11.763	glutathione s-transferase gstu6
TR18427|c0_g1_i1	-10.4481	10.8771	8.89793e-09	3.24513e-06	0	0	38.165	0	0	28.648	hypothetical protein TRIUR3_20634
TR18872|c0_g2_i1	-10.0008	10.4411	4.88601e-08	1.0819e-05	0	3.811	15.481	4.045	0	23.297	predicted protein
TR20733|c0_g1_i3	-9.06248	9.54193	1.4031e-06	0.000149987	0	0	8.869	0	0	9.211	hypothetical protein TRIUR3_35370
TR21002|c0_g1_i3	-8.50919	9.02565	1.13919e-05	0.000720713	0	6.837	20.892	12.861	0	26.891	PREDICTED: uncharacterized protein LOC102704337 isoform X2
TR21256|c0_g2_i7	-8.57471	9.08612	8.78762e-06	0.000603084	0	9.227	12.97	0	0	14.66	hypothetical protein TRIUR3_20374
TR22650|c0_g1_i1	-8.65218	9.15788	7.31991e-06	0.000533923	0	0	26.185	0	0	25.169	cycloartenol synthase
TR22817|c0_g2_i2	-8.73367	9.23349	5.22474e-06	0.000404917	0	16.721	36.296	25.177	0	43.988
TR23051|c0_g1_i1	-9.4858	9.9445	4.34748e-07	6.26846e-05	0	0	11.507	0	0	19.667
TR23093|c0_g1_i3	-9.05085	9.53086	1.59415e-06	0.000162029	0	0	11.532	0	0	15.163	OSJNBa0020J04.5
TR23416|c0_g1_i1	-9.60694	10.0609	1.69096e-07	2.75894e-05	0	0	16.445	0	0	14.28
TR24064|c0_g1_i11	-8.90802	9.39668	1.3891e-05	0.000843465	0	0	25.635	21.03	0	8.222	cysteine-rich receptor-like protein kinase 10- partial
TR24285|c0_g1_i2	-10.5408	14.722	2.67752e-13	5.53354e-10	0.33	0	609.702	0.17	0.138	415.642	fatty acyl- reductase 1-like
TR24415|c2_g3_i2	-8.78353	9.28008	3.79981e-06	0.000327206	0	10.519	36.094	10.884	0	34.654	nac transcription factor 67
TR24532|c0_g1_i2	-9.78689	10.2342	6.75988e-08	1.40706e-05	0	0	10.67	0	0	10.5	hypothetical protein TRIUR3_02409
TR24550|c1_g1_i2	-9.06919	9.54824	1.30178e-06	0.000142696	0	14.008	59.539	23.439	0	66.296
TR24608|c0_g1_i3	-8.75042	9.24934	5.70866e-06	0.000436959	0	0	11.575	0	0	7.692
TR24763|c0_g1_i8	-8.90766	9.39609	3.23547e-06	0.000290724	0	0	13.435	0.182	0	18.881	hypothetical protein TRIUR3_27088
TR2640|c0_g1_i1	-10.1908	10.626	3.18913e-08	7.60485e-06	0	11.757	40.017	14.327	0	25.284	digestive cysteine proteinase 1-like
TR27980|c0_g1_i1	-8.66878	9.17305	1.35982e-05	0.000834742	0	16.936	12.259	50.219	0	25.867	predicted protein
TR28330|c0_g1_i1	-11.7292	12.1392	1.51831e-10	1.17669e-07	0	0	566.979	0	0	373.596
TR29477|c0_g1_i1	-8.27288	11.0985	1.98493e-08	5.59389e-06	0.258	0	65.415	0	0	66.932	jacalin-related lectin 1
TR29477|c1_g1_i1	-10.1721	10.6077	1.94694e-08	5.59389e-06	0	0	76.896	0	0	76.946
TR30169|c0_g1_i1	-9.76462	10.2127	5.08298e-06	0.000398917	0	0	200.658	0	0	32.843
TR4619|c0_g1_i1	-8.77302	9.27017	4.02909e-06	0.000337572	0	1.346	36.423	0	0	42.999
TR6451|c0_g1_i1	-8.98992	9.47344	2.27743e-06	0.000217232	0	0	23.572	0	0	29.682
TR6985|c0_g1_i1	-9.26149	9.73038	1.31188e-06	0.000142696	0	0	16.707	0	0	31.545
TR7207|c0_g1_i1	-8.5398	9.05399	9.92569e-06	0.000661713	0	0	52.361	0	0	48.996	udp-glycosyltransferase 91b1
TR7992|c0_g1_i1	-11.4764	11.8888	1.8724e-10	1.28988e-07	0	0	117.606	0	0	121.544	jacalin-related lectin 1
TR8438|c0_g1_i1	-9.18236	9.65557	2.35567e-06	0.00022129	0	0	141.001	0	0	64.954	beta-bisabolene synthase-like
TR9482|c0_g1_i1	-9.52272	9.97991	2.84963e-07	4.53017e-05	0	11.402	61.661	18.315	0	90.202
TR9484|c0_g2_i1	-9.3136	9.78012	6.1007e-07	8.04773e-05	0	0	14.263	0	0	15.667	wall-associated receptor kinase 5

## Sheet: Down-regulated in D
id	logFC(W/C)	logCPM(W/C)	Pvalue(W/C)	FDR(W/C)	logFC(W/L)	logCPM(W/L)	Pvalue(W/L)	FDR(W/L)	Sample1	Sample2	Sample3	Sample4	Sample5	Sample6	Putative Annotation
TR10193|c0_g2_i1	9.23537	9.97853	3.86558e-07	3.92356e-05	9.41955	9.87851	5.28648e-07	7.2836e-05	21.482	0	0	0	31.41	0
TR11098|c0_g3_i2	9.34184	10.0798	7.55502e-07	6.63827e-05	9.52604	9.98059	7.56145e-07	9.56755e-05	42.769	0	0	0	95.145	0
TR11633|c0_g2_i1	9.15011	9.89775	5.11408e-07	4.8559e-05	9.33428	9.79699	6.60367e-07	8.52974e-05	69.372	0	0	0	91.681	0
TR12271|c0_g3_i1	8.43807	9.23424	1.025e-05	0.000597442	8.62208	9.12569	8.15393e-06	0.000574481	12.519	0	0	0	14.164	0	hypothetical protein OsI_37633
TR12431|c0_g1_i1	9.84023	10.5583	6.97684e-08	9.55178e-06	10.0246	10.4627	8.49732e-08	1.59647e-05	18.886	0	0	0	9.351	0	hypothetical protein TRIUR3_26967
TR13299|c0_g1_i1	8.5074	9.29807	1.44173e-05	0.000816104	8.69148	9.19051	1.11765e-05	0.000714376	9.088	0	0	0	4.559	0	hypothetical protein TRIUR3_25669
TR13777|c0_g2_i1	8.60761	9.39037	5.37475e-06	0.000340228	8.79171	9.28402	4.44175e-06	0.000357647	14.837	0	0	0	10.35	0
TR15619|c0_g1_i1	8.522	9.31121	8.06821e-06	0.000479773	8.70602	9.20373	6.79489e-06	0.000504073	18.999	0	0	0	23.823	0	unnamed protein product
TR15712|c0_g1_i1	10.2791	10.9842	4.51184e-09	1.02158e-06	10.4635	10.8907	7.12609e-09	2.91298e-06	20.792	0	0	0	17.342	0	unknown
TR16383|c0_g1_i1	9.937	10.6518	1.49341e-08	2.69997e-06	10.1213	10.5567	2.40687e-08	6.21775e-06	19.04	0	0	0	16.906	0
TR16521|c0_g1_i2	6.57294	9.7313	4.52488e-06	0.000306183	9.14689	9.61865	1.00506e-06	0.000117573	17.67	0	0	0.25	18.659	0	predicted protein
TR16838|c0_g1_i4	9.50849	10.2391	8.97804e-08	1.17453e-05	9.69276	10.1412	1.08398e-07	1.97666e-05	20.926	0	0	0	21.093	0	hypothetical protein TRIUR3_35189
TR17438|c0_g1_i1	8.63525	9.41598	7.47541e-06	0.000449059	8.81938	9.30999	6.24638e-06	0.000472287	25.089	0	0	0	12.687	0	hypothetical protein TRIUR3_21373
TR17438|c0_g1_i3	8.48173	9.2745	1.79189e-05	0.000967787	8.66581	9.16662	1.40124e-05	0.000843465	11.777	0	0	0	5.398	0	hypothetical protein TRIUR3_21373
TR18220|c1_g1_i3	11.6765	12.3586	5.53328e-11	3.25744e-08	11.8609	12.2691	1.06975e-10	9.48794e-08	188.643	0	0	0	289.398	0	predicted protein, partial
TR18758|c0_g1_i1	8.62781	9.40908	5.87942e-06	0.000364338	8.81193	9.30299	4.8887e-06	0.000388589	12.354	0	0	0	7.438	0
TR20090|c0_g2_i2	10.0748	10.7854	1.02269e-08	1.94213e-06	10.2591	10.6909	1.53619e-08	5.01284e-06	36.165	0	0	0	30.613	0
TR20492|c0_g1_i2	8.63486	9.41556	5.05814e-06	0.000323666	8.81897	9.30953	4.22015e-06	0.00034511	10.932	0	0	0	7.704	0	hypothetical protein OsJ_34511
TR20492|c0_g1_i3	10.1745	10.8822	6.68681e-08	9.44453e-06	10.3588	10.7882	7.43601e-08	1.4872e-05	17.917	0	0	0	45.543	0	hypothetical protein OsI_36737
TR20492|c0_g1_i9	9.09251	9.84324	2.57634e-06	0.000191986	9.27663	9.74192	2.83309e-06	0.000262167	6.522	0	0	0	16.917	0	hypothetical protein OsI_36737
TR21067|c0_g1_i1	7.68803	10.7943	6.37449e-08	9.38165e-06	10.2633	10.695	1.64521e-08	5.10014e-06	34.526	0	0	0.193	26.926	0
TR21774|c0_g1_i1	11.5441	12.2276	4.66274e-11	3.04995e-08	11.7286	12.1379	1.07122e-10	9.48794e-08	94.11	0	0	0	68.187	0	hypothetical protein F775_43685
TR21812|c0_g1_i1	9.28724	10.0279	2.18191e-07	2.33544e-05	9.47147	9.92837	3.18951e-07	4.94374e-05	8.541	0	0	0	8.713	0	disease resistance rpp13-like protein 3
TR22793|c1_g1_i1	9.38806	13.2813	6.17422e-09	1.34621e-06	6.21643	13.2103	1.10234e-06	0.000126565	116.891	0	4.287	0.591	418.355	6.323	hypothetical protein TRIUR3_26311
TR23093|c0_g1_i2	8.35338	9.157	1.40655e-05	0.00080392	8.53737	9.04732	1.01397e-05	0.000668788	7.089	0	0	0	6.429	0	OSJNBa0020J04.5
TR23104|c0_g1_i1	10.2275	10.934	1.51349e-08	2.69997e-06	10.4119	10.8403	2.18118e-08	5.8797e-06	28.808	0	0	0	14.866	0	predicted protein
TR23104|c0_g1_i2	10.3018	11.0063	3.87608e-09	9.92107e-07	10.4862	10.9129	6.50134e-09	2.87917e-06	24.305	0	0	0	21.528	0	predicted protein
TR23104|c0_g1_i3	9.20941	9.95395	3.42685e-07	3.53927e-05	9.3936	9.85373	4.56219e-07	6.42853e-05	9.067	0	0	0	10.892	0	predicted protein
TR23217|c0_g2_i1	10.9204	11.6123	2.32347e-09	6.51347e-07	11.1049	11.5212	2.85183e-09	1.47345e-06	44.479	0	0	0	20.923	0	hypothetical protein TRIUR3_25669
TR23352|c0_g1_i3	8.69924	9.47499	3.48035e-06	0.000249864	8.88332	9.36966	3.14529e-06	0.000286776	8.449	0	0	0	10.243	0	hypothetical protein TRIUR3_26967
TR23437|c0_g1_i4	7.94976	11.0486	2.09282e-08	3.52013e-06	10.5254	10.9513	5.81766e-09	2.77458e-06	21.07	0	0	0.102	18.192	0	predicted protein
TR23811|c1_g3_i1	9.73846	10.4599	5.38124e-08	8.26113e-06	9.92275	10.3636	6.80835e-08	1.40706e-05	21.472	0	0	0	31.527	0	hypothetical protein F775_10407
TR23999|c0_g3_i1	8.70168	9.47749	3.84553e-06	0.000269507	8.88581	9.37225	3.44944e-06	0.000305522	28.592	0	0	0	19.584	0
TR24024|c0_g1_i5	10.0891	10.7994	2.61535e-08	4.27682e-06	10.2735	10.7051	3.37515e-08	7.75033e-06	31.301	0	0	0	16.183	0	hypothetical protein TRIUR3_13979
TR24602|c1_g1_i3	6.44815	9.68955	6.91547e-06	0.000424077	6.84679	9.58116	6.82937e-06	0.000504073	21.503	0.441	0	0	16.258	0.512	predicted protein
TR24640|c1_g3_i11	8.85512	9.62014	2.22907e-06	0.000168237	9.03921	9.51651	2.27528e-06	0.000217232	5.646	0	0	0	8.905	0	PREDICTED: uncharacterized protein LOC100193317 isoform X4
TR24640|c1_g3_i12	8.69887	9.47457	4.78898e-06	0.000313253	8.88293	9.36921	4.23038e-06	0.00034511	14.342	0	0	0	22.899	0	cycloartenol synthase
TR24640|c1_g3_i7	8.42211	9.21987	1.48105e-05	0.000830373	8.60615	9.11118	1.08309e-05	0.000699494	16.897	0	0	0	10.18	0	cycloartenol synthase
TR24656|c0_g1_i8	9.25475	9.99689	7.33955e-07	6.56794e-05	9.43891	9.89701	9.56118e-07	0.000116234	10.303	0	0	0	21.337	0	Os05g0565701
TR24667|c1_g1_i8	10.029	10.741	1.97548e-08	3.42048e-06	10.2134	10.6464	2.79147e-08	6.92284e-06	14.559	0	0	0	9.128	0	hypothetical protein TRIUR3_14457
TR24775|c0_g1_i6	10.2633	10.9688	4.42594e-09	1.02158e-06	10.4477	10.8752	7.51737e-09	2.91298e-06	42.068	0	0	0	37.276	0
TR24775|c0_g1_i9	9.54341	10.2724	1.43937e-07	1.7293e-05	9.72766	10.1748	1.45586e-07	2.43955e-05	19.381	0	0	0	31.442	0
TR24779|c0_g1_i1	9.48852	10.2199	1.09912e-07	1.3701e-05	9.67278	10.1219	1.20231e-07	2.07064e-05	24.038	0	0	0	27.234	0	hypothetical protein TRIUR3_21373
TR27561|c0_g1_i1	11.2659	15.1635	3.36931e-14	1.49944e-10	12.4254	15.076	1.59612e-14	4.94798e-11	478.66	0	0	0.318	587.605	0.212	hypothetical protein TRIUR3_08137
TR29514|c0_g1_i1	8.39015	9.19057	1.28141e-05	0.000739575	8.57416	9.08141	8.85172e-06	0.000603084	8.923	0	0	0	7.459	0	hypothetical protein SORBIDRAFT_02g036763, partial
TR29712|c0_g1_i1	8.74957	9.52168	3.60811e-06	0.000255915	8.93362	9.4169	3.75332e-06	0.000327206	7.305	0	0	0	11.465	0	PREDICTED: uncharacterized protein LOC104584690
TR34492|c0_g1_i1	9.53232	10.2618	1.04555e-07	1.33808e-05	9.71658	10.1641	1.17842e-07	2.07064e-05	22.358	0	0	0	29.094	0
TR3529|c0_g1_i1	10.1761	10.8838	6.60422e-09	1.36146e-06	10.3604	10.7899	1.00502e-08	3.46174e-06	180.947	0	0	0	182.097	0
TR36982|c0_g1_i1	8.97709	9.73467	7.72453e-07	6.68739e-05	9.16127	9.63233	9.83553e-07	0.00011727	8.418	0	0	0	8.161	0	hypothetical protein F775_06531
TR7864|c0_g1_i1	9.35104	10.0885	4.12635e-07	4.11726e-05	9.53524	9.98943	4.28876e-07	6.26846e-05	7.645	0	0	0	13.793	0	nbs-lrr class disease resistance protein
TR7958|c0_g1_i1	9.56788	10.296	6.73807e-08	9.44453e-06	9.75216	10.1985	8.19589e-08	1.58795e-05	14.816	0	0	0	16.662	0	cysteine proteinase ep-b 1
TR9839|c0_g1_i1	8.32928	9.13515	1.74987e-05	0.000960509	8.51327	9.02516	1.17025e-05	0.000732883	23.502	0	0	0	18.011	0

## Sheet: Up-regulated in D
id	logFC(W/C)	logCPM(W/C)	Pvalue(W/C)	FDR(W/C)	logFC(W/L)	logCPM(W/L)	Pvalue(W/L)	FDR(W/L)	Sample1	Sample2	Sample3	Sample4	Sample5	Sample6	Putative Annotation
TR10300|c0_g1_i2	-8.68799	9.45629	3.44855e-06	0.000249864	-8.55649	9.06915	1.18678e-05	0.000735803	0	42.82	40.042	39.232	0	66.075
TR10360|c2_g1_i1	-11.2749	11.9598	1.15972e-10	5.68939e-08	-11.2239	11.6395	6.61542e-10	4.10156e-07	0	37.307	64.806	43.958	0	46.647
TR10360|c2_g2_i1	-9.29904	10.0336	2.61491e-07	2.74892e-05	-10.0272	10.4667	8.07939e-07	0.000100184	0	14.912	11.828	10.612	0	48.466
TR13575|c0_g1_i1	-10.8501	11.5409	5.81889e-10	2.14099e-07	-12.1515	12.558	2.16278e-11	2.68184e-08	0	77.995	331.834	92.336	0	265.405
TR14944|c0_g1_i1	-10.4975	14.7561	5.09409e-14	1.49944e-10	-11.3216	15.4769	1.25548e-14	4.94798e-11	0.185	309.331	1191.05	402.249	0.308	824.006
TR2640|c0_g1_i1	-9.37677	10.1074	1.80095e-07	2.03889e-05	-10.1908	10.626	3.18913e-08	7.60485e-06	0	11.757	40.017	14.327	0	25.284	digestive cysteine proteinase 1-like
TR27980|c0_g1_i1	-10.003	10.7117	1.9025e-07	2.11321e-05	-8.66878	9.17305	1.35982e-05	0.000834742	0	16.936	12.259	50.219	0	25.867	predicted protein
